# Supplementary material for: Receptor tyrosine kinase inhibition leads to regression of acral melanoma by targeting the tumor microenvironment
Source: J Exp Clin Cancer Res. 2024 Dec 3;43:317. doi: 10.1186/s13046-024-03234-1 (PMC11613472; doi:10.1186/s13046-024-03234-1)
Supplement: Supplementary file 9 — Supplementary Material 9. Supplemental Data 2: Tumor Histology. [file 13046_2024_3234_MOESM9_ESM.xlsx]

## Sheet: Grading Criteria
	Vascularization	TIL	Necrosis
None/minimal	na	rare lymphocytes	rare individual necrotic cells
Mild (low)	infrequent vasculature on 10x fields	infrequent small groups of lymphocytes surrounding/within tumor	Infrequent areas of large necrosis or many small necrotic foci ( 1-2 large foci per slide or <10% of tumor)
Moderate	common vasculature on 10x fields	frequent small groups of lymphocytes surrouding/within tumor OR frequent individual lymphocytes found throughout tumor	Frequent areas of necrosis averaging 10-50% of tumor
Marked (high)	capillaries surrounding small nests of melanocytes	Frequent large groups of lymphocytes, germinal centers, or abundant lymphocyte infiltration	Abundant areas of necrosis averaging >50% of tumor
Not applicable (na)		Tumor is present in lymph node with partially retained lymphoid architecture
	Fibrosis/Regression	Heterologous Elements	Lymphovascular invasaion (LVI), Perineural invasion (PNI), extranodal extension (ENE)
Present (minimal/moderate/ high)	Evidence of tumor bed (histiocytes with fibrosis) with rare to no tumor cells	Neoplastic cartiledge, bone, glands, etc arising in tumor	Tumor present within nerve or lymphovascular space in primary tumor or recurrence at primary tumor site
None	No tumor bed with rare to no tumor cells	Absence of neoplastic heterologous elements	No tumor identified within nerve or lymphovascular space in primary tumor or recurrence at primary tumor site
Not applicable (na)			Lymph nodes positive for metastatic disease, tumor sampled is from metastatic deposit
	Pigmentation
	Melanin	Hemosiderin	Tatoo/Carbon/Formalin pigment
Histology*	Fine dusky red- brown-black granules in melanoma cells or histiocytes	Fine and coarse golden yellow-brown granules in histiocytes. May be favored in cases with abundant hemorrhage and no tumor cell pigment	Black pigment
*While a pigment type can be favored by histology, special stains such as fontana-mason (melanin) and prussian blue (iron/hemosiderin) must be performed to confirm origin. These stains were not conducted as part of the clinical workup or characterization of PDX tumors

## Sheet: Clinical Tumors
PDX ID	Other Alias IDs	Melanoma Subtype	Clinically identified Mutations	Primary Tumor Location	PDX tumor origin	Known distant metastic sites	Background Tissue Type	Predominate Architecture(s)	Melanocyte Morphology	Stroma Morphology	Vascularization	TIL	Necrosis	Fibrosis/ Regression	Heterologous Elements	LVI/PNI	Pigment	IHC Notes
HCI-CM002	MTG002	cutaneous	NRAS c.182A>G, p.Q61R	R cheek skin	R superficial parotid	lung	Parotid gland, tumor within lymph node	sheets to alveolar	epithelioid	scant stroma	low to moderate	cannot be assessed -- residual lymph node architecture present	not identified	small foci of regression and early fibrosis	none	na	melanin	MelanA+, S100+
HCI-CM004 (same Pt as HCI-CM019)	MTG004 (same Pt as MTG019)	cutaneous	BRAF c.1799T>A, p.Val600Glu	scalp skin	omentum	brain, bilateral lungs, back skin, supraclavicular LN	adipose tissue	nodular, sheets	epithelioid	desmoplastic, fibrotic	moderate	moderate to marked	moderate	none	none	na	none	S100 partial positive
HCI-CM005	MTG005	cutaneous	TP53 c.637C>T, p.R213X, PDGFRA c.2536G>A, p.D846N	L temporal face skin	L parotid	none	parotid gland and neck lymph nodes	Nodular and lymphoepitheliod	epithelioid to spindled	fibrotic	low to moderate	marked	mild	none	none	not identified	none	MelanA-, S100+, HMB45A-
HCI-CM019 (same Pt as HCI-CM004)	MTG019 (same Pt as MTG004)	cutaneous	BRAF c.1799T>A, p.Val600Glu (V600E)	R forehead	R posterior neck LN	omentum, RLL and LLL lung, supraclavicular LN, posterior neck LN,	Lymph node, entirely replaced	sheets, nodules	epithelioid	minimally present	moderate to high	moderate	marked	none	none	na	none	S100+
HCI-ASM020 (same Pt as HCI-ASM021)	MTG020 (same Pt as MTG021	acral subungual	KIT c.2466T>G, p.N822K	left great toe, subungual	Abdominal wall LN	L iliac wing, L external iliac LN, Abd wall LN	residual lymph node	sheets	epithelioid	fibrous, vascular	high	cannot be assessed -- residual lymph node architecture present	none	none	none	LVI, ENE	melanin	MelanA+, S100+
HCI-HCI-ASM021 (same Pt as HCI-ASM020)	MTG021 (same Pt as MTG020)	acral subungual	KIT c.2466T>G, p.N822K	left great toe, subungual	Left great toe	L iliac wing, L external iliac LN, Abd wall LN	acral skin	nested, sheets, trabeculae	epithelioid, spindled	desmoplastic	moderate-high	moderate	none	none	none	LVI	melanin	MelanA+, S100+
HCI-CM053	MTG053	acral	BRAF c.1799T>A p.V600E, TP53 c.722C>T, p.S241F	L shoulder	L axilla LN	L axillla LN	Lymph node, partially replaced	nodular, sheets	epithelioid, giant cells	fibrotic, fibrous	moderate to high	cannot be assessed -- residual lymph node architecture present	none	none	none	na	none	S100+
HCI-ASM084	MTG084	acral subungual	Negative for BRAF, cKIT, and NRAS mutations	L thumb skin	L lower back or R anterior thigh	bilateral lungs, R upper arm	fully replaced LN in subcutaneous tissue	nested, nodular	epithelioid, giant cells	fibrotic and sclerotic	high	mild	mild	none	none	na	rare melanin	not available or not performed
HCI-AM085	MTG085	acral	CDK4/MDM2 amplification, NF1 splice site 4826_4835+4del14	R thumb skin	R middle lobe lung	R middle lobe lung	lung	storiform to alveolar	spindled to epithelioid	fibrotic and sclerotic	low to moderate	marked	moderate	fibrosis/regression present	none	na	melanin	MelanA+, S100+
HCI-AM086 (same Pt as HCI-CM087)	MTG086 (same Pt as MTG087)	acral	triple wild-type, KRAS c.35G>A, p.Gly12Asp (G12D)	L great toe skin	L groin soft tissue	L groin LN, epidural spine, C2 lamina, bilateral lung	tumor biopsy, soft tissue	alveolar to nested	epitheliod to clear cell	fibrotic	high	moderate	mild	none	none	na	melanin	MelanA+, S100+, SOX10+
HCI-AM087 (same Pt as HCI-CM086)	MTG087 (same Pt as MTG086	acral	triple wild-type, KRAS c.35G>A, p.Gly12Asp (G12D)	L great toe skin	L groin LN	L groin LN, epidural spine, C2 lamina, bilateral lung	lymph node	alveolar to nested	epitheliod	fibrotic	high	cannot be assessed -- residual lymph node architecture present	moderate	fibrosis present	none	na	melanin and hemosiderin	MelanA+, S100+, SOX10+
HCI-AM088	17-0017594	acral	BRAF c.1799T>A p.Val600Glu, PTEN c.697C>T p.Arg233*, PIK3CA c.1035T>A p.Asn345Lys, RB1_2 with 94 reads RB1_9 with 136 reads	R foot acral skin	R groin lymph node	R inguinal LN, R humerus, T1 -2 vertebral bodies, C1-C5 epidural soft tissue, brain	lymph node, partially replaced	sheets, nested, alveolar	epithelioid, small blue cells	fibrotic and sclerotic	moderate	cannot be assessed -- residual lymph node architecture present	none	none	none	LVI	none	MelanA+, S100+/-
HCI-AM090	21-0022458	acral	No pathogenic or likely pathogenic mutations	L 4th dorsal toe including nail	primary tumor	L groin LN	acral skin	nodular, trabecular	epithelioid, spindled	fibrotic	moderate	mild to moderate	moderate	none	none	none	none	S100+, MART1+, SOX10+
HCI-ASM091	22-0007900	acral subungual	not performed	L thumbnail	primary tumor	none	acral-skin	sheets, fascicles, nodules, nested	small blue cells, spindled, epithelioid	fibrotic, desmoplastic	moderate to high	mild to moderate	mild	partial regression with fibrosis	none	none	melanin, pigment incontinence	SOX10+
HCI-AM092	22-0015686	acral	not performed	R lateral distal ankle, at junction with glaborous skin	primary tumor	R superficial inguinal and obturator LN	acral and non-acral skin	nested, nodular to alveolar, sheets	epithelioid, neural	collagenous, myxoid	moderate	moderate	none	none	none	none	melanin	MelanA+, SOX10+
HCI-AM093	23-0006803	acral	NRAS p.Q61R, CDKN2A p.P81L, CTNNB1 p.S33C, CRKL/MAPK1 amplification	Left 5th toe, lateral volar skin	primary tumor	L medial calf skin and LN, peritoneal carcinomatosis	acral skin	nested	epithelioid	collagenous	moderate to high	mild to moderate	none	none	none	PNI	melanin, extensive melanosis	SOX10+

## Sheet: PDX Passage 1
PDX ID	Melanoma Subtype	PDX tumor origin	Background Tissue Type	Predominate Architecture(s)	Melanocyte Morphology	Stroma Morphology	Vascularization	Necrosis	Fibrosis/Regression	Heterologous Elements	Pigment	Notes
HCI-CM002	cutaneous	R superficial parotid
HCI-CM004 (same Pt as HCI-CM019)	cutaneous	omentum
HCI-CM005	cutaneous	L parotid
HCI-CM019 (same Pt as HCI-CM004)	cutaneous	R posterior back LN
HCI-ASM020 (same Pt as HCI-ASM021)	acral subungual	Left external iliac LN	cannot be determined	nodular to sheets	epithelioid to small blue cell	fibrotic	moderate	none	none	none	none
HCI-HCI-ASM021 (same Pt as HCI-ASM020)	acral subungual	Left external iliac LN
HCI-CM053	acral	L axilla LN
HCI-ASM084	acral subungual	L lower back or R anterior thigh
HCI-AM085	acral	R middle lobe lung
HCI-AM086 (same Pt as HCI-CM087)	acral	L groin soft tissue
HCI-AM087 (same Pt as HCI-CM086)	acral	L groin soft tissue
HCI-AM088	acral	R groin lymph node	soft tissue	sheets	epithelioid	sclerotic, desmoplastic	low to moderate	mild	none	none	none
HCI-AM090	acral	primary tumor	skeletal muscle	nodular	epithelioid	desmoplastic	moderate to high	mild	none	none	none
HCI-ASM091	acral subungual	primary tumor	adipose tissue	sheets	small blue cells	desmoplastic to fibrotic	low	none	none	none	melanin	Calciphylaxis present
HCI-AM092	acral	primary tumor	soft tissue	nested	epithelioid	vascular	high	moderate	none	none	hemosiderin
HCI-AM093	acral	primary tumor

## Sheet: PDX Passage 2
PDX ID	Melanoma Subtype	PDX tumor origin	Background Tissue Type	Predominate Architecture(s)	Melanocyte Morphology	Stroma Morphology	Vascularization	Necrosis	Fibrosis/Regression	Heterologous Elements	Pigment	Notes
HCI-CM002	cutaneous	R superficial parotid	cannot be determined	nodular to sheets	epithelioid	fibrillary	moderate to high	mild	none	none	melanin, rare individual cells
HCI-CM004 (same Pt as HCI-CM019)	cutaneous	omentum	cannot be determined	sheets	epithelioid	desmoplastic, fibrotic	moderate	mild	none	none	rare hemosiderin
HCI-CM005	cutaneous	L parotid	Cannot be determined	trabecular and watersilk, sheets,	spindled, epithelioid, clear cell	collagenous	moderate	none	none	none	none
HCI-CM019 (same Pt as HCI-CM004)	cutaneous	R posterior back LN	cannot be determined	nested to sheets	epithelioid	vascular	high	moderate	none	none	none
HCI-ASM020 (same Pt as HCI-ASM021)	acral subungual	Left external iliac LN	subcutis	nested	epithelioid	fibrotic	moderate to high	none	none	none	melanin, scattered cells
HCI-HCI-ASM021 (same Pt as HCI-ASM020)	acral subungual	Left external iliac LN
HCI-CM053	acral	L axilla LN	cannot be determined	nodular to alveolar	epithelioid, rhabdoid, giant cell	desmoplastic	moderate to high	none	none	none	none
HCI-ASM084	acral subungual	L lower back or R anterior thigh	cannot be determined	nested	epithelioid	fibrotic to vascular	low to high	mild	none	none	none
HCI-AM085	acral	R middle lobe lung	skeletal muscle	trabecular	spindled	fibrous	moderate	moderate to marked	none	none	melanin foci
HCI-AM086 (same Pt as HCI-CM087)	acral	L groin soft tissue	cannot be determined	nodular to nested	clear cell, giant cell	fibrovascular	high	none	none	none	melanin
HCI-AM087 (same Pt as HCI-CM086)	acral	L groin soft tissue	cannot be determined	nested	epithelioid	vascular	high	none	none	none	melanin foci
HCI-AM088	acral	R groin lymph node	soft tissue, skeletal muscle	nodular	epithelioid	sclerotic, desmoplastic	moderate	minimal	none	none	none
HCI-AM090	acral	primary tumor	skeletal muscle, adipose tissue	nodular	epithelioid to spindled	minimally present	moderate	moderate	none	none	none
HCI-ASM091	acral subungual	primary tumor	adipose tissue	sheets	small blue cell	collagenous	low	not identified	none	none	none
HCI-AM092	acral	primary tumor	skeletal muscle in 230104.R2	nested	epithelioid to clear cell, giant cell, rhabdoid cell	fibrovascular, collagenous	high	moderate	none	none	melanin, extensive
HCI-AM093	acral	primary tumor

## Sheet: PDX Passage 3
PDX ID	Melanoma Subtype	PDX tumor origin	Background Tissue Type	Predominate Architecture(s)	Melanocyte Morphology	Stroma Morphology	Vascularization	Necrosis	Fibrosis/Regression	Heterologous Elements	Pigment	Notes
HCI-CM002	cutaneous	R superficial parotid
HCI-CM004 (same Pt as HCI-CM019)	cutaneous	omentum
HCI-CM005	cutaneous	L parotid	cannot be determined	fascicular, storiform	spindled	myxoid to collagenous	moderate to high	minimal	none	none	none
HCI-CM019 (same Pt as HCI-CM004)	cutaneous	R posterior back LN
HCI-ASM020 (same Pt as HCI-ASM021)	acral subungual	Left external iliac LN
HCI-HCI-ASM021 (same Pt as HCI-ASM020)	acral subungual	Left external iliac LN	skeletal muscle, adipose tissue	nested	epithelioid	fibrotic	low	mild	none	none	none
HCI-CM053	acral	L axilla LN
HCI-ASM084	acral subungual	L lower back or R anterior thigh
HCI-AM085	acral	R middle lobe lung	cannot be determined	nodular to fascicular	spindled	desmoplastic	high	moderate	none	none	none
HCI-AM086 (same Pt as HCI-CM087)	acral	L groin soft tissue
HCI-AM087 (same Pt as HCI-CM086)	acral	L groin soft tissue	cannot be determined	nested to sheets	epithelioid	sclerotic	high	none	none	none	none
HCI-AM088	acral	R groin lymph node	skeletal muscle, soft tissue	nodular to sheets	epithelioid to small blue cell	desmoplastic	moderate	minimal	minimal	none	none
HCI-AM090	acral	primary tumor	cannot be determined	Mixture of nested and storiform	epitheloid to spindled	vasculature	moderate to high	mild	none	none	none
HCI-ASM091	acral subungual	primary tumor
HCI-AM092	acral	primary tumor
HCI-AM093	acral	primary tumor

## Sheet: PDX Passage 4
PDX ID	Melanoma Subtype	PDX tumor origin	Background Tissue Type	Predominate Architecture(s)	Melanocyte Morphology	Stroma Morphology	Vascularization	Necrosis	Fibrosis/Regression	Heterologous Elements	Pigment	Notes
HCI-CM002	cutaneous	R superficial parotid
HCI-CM004 (same Pt as HCI-CM019)	cutaneous	omentum	cannot be determined	sheets	epithelioid	fibrotic, vascular	moderate	mild	none	none	rare hemosiderin
HCI-CM005	cutaneous	L parotid
HCI-CM019 (same Pt as HCI-CM004)	cutaneous	R posterior back LN	L1: cannot be determined. R1: skeletal muscle	L1: nested. L2: nested, sheets, potential alveolar	epithelioid	fibrotic, vascular	high	L1: none. R1: marked	none	none	none
HCI-ASM020 (same Pt as HCI-ASM021)	acral subungual	Left external iliac LN	cannot be determined	sheets	epithelioid to small blue cell	fibrotic	low to moderate	none	none	none	none
HCI-HCI-ASM021 (same Pt as HCI-ASM020)	acral subungual	Left external iliac LN
HCI-CM053	acral	L axilla LN	skeletal muscle	sheets (nodular to sheets)	epithelioid, rhabdoid	minimally present (fibrotic, skeletal muscle, vasculature)	moderate (low to moderate)	none	none	none	none
HCI-ASM084	acral subungual	L lower back or R anterior thigh	cannot be determined	nested	epithelioid	desmoplastic to myxoid	high	mild to moderate	possible myxoid degeneration	none	melanin
HCI-AM085	acral	R middle lobe lung	skeletal muscle	nodular to fascicular	spindled	desmoplastic	high	moderate	none	none	none	calcifying necrosis
HCI-AM086 (same Pt as HCI-CM087)	acral	L groin soft tissue	cannot be determined	nodular to nested	pleomorphic: spindled cell, clear cell, giant cells	fibrous, vascular	high	none	none	none	melanin	Almost qualitifes as a 4 due to cytologic drift, but tumors still look similar
HCI-AM087 (same Pt as HCI-CM086)	acral	L groin soft tissue
HCI-AM088	acral	R groin lymph node
HCI-AM090	acral	primary tumor
HCI-ASM091	acral subungual	primary tumor
HCI-AM092	acral	primary tumor
HCI-AM093	acral	primary tumor

## Sheet: PDX Passage 5
PDX ID	Melanoma Subtype	PDX tumor origin	Background Tissue Type	Predominate Architecture(s)	Melanocyte Morphology	Stroma Morphology	Vascularization	Necrosis	Fibrosis/Regression	Heterologous Elements	Pigment	Notes
HCI-CM002	cutaneous	R superficial parotid
HCI-CM004 (same Pt as HCI-CM019)	cutaneous	omentum
HCI-CM005	cutaneous	L parotid
HCI-CM019 (same Pt as HCI-CM004)	cutaneous	R posterior back LN
HCI-ASM020 (same Pt as HCI-ASM021)	acral subungual	Left external iliac LN	cannot be determined	nodular to sheets	epithelioid	fibrotic	low	none	none	none	none
HCI-HCI-ASM021 (same Pt as HCI-ASM020)	acral subungual	Left external iliac LN
HCI-CM053	acral	L lower back or R anterior thigh
HCI-ASM084	acral subungual	R middle lobe lung
HCI-AM085	acral	L groin soft tissue
HCI-AM086 (same Pt as HCI-CM087)	acral	L groin soft tissue	cannot be determined	nested to sheets	epithelioid	sclerotic	high	none	none	none	none
HCI-AM087 (same Pt as HCI-CM086)	acral	R groin lymph node	cannot be determined	nested to alveolar	epithelioid	vascular	high	mild	none	none	none
HCI-AM088	acral	primary tumor recurrence
HCI-AM090	acral	primary tumor
HCI-ASM091	acral subungual	primary tumor
HCI-AM092	acral	primary tumor
HCI-AM093	acral	primary tumor
