# Supplementary material for: Receptor tyrosine kinase inhibition leads to regression of acral melanoma by targeting the tumor microenvironment
Source: J Exp Clin Cancer Res. 2024 Dec 3;43:317. doi: 10.1186/s13046-024-03234-1 (PMC11613472; doi:10.1186/s13046-024-03234-1)
Supplement: Supplementary file 12 — Supplementary Material 12. Supplemental Data 5: PDX Tumor CNV Data. [file 13046_2024_3234_MOESM12_ESM.xlsx]

## Sheet: HCI-CM002
Primer	gene	Normalized Log2 Value	Fold Change	Observed Copies	Z-Score
ARID1A_chr1_27022866_20_+_A1_GSP2	ARID1A	-2.79815	0.143772	0.287544	-2.40732
ARID1A_chr1_27022960_21_+_A1_GSP2	ARID1A	-2.26929	0.207432	0.414865	-2.00576
ARID1A_chr1_27023036_19_-_A1_GSP2	ARID1A	-0.433888	0.740264	1.48053	-0.612163
ARID1A_chr1_27023120_18_+_A1_GSP2	ARID1A	-4.38054	0.0480094	0.0960187	-3.60882
ARID1A_chr1_27023186_22_+_A1_GSP2	ARID1A	-2.36602	0.19398	0.38796	-2.07921
ARID1A_chr1_27023228_24_-_A1_GSP2	ARID1A	-4.98909	0.0314872	0.0629744	-4.07088
ARID1A_chr1_27023401_22_+_A1_GSP2	ARID1A	-2.21595	0.215245	0.43049	-1.96527
ARID1A_chr1_27023488_22_-_A1_GSP2	ARID1A	-2.31027	0.201622	0.403245	-2.03688
ARID1A_chr1_27023532_21_+_A1_GSP2	ARID1A	-3.5845	0.0833599	0.16672	-3.00439
ARID1A_chr1_27023577_18_-_A1_GSP2	ARID1A	-1.42714	0.371867	0.743735	-1.36633
ARID1A_chr1_27023772_21_+_A1_GSP2	ARID1A	-1.82173	0.282882	0.565764	-1.66594
ARID1A_chr1_27023772_22_-_A1_GSP2	ARID1A	-2.72192	0.151572	0.303145	-2.34944
ARID1A_chr1_27023885_19_+_A1_GSP2	ARID1A	-3.71291	0.0762612	0.152522	-3.10189
ARID1A_chr1_27023955_18_-_A1_GSP2	ARID1A	-2.70893	0.152943	0.305887	-2.33958
ARID1A_chr1_27024026_22_-_A1_GSP2	ARID1A	-3.5237	0.0869485	0.173897	-2.95822
ARID1A_chr1_27056100_28_+_A1_GSP2	ARID1A	-0.460736	0.726616	1.45323	-0.632548
ARID1A_chr1_27056356_27_-_A1_GSP2	ARID1A	-0.579633	0.669134	1.33827	-0.722826
ARID1A_chr1_27057596_25_+_25M_A1_GSP2	ARID1A	-0.730933	0.602514	1.20503	-0.837707
ARID1A_chr1_27057833_20_+_A1_GSP2	ARID1A	-0.103054	0.93106	1.86212	-0.360964
ARID1A_chr1_27057866_19_-_A1_GSP2	ARID1A	-0.189204	0.87709	1.75418	-0.426377
ARID1A_chr1_27058125_23_-_A1_GSP2	ARID1A	-0.476582	0.718678	1.43736	-0.64458
ARID1A_chr1_27059126_24_+_A1_GSP2	ARID1A	-0.364661	0.776651	1.5533	-0.5596
ARID1A_chr1_27059291_26_-_A1_GSP2	ARID1A	-0.152311	0.899808	1.79962	-0.398365
ARID1A_chr1_27087249_33_+_A1_GSP2	ARID1A	-0.748085	0.595394	1.19079	-0.85073
ARID1A_chr1_27087439_24_+_A1_GSP2	ARID1A	-0.480599	0.71668	1.43336	-0.64763
ARID1A_chr1_27087536_20_-_A1_GSP2	ARID1A	-0.155825	0.897619	1.79524	-0.401032
ARID1A_chr1_27087603_22_-_A1_GSP2	ARID1A	-0.0408932	0.972053	1.94411	-0.313766
ARID1A_chr1_27087846_26_+_A1_GSP2	ARID1A	-0.580864	0.668563	1.33713	-0.72376
ARID1A_chr1_27087898_18_-_A1_GSP2	ARID1A	-0.914705	0.530452	1.0609	-0.977243
ARID1A_chr1_27087997_22_-_A1_GSP2	ARID1A	-0.629347	0.646469	1.29294	-0.760573
ARID1A_chr1_27088606_32_+_A1_GSP2	ARID1A	-0.425829	0.744411	1.48882	-0.606044
ARID1A_chr1_27088770_19_+_A1_GSP2	ARID1A	-0.375496	0.770841	1.54168	-0.567826
ARID1A_chr1_27088813_30_-_A1_GSP2	ARID1A	-0.361519	0.778344	1.55669	-0.557214
ARID1A_chr1_27089425_27_+_21S_A1_GSP2	ARID1A	-0.568205	0.674456	1.34891	-0.714149
ARID1A_chr1_27089580_21_-_A1_GSP2	ARID1A	-0.123481	0.91797	1.83594	-0.376474
ARID1A_chr1_27089746_25_+_A1_GSP2	ARID1A	-0.566913	0.67506	1.35012	-0.713168
ARID1A_chr1_27089792_23_-_A1_GSP2	ARID1A	-0.121843	0.919013	1.83803	-0.37523
ARID1A_chr1_27092659_28_+_A1_GSP2	ARID1A	-0.820983	0.566056	1.13211	-0.906081
ARID1A_chr1_27092788_20_+_A1_GSP2	ARID1A	-0.331187	0.794882	1.58976	-0.534183
ARID1A_chr1_27092859_29_-_A1_GSP2	ARID1A	-0.47738	0.718281	1.43656	-0.645186
ARID1A_chr1_27092899_29_+_A1_GSP2	ARID1A	-0.374098	0.771588	1.54318	-0.566765
ARID1A_chr1_27093071_30_-_A1_GSP2	ARID1A	-0.50951	0.702461	1.40492	-0.669582
ARID1A_chr1_27094246_30_+_A1_GSP2	ARID1A	-0.690155	0.619787	1.23957	-0.806745
ARID1A_chr1_27094296_32_-_A1_GSP2	ARID1A	-0.687207	0.621055	1.24211	-0.804506
ARID1A_chr1_27094501_20_-_A1_GSP2	ARID1A	-0.570458	0.673403	1.34681	-0.71586
ARID1A_chr1_27097573_28_+_A1_GSP2	ARID1A	-0.121205	0.91942	1.83884	-0.374746
ARID1A_chr1_27097867_30_-_A1_GSP2	ARID1A	-0.781226	0.581872	1.16374	-0.875893
ARID1A_chr1_27098945_25_+_A1_GSP2	ARID1A	-0.711117	0.610847	1.22169	-0.822661
ARID1A_chr1_27099027_21_-_A1_GSP2	ARID1A	-0.565571	0.675688	1.35138	-0.712149
ARID1A_chr1_27099141_21_-_A1_GSP2	ARID1A	-0.542334	0.686659	1.37332	-0.694505
ARID1A_chr1_27099254_31_+_A1_GSP2	ARID1A	-0.539641	0.687942	1.37588	-0.69246
ARID1A_chr1_27099433_27_+_A1_GSP2	ARID1A	-0.223711	0.85636	1.71272	-0.452577
ARID1A_chr1_27099480_30_-_A1_GSP2	ARID1A	-0.666523	0.630023	1.26005	-0.7888
ARID1A_chr1_27099814_19_+_A1_GSP2	ARID1A	-0.507748	0.703319	1.40664	-0.668245
ARID1A_chr1_27099920_21_+_A1_GSP2	ARID1A	-0.694442	0.617948	1.2359	-0.809999
ARID1A_chr1_27099989_19_-_A1_GSP2	ARID1A	-0.168134	0.889993	1.77999	-0.410379
ARID1A_chr1_27100039_22_+_A1_GSP2	ARID1A	-0.36669	0.77556	1.55112	-0.56114
ARID1A_chr1_27100146_24_+_A1_GSP2	ARID1A	-0.429964	0.74228	1.48456	-0.609184
ARID1A_chr1_27100211_20_-_A1_GSP2	ARID1A	-0.518627	0.698036	1.39607	-0.676505
ARID1A_chr1_27100255_22_+_A1_GSP2	ARID1A	-0.492814	0.710638	1.42128	-0.656905
ARID1A_chr1_27100399_20_-_A1_GSP2	ARID1A	-0.51393	0.700312	1.40062	-0.672939
ARID1A_chr1_27100775_26_+_A1_GSP2	ARID1A	-0.492349	0.710866	1.42173	-0.656552
ARID1A_chr1_27100983_26_+_A1_GSP2	ARID1A	-0.420632	0.747098	1.4942	-0.602098
ARID1A_chr1_27101009_21_-_A1_GSP2	ARID1A	-0.505935	0.704204	1.40841	-0.666868
ARID1A_chr1_27101127_21_-_A1_GSP2	ARID1A	-0.38057	0.768134	1.53627	-0.57168
ARID1A_chr1_27101212_23_+_A1_GSP2	ARID1A	-0.193607	0.874417	1.74883	-0.42972
ARID1A_chr1_27101237_22_-_A1_GSP2	ARID1A	-0.525386	0.694773	1.38955	-0.681636
ARID1A_chr1_27101440_22_+_A1_GSP2	ARID1A	-0.245283	0.84365	1.6873	-0.468958
ARID1A_chr1_27101463_20_-_A1_GSP2	ARID1A	-0.221787	0.857502	1.715	-0.451117
ARID1A_chr1_27101522_23_+_A1_GSP2	ARID1A	-0.07327	0.950481	1.90096	-0.338349
ARID1A_chr1_27101614_22_-_A1_GSP2	ARID1A	-0.515573	0.699515	1.39903	-0.674186
ARID1A_chr1_27101715_24_-_A1_GSP2	ARID1A	-0.766496	0.587843	1.17569	-0.864709
ARID1A_chr1_27102036_23_+_A1_GSP2	ARID1A	-0.404814	0.755334	1.51067	-0.590087
ARID1A_chr1_27102202_24_-_A1_GSP2	ARID1A	-0.464388	0.724778	1.44956	-0.635322
ARID1A_chr1_27105440_31_+_A1_GSP2	ARID1A	0.20359	1.15156	2.30312	-0.128132
ARID1A_chr1_27105553_31_-_A1_GSP2	ARID1A	-0.453632	0.730202	1.4604	-0.627155
ARID1A_chr1_27105734_30_+_A1_GSP2	ARID1A	-0.486468	0.713771	1.42754	-0.652086
ARID1A_chr1_27105764_22_-_A1_GSP2	ARID1A	-0.235226	0.849552	1.6991	-0.461321
ARID1A_chr1_27106016_18_+_A1_GSP2	ARID1A	-0.431853	0.741309	1.48262	-0.610618
ARID1A_chr1_27106034_22_-_A1_GSP2	ARID1A	-0.155757	0.897661	1.79532	-0.400981
ARID1A_chr1_27106256_21_+_A1_GSP2	ARID1A	-0.311095	0.80603	1.61206	-0.518928
ARID1A_chr1_27106284_22_-_A1_GSP2	ARID1A	9.37e-05	1.00006	2.00013	-0.282645
ARID1A_chr1_27106357_20_-_A1_GSP2	ARID1A	-1.29303	0.408094	0.816188	-1.2645
ARID1A_chr1_27106510_22_+_A1_GSP2	ARID1A	-0.371577	0.772937	1.54587	-0.564851
ARID1A_chr1_27106538_21_-_A1_GSP2	ARID1A	-0.371099	0.773193	1.54639	-0.564488
ARID1A_chr1_27106650_21_-_A1_GSP2	ARID1A	-0.176736	0.884703	1.76941	-0.41691
ARID1A_chr1_27106763_23_+_A1_GSP2	ARID1A	-0.434385	0.740009	1.48002	-0.612541
ARID1A_chr1_27106786_20_-_A1_GSP2	ARID1A	-0.414006	0.750537	1.50107	-0.597067
ARID1A_chr1_27106862_18_-_A1_GSP2	ARID1A	-0.610728	0.654866	1.30973	-0.746436
ARID1A_chr1_27107001_20_+_A1_GSP2	ARID1A	-0.532216	0.691492	1.38298	-0.686823
ARID1A_chr1_27107038_21_-_A1_GSP2	ARID1A	-0.404469	0.755514	1.51103	-0.589826
ARID1A_chr1_27107285_27_-_A1_GSP2	ARID1A	-0.492835	0.710627	1.42125	-0.656921
ARID1B_chr6_157099042_19_+_A1_GSP2	ARID1B	-2.34597	0.196695	0.393391	-2.06399
ARID1B_chr6_157099249_21_+_A1_GSP2	ARID1B	0.519819	1.43378	2.86755	0.111978
ARID1B_chr6_157099270_19_-_A1_GSP2	ARID1B	0.573043	1.48766	2.97532	0.15239
ARID1B_chr6_157099461_24_+_A1_GSP2	ARID1B	-1.0411	0.485958	0.971916	-1.07321
ARID1B_chr6_157099519_18_-_A1_GSP2	ARID1B	0.787206	1.72573	3.45146	0.315002
ARID1B_chr6_157099804_21_+_A1_GSP2	ARID1B	-0.833675	0.561098	1.1222	-0.915718
ARID1B_chr6_157099826_19_-_A1_GSP2	ARID1B	-0.864343	0.549297	1.09859	-0.939003
ARID1B_chr6_157099932_19_+_A1_GSP2	ARID1B	-2.64589	0.159774	0.319548	-2.29172
ARID1B_chr6_157099950_20_-_A1_GSP2	ARID1B	0.493913	1.40826	2.81652	0.0923075
ARID1B_chr6_157100311_20_+_A1_GSP2	ARID1B	0.113239	1.08165	2.16331	-0.196735
ARID1B_chr6_157100339_17_-_A1_GSP2	ARID1B	-0.792174	0.577473	1.15495	-0.884206
ARID1B_chr6_157100669_24_-_A1_GSP2	ARID1B	-1.43869	0.368903	0.737805	-1.3751
ARID1B_chr6_157150281_33_+_A1_GSP2	ARID1B	1.14867	2.21709	4.43418	0.589457
ARID1B_chr6_157150599_23_-_A1_GSP2	ARID1B	1.09443	2.13529	4.27059	0.548278
ARID1B_chr6_157192708_31_+_A1_GSP2	ARID1B	0.797957	1.73864	3.47727	0.323165
ARID1B_chr6_157192793_27_-_A1_GSP2	ARID1B	0.557624	1.47184	2.94369	0.140683
ARID1B_chr6_157222473_28_+_A1_GSP2	ARID1B	0.859485	1.81439	3.62878	0.369883
ARID1B_chr6_157222693_20_-_1R_A1_GSP2	ARID1B	0.993449	1.99094	3.98188	0.4716
ARID1B_chr6_157256541_39_+_A1_GSP2	ARID1B	0.793118	1.73282	3.46563	0.319491
ARID1B_chr6_157256723_33_-_A1_GSP2	ARID1B	0.844659	1.79584	3.59168	0.358626
ARID1B_chr6_157405740_31_+_21R_A1_GSP2	ARID1B	0.776434	1.71289	3.42578	0.306823
ARID1B_chr6_157406080_32_-_A1_GSP2	ARID1B	0.98371	1.97754	3.95509	0.464205
ARID1B_chr6_157431542_30_+_A1_GSP2	ARID1B	0.507838	1.42192	2.84384	0.102881
ARID1B_chr6_157431702_29_-_A1_GSP2	ARID1B	0.81747	1.76231	3.52463	0.337981
ARID1B_chr6_157454103_29_+_A1_GSP2	ARID1B	0.538877	1.45284	2.90568	0.126448
ARID1B_chr6_157454348_24_-_A1_GSP2	ARID1B	0.781491	1.71891	3.43781	0.310663
ARID1B_chr6_157469681_32_+_A1_GSP2	ARID1B	1.01895	2.02645	4.05289	0.490965
ARID1B_chr6_157469842_22_+_A1_GSP2	ARID1B	1.2536	2.38436	4.76872	0.669133
ARID1B_chr6_157469894_20_-_A1_GSP2	ARID1B	0.770882	1.70631	3.41263	0.302607
ARID1B_chr6_157470119_20_-_A1_GSP2	ARID1B	0.883106	1.84434	3.68868	0.387818
ARID1B_chr6_157488132_23_+_A1_GSP2	ARID1B	0.731835	1.66075	3.3215	0.272959
ARID1B_chr6_157488321_18_-_A1_GSP2	ARID1B	0.813535	1.75751	3.51502	0.334993
ARID1B_chr6_157495081_27_+_A1_GSP2	ARID1B	0.690908	1.6143	3.2286	0.241884
ARID1B_chr6_157495253_20_-_A1_GSP2	ARID1B	0.809131	1.75216	3.50431	0.331649
ARID1B_chr6_157495912_38_+_A1_GSP2	ARID1B	0.957225	1.94157	3.88314	0.444096
ARID1B_chr6_157496186_40_-_A1_GSP2	ARID1B	0.981033	1.97388	3.94776	0.462173
ARID1B_chr6_157502078_21_+_A1_GSP2	ARID1B	0.581001	1.49589	2.99177	0.158433
ARID1B_chr6_157502341_29_-_1R_A1_GSP2	ARID1B	0.689361	1.61257	3.22514	0.240709
ARID1B_chr6_157505333_24_+_A1_GSP2	ARID1B	0.68626	1.60911	3.21821	0.238355
ARID1B_chr6_157505520_18_+_A1_GSP2	ARID1B	0.938548	1.9166	3.8332	0.429914
ARID1B_chr6_157505633_22_-_A1_GSP2	ARID1B	0.612445	1.52885	3.0577	0.182308
ARID1B_chr6_157510746_23_+_A1_GSP2	ARID1B	0.718439	1.6454	3.2908	0.262788
ARID1B_chr6_157510811_23_-_A1_GSP2	ARID1B	0.867422	1.8244	3.6488	0.375909
ARID1B_chr6_157510931_28_-_A1_GSP2	ARID1B	0.540515	1.45449	2.90898	0.127692
ARID1B_chr6_157511116_27_+_A1_GSP2	ARID1B	0.607116	1.52321	3.04642	0.178261
ARID1B_chr6_157511372_23_-_A1_GSP2	ARID1B	0.635198	1.55315	3.1063	0.199583
ARID1B_chr6_157517243_24_+_A1_GSP2	ARID1B	0.838681	1.78841	3.57683	0.354086
ARID1B_chr6_157517482_25_-_A1_GSP2	ARID1B	0.636345	1.55439	3.10877	0.200455
ARID1B_chr6_157519911_31_+_27R_A1_GSP2	ARID1B	0.67432	1.59584	3.19169	0.229289
ARID1B_chr6_157520043_19_-_3Y_A1_GSP2	ARID1B	0.675819	1.5975	3.19501	0.230427
ARID1B_chr6_157521786_31_+_A1_GSP2	ARID1B	0.573017	1.48763	2.97526	0.152371
ARID1B_chr6_157522079_19_+_A1_GSP2	ARID1B	0.920979	1.8934	3.7868	0.416574
ARID1B_chr6_157522104_21_-_A1_GSP2	ARID1B	0.840642	1.79085	3.58169	0.355575
ARID1B_chr6_157522334_19_+_A1_GSP2	ARID1B	1.07286	2.10359	4.20719	0.531893
ARID1B_chr6_157522359_24_-_24Y_A1_GSP2	ARID1B	1.01123	2.01563	4.03127	0.485104
ARID1B_chr6_157522630_31_-_A1_GSP2	ARID1B	0.966644	1.95429	3.90858	0.451248
ARID1B_chr6_157524953_33_+_A1_GSP2	ARID1B	0.614256	1.53077	3.06154	0.183682
ARID1B_chr6_157525024_27_+_A1_GSP2	ARID1B	0.768151	1.70309	3.40617	0.300534
ARID1B_chr6_157525132_25_-_A1_GSP2	ARID1B	0.792422	1.73198	3.46396	0.318962
ARID1B_chr6_157527243_30_+_A1_GSP2	ARID1B	0.77964	1.7167	3.43341	0.309257
ARID1B_chr6_157527519_23_+_A1_GSP2	ARID1B	0.862162	1.81776	3.63552	0.371915
ARID1B_chr6_157527549_23_-_A1_GSP2	ARID1B	1.23254	2.34981	4.69962	0.653143
ARID1B_chr6_157527781_23_+_A1_GSP2	ARID1B	0.909094	1.87787	3.75573	0.407551
ARID1B_chr6_157527819_21_-_A1_GSP2	ARID1B	0.91514	1.88575	3.7715	0.412141
ARID1B_chr6_157528043_20_+_A1_GSP2	ARID1B	0.953711	1.93685	3.8737	0.441427
ARID1B_chr6_157528064_20_-_A1_GSP2	ARID1B	0.940559	1.91927	3.83854	0.431442
ARID1B_chr6_157528315_19_+_A1_GSP2	ARID1B	0.823068	1.76916	3.53833	0.342231
ARID1B_chr6_157528334_22_-_A1_GSP2	ARID1B	0.823543	1.76975	3.53949	0.342592
ARID1B_chr6_157528533_31_+_A1_GSP2	ARID1B	0.856788	1.811	3.622	0.367835
ARID1B_chr6_157528564_21_-_A1_GSP2	ARID1B	0.880298	1.84076	3.68151	0.385686
ARID1B_chr6_157528778_20_+_A1_GSP2	ARID1B	0.545259	1.45928	2.91856	0.131294
ARID1B_chr6_157528800_22_-_A1_GSP2	ARID1B	1.01828	2.0255	4.051	0.490452
ARID1B_chr6_157529034_23_-_A1_GSP2	ARID1B	0.919039	1.89086	3.78171	0.415102
ARID2_chr12_46123568_27_+_A1_GSP2	ARID2	-1.06998	0.476327	0.952653	-1.09514
ARID2_chr12_46123707_20_+_A1_GSP2	ARID2	-1.97981	0.253523	0.507046	-1.78597
ARID2_chr12_46123793_18_-_A1_GSP2	ARID2	-1.29899	0.40641	0.81282	-1.26903
ARID2_chr12_46123937_23_-_A1_GSP2	ARID2	-0.425365	0.744651	1.4893	-0.605691
ARID2_chr12_46124968_23_+_A1_GSP2	ARID2	-0.111914	0.92536	1.85072	-0.367691
ARID2_chr12_46125104_36_-_A1_GSP2	ARID2	-0.142211	0.906129	1.81226	-0.390696
ARID2_chr12_46205113_31_+_A1_GSP2	ARID2	0.440736	1.3573	2.71459	0.0519304
ARID2_chr12_46205342_29_-_A1_GSP2	ARID2	0.157843	1.11562	2.23124	-0.162868
ARID2_chr12_46211386_37_+_10Y_A1_GSP2	ARID2	-0.0279577	0.980808	1.96162	-0.303944
ARID2_chr12_46211550_29_+_A1_GSP2	ARID2	0.332964	1.2596	2.5192	-0.0298997
ARID2_chr12_46211580_28_-_A1_GSP2	ARID2	0.363091	1.28618	2.57236	-0.00702478
ARID2_chr12_46211734_36_-_A1_GSP2	ARID2	-0.202304	0.869161	1.73832	-0.436324
ARID2_chr12_46215292_30_-_A1_GSP2	ARID2	0.306464	1.23667	2.47335	-0.0500212
ARID2_chr12_46230295_37_+_A1_GSP2	ARID2	-0.0289449	0.980137	1.96027	-0.304694
ARID2_chr12_46230422_32_+_A1_GSP2	ARID2	0.374648	1.29652	2.59305	0.00175027
ARID2_chr12_46230507_37_-_A1_GSP2	ARID2	-0.027072	0.98141	1.96282	-0.303272
ARID2_chr12_46230781_38_-_A1_GSP2	ARID2	-0.0292238	0.979947	1.95989	-0.304906
ARID2_chr12_46231059_34_+_A1_GSP2	ARID2	-0.00538765	0.996273	1.99255	-0.286807
ARID2_chr12_46231356_34_+_A1_GSP2	ARID2	0.300731	1.23177	2.46354	-0.0543742
ARID2_chr12_46231406_27_-_A1_GSP2	ARID2	0.0165078	1.01151	2.02302	-0.270182
ARID2_chr12_46231575_37_-_A1_GSP2	ARID2	-0.183632	0.880484	1.76097	-0.422146
ARID2_chr12_46233041_28_+_A1_GSP2	ARID2	0.12967	1.09404	2.18809	-0.184259
ARID2_chr12_46233300_36_-_A1_GSP2	ARID2	-0.142962	0.905658	1.81132	-0.391266
ARID2_chr12_46240582_39_+_A1_GSP2	ARID2	-0.0969416	0.935013	1.87003	-0.356323
ARID2_chr12_46240734_34_-_A1_GSP2	ARID2	0.214571	1.16036	2.32072	-0.119795
ARID2_chr12_46242537_35_+_A1_GSP2	ARID2	0.107393	1.07728	2.15456	-0.201174
ARID2_chr12_46242775_34_-_A1_GSP2	ARID2	0.0102607	1.00714	2.01428	-0.274925
ARID2_chr12_46243266_34_+_A1_GSP2	ARID2	-0.126776	0.915876	1.83175	-0.378976
ARID2_chr12_46243405_24_+_A1_GSP2	ARID2	0.158251	1.11593	2.23187	-0.162557
ARID2_chr12_46243475_28_-_A1_GSP2	ARID2	-0.0139466	0.99038	1.98076	-0.293306
ARID2_chr12_46243653_29_-_A1_GSP2	ARID2	0.301826	1.2327	2.46541	-0.0535427
ARID2_chr12_46243766_34_+_A1_GSP2	ARID2	0.259395	1.19698	2.39395	-0.08576
ARID2_chr12_46243958_27_+_A1_GSP2	ARID2	0.32618	1.25369	2.50738	-0.035051
ARID2_chr12_46243986_26_-_A1_GSP2	ARID2	0.271607	1.20715	2.4143	-0.0764875
ARID2_chr12_46244197_27_+_A1_GSP2	ARID2	0.0508596	1.03588	2.07176	-0.244099
ARID2_chr12_46244229_25_-_A1_GSP2	ARID2	0.297076	1.22865	2.4573	-0.057149
ARID2_chr12_46244428_29_+_A1_GSP2	ARID2	0.533831	1.44777	2.89554	0.122617
ARID2_chr12_46244458_36_-_A1_GSP2	ARID2	0.177303	1.13077	2.26154	-0.148092
ARID2_chr12_46244670_26_+_A1_GSP2	ARID2	0.271072	1.2067	2.41341	-0.0768938
ARID2_chr12_46244702_26_-_A1_GSP2	ARID2	0.0376406	1.02643	2.05287	-0.254136
ARID2_chr12_46244916_28_+_A1_GSP2	ARID2	0.364903	1.28779	2.57559	-0.00564905
ARID2_chr12_46244949_21_-_A1_GSP2	ARID2	0.282937	1.21667	2.43334	-0.0678848
ARID2_chr12_46245162_26_+_A1_GSP2	ARID2	0.123636	1.08948	2.17895	-0.188841
ARID2_chr12_46245191_22_-_A1_GSP2	ARID2	0.166499	1.12233	2.24466	-0.156295
ARID2_chr12_46245402_23_+_A1_GSP2	ARID2	0.0862684	1.06162	2.12324	-0.217213
ARID2_chr12_46245434_25_-_A1_GSP2	ARID2	-0.379056	0.768941	1.53788	-0.57053
ARID2_chr12_46245616_34_+_A1_GSP2	ARID2	0.159661	1.11702	2.23405	-0.161487
ARID2_chr12_46245662_34_-_A1_GSP2	ARID2	0.208173	1.15522	2.31045	-0.124652
ARID2_chr12_46245856_26_+_A1_GSP2	ARID2	0.311299	1.24082	2.48165	-0.0463498
ARID2_chr12_46245888_28_-_A1_GSP2	ARID2	0.152804	1.11173	2.22346	-0.166693
ARID2_chr12_46246088_29_+_A1_GSP2	ARID2	-0.00955983	0.993396	1.98679	-0.289975
ARID2_chr12_46246123_31_-_A1_GSP2	ARID2	0.247924	1.1875	2.37499	-0.0944695
ARID2_chr12_46246319_31_+_A1_GSP2	ARID2	0.019357	1.01351	2.02702	-0.268019
ARID2_chr12_46246359_28_-_A1_GSP2	ARID2	0.287924	1.22088	2.44176	-0.0640983
ARID2_chr12_46246548_20_+_A1_GSP2	ARID2	0.0895857	1.06406	2.12813	-0.214695
ARID2_chr12_46246586_33_-_A1_GSP2	ARID2	0.221069	1.1656	2.33119	-0.11486
ARID2_chr12_46246717_37_-_A1_GSP2	ARID2	-0.0115129	0.992052	1.9841	-0.291458
ARID2_chr12_46254541_27_+_A1_GSP2	ARID2	0.135503	1.09848	2.19695	-0.17983
ARID2_chr12_46254824_34_-_A1_GSP2	ARID2	0.370698	1.29298	2.58596	-0.00124859
ARID2_chr12_46285459_33_+_A1_GSP2	ARID2	0.0589676	1.04172	2.08344	-0.237943
ARID2_chr12_46285712_34_-_A1_GSP2	ARID2	0.586561	1.50166	3.00333	0.162654
ARID2_chr12_46285751_25_+_A1_GSP2	ARID2	0.687401	1.61038	3.22076	0.239221
ARID2_chr12_46285920_31_-_A1_GSP2	ARID2	-0.0784696	0.947062	1.89412	-0.342297
ARID2_chr12_46287149_30_+_A1_GSP2	ARID2	-0.0783475	0.947142	1.89428	-0.342205
ARID2_chr12_46287292_31_+_A1_GSP2	ARID2	-0.058423	0.960313	1.92063	-0.327076
ARID2_chr12_46287419_28_-_A1_GSP2	ARID2	0.42384	1.34149	2.68299	0.0391015
ARID2_chr12_46287613_31_-_A1_GSP2	ARID2	-0.0332763	0.977199	1.9544	-0.307982
ARID2_chr12_46298675_32_+_A1_GSP2	ARID2	-0.093512	0.937238	1.87448	-0.353719
ARID2_chr12_46298889_31_-_A1_GSP2	ARID2	0.100613	1.07223	2.14446	-0.206321
BAP1_chr3_52436271_20_+_A1_GSP2	BAP1	-0.119956	0.920216	1.84043	-0.373798
BAP1_chr3_52436440_23_-_A1_GSP2	BAP1	-0.334528	0.793044	1.58609	-0.53672
BAP1_chr3_52436581_23_+_A1_GSP2	BAP1	-0.334126	0.793265	1.58653	-0.536415
BAP1_chr3_52436705_20_-_A1_GSP2	BAP1	-0.12829	0.914916	1.82983	-0.380125
BAP1_chr3_52436763_22_+_A1_GSP2	BAP1	-0.441472	0.736383	1.47277	-0.617921
BAP1_chr3_52436815_20_-_A1_GSP2	BAP1	-0.100605	0.932642	1.86528	-0.359105
BAP1_chr3_52436890_21_-_A1_GSP2	BAP1	-0.258747	0.835813	1.67163	-0.479181
BAP1_chr3_52437120_27_+_A1_GSP2	BAP1	-0.29415	0.815553	1.63111	-0.506061
BAP1_chr3_52437277_21_+_A1_GSP2	BAP1	-0.108837	0.927335	1.85467	-0.365355
BAP1_chr3_52437318_30_-_A1_GSP2	BAP1	-0.357826	0.78034	1.56068	-0.55441
BAP1_chr3_52437406_19_+_A1_GSP2	BAP1	-0.364346	0.776821	1.55364	-0.559361
BAP1_chr3_52437642_20_+_A1_GSP2	BAP1	-0.158183	0.896153	1.79231	-0.402823
BAP1_chr3_52437669_22_-_A1_GSP2	BAP1	-0.0537719	0.963414	1.92683	-0.323545
BAP1_chr3_52437748_20_+_A1_GSP2	BAP1	-0.416802	0.749083	1.49817	-0.59919
BAP1_chr3_52437815_22_-_A1_GSP2	BAP1	-0.3412	0.789384	1.57877	-0.541786
BAP1_chr3_52437919_23_-_A1_GSP2	BAP1	-0.52029	0.697232	1.39446	-0.677767
BAP1_chr3_52438439_23_+_A1_GSP2	BAP1	-0.308126	0.80769	1.61538	-0.516673
BAP1_chr3_52438553_18_+_A1_GSP2	BAP1	-0.182295	0.8813	1.7626	-0.421131
BAP1_chr3_52438607_24_-_A1_GSP2	BAP1	-0.338961	0.790611	1.58122	-0.540086
BAP1_chr3_52439082_28_+_A1_GSP2	BAP1	-0.39415	0.760938	1.52188	-0.581991
BAP1_chr3_52439336_27_-_A1_GSP2	BAP1	-0.0593353	0.959706	1.91941	-0.327769
BAP1_chr3_52439750_21_+_A1_GSP2	BAP1	-0.547463	0.684222	1.36844	-0.6984
BAP1_chr3_52439953_20_-_A1_GSP2	BAP1	-0.240908	0.846212	1.69242	-0.465636
BAP1_chr3_52440245_19_+_A1_GSP2	BAP1	-0.698141	0.616366	1.23273	-0.812808
BAP1_chr3_52440446_23_-_A1_GSP2	BAP1	-0.141997	0.906264	1.81253	-0.390533
BAP1_chr3_52440800_25_+_A1_GSP2	BAP1	-0.419349	0.747762	1.49552	-0.601124
BAP1_chr3_52440931_24_-_A1_GSP2	BAP1	-0.468011	0.722961	1.44592	-0.638072
BAP1_chr3_52441146_21_+_A1_GSP2	BAP1	-0.372235	0.772585	1.54517	-0.565351
BAP1_chr3_52441362_23_-_A1_GSP2	BAP1	0.159035	1.11654	2.23308	-0.161962
BAP1_chr3_52441377_19_+_A1_GSP2	BAP1	0.0374168	1.02627	2.05255	-0.254306
BAP1_chr3_52441491_30_-_A1_GSP2	BAP1	-0.219035	0.85914	1.71828	-0.449027
BAP1_chr3_52441942_21_+_A1_GSP2	BAP1	-0.230674	0.852237	1.70447	-0.457864
BAP1_chr3_52442057_21_+_A1_GSP2	BAP1	-0.370036	0.773763	1.54753	-0.563681
BAP1_chr3_52442098_28_-_A1_GSP2	BAP1	-0.284193	0.821201	1.6424	-0.498501
BAP1_chr3_52442454_21_+_A1_GSP2	BAP1	0.113963	1.0822	2.16439	-0.196185
BAP1_chr3_52442647_23_-_A1_GSP2	BAP1	0.104462	1.07509	2.15019	-0.203399
BAP1_chr3_52443548_19_+_A1_GSP2	BAP1	-0.147711	0.902681	1.80536	-0.394872
BAP1_chr3_52443638_22_-_A1_GSP2	BAP1	-0.0377585	0.974167	1.94833	-0.311386
BAP1_chr3_52443706_21_+_A1_GSP2	BAP1	-0.589733	0.664466	1.32893	-0.730495
BAP1_chr3_52443775_20_+_A1_GSP2	BAP1	-0.834171	0.560905	1.12181	-0.916094
BAP1_chr3_52443787_17_-_A1_GSP2	BAP1	0.0230065	1.01607	2.03215	-0.265248
BAP1_chr3_52443913_18_-_A1_GSP2	BAP1	-0.157126	0.89681	1.79362	-0.40202
BRAF_chr7_140434544_21_-_A1_GSP2	BRAF	0.736762	1.66643	3.33286	0.2767
BRAF_chr7_140439574_28_+_A1_GSP2	BRAF	-0.127086	0.915679	1.83136	-0.379211
BRAF_chr7_140453002_29_+_A1_GSP2	BRAF	0.181956	1.13442	2.26884	-0.144559
BRAF_chr7_140453110_20_+_A1_GSP2	BRAF	0.354693	1.27871	2.55743	-0.0134012
BRAF_chr7_140453233_33_-_A1_GSP2	BRAF	-0.0196313	0.986485	1.97297	-0.297622
BRAF_chr7_140481340_28_+_A1_GSP2	BRAF	0.271337	1.20693	2.41385	-0.0766924
BRAF_chr7_140481449_26_-_A1_GSP2	BRAF	0.361769	1.285	2.57	-0.00802857
BRAF_chr7_140481551_31_-_A1_GSP2	BRAF	0.0650701	1.04614	2.09227	-0.233309
BRAF_chr7_140482850_23_+_A1_GSP2	BRAF	0.320812	1.24903	2.49807	-0.0391266
BRAF_chr7_140482934_23_-_A1_GSP2	BRAF	0.547346	1.4614	2.92279	0.132879
BRAF_chr7_140487289_23_+_A1_GSP2	BRAF	0.0292145	1.02046	2.04091	-0.260534
BRAF_chr7_140487409_32_-_A1_GSP2	BRAF	-0.194688	0.873762	1.74752	-0.430541
BRAF_chr7_140494163_26_+_A1_GSP2	BRAF	0.0777651	1.05538	2.11076	-0.22367
BRAF_chr7_140499061_26_+_A1_GSP2	BRAF	-0.115596	0.923001	1.846	-0.370487
BRAF_chr7_140499109_24_-_A1_GSP2	BRAF	0.221676	1.16609	2.33218	-0.1144
BRAF_chr7_140500207_21_+_A1_GSP2	BRAF	0.0380196	1.0267	2.05341	-0.253848
BRAF_chr7_140500303_25_-_A1_GSP2	BRAF	0.734589	1.66392	3.32785	0.275051
BRAF_chr7_140507658_35_+_A1_GSP2	BRAF	-0.0220182	0.984854	1.96971	-0.299434
BRAF_chr7_140508594_32_+_A1_GSP2	BRAF	-0.14221	0.90613	1.81226	-0.390695
BRAF_chr7_140508774_22_-_A1_GSP2	BRAF	0.40412	1.32328	2.64656	0.0241281
BRAF_chr7_140532221_28_+_A1_GSP2	BRAF	-0.10104	0.932361	1.86472	-0.359435
BRAF_chr7_140532278_30_-_A1_GSP2	BRAF	-0.136556	0.909688	1.81938	-0.386402
BRAF_chr7_140534426_25_+_A1_GSP2	BRAF	0.598379	1.51401	3.02803	0.171627
BRAF_chr7_140559985_30_+_A1_GSP2	BRAF	0.287644	1.22065	2.44129	-0.0643107
BRAF_chr7_140560036_21_-_A1_GSP2	BRAF	0.0166432	1.0116	2.02321	-0.270079
BRAF_chr7_140614180_25_+_A1_GSP2	BRAF	0.0218283	1.01525	2.03049	-0.266142
BRAF_chr7_140614238_29_-_A1_GSP2	BRAF	0.970039	1.95889	3.91779	0.453825
BRCA1_chr17_41197663_21_+_A1_GSP2	BRCA1	0.568091	1.48256	2.96512	0.14863
BRCA1_chr17_41197830_31_-_A1_GSP2	BRCA1	0.637294	1.55541	3.11082	0.201175
BRCA1_chr17_41199626_25_+_A1_GSP2	BRCA1	0.68171	1.60404	3.20808	0.2349
BRCA1_chr17_41199741_29_-_A1_GSP2	BRCA1	0.482852	1.3975	2.79501	0.083909
BRCA1_chr17_41201111_22_+_A1_GSP2	BRCA1	0.718335	1.64528	3.29056	0.262709
BRCA1_chr17_41201234_30_-_A1_GSP2	BRCA1	0.563495	1.47785	2.95569	0.145141
BRCA1_chr17_41203046_21_+_A1_GSP2	BRCA1	0.710831	1.63675	3.27349	0.257011
BRCA1_chr17_41203153_21_-_A1_GSP2	BRCA1	0.591841	1.50717	3.01434	0.166663
BRCA1_chr17_41209019_22_+_A1_GSP2	BRCA1	0.917077	1.88829	3.77657	0.413612
BRCA1_chr17_41209165_28_-_A1_GSP2	BRCA1	0.933135	1.90942	3.81884	0.425805
BRCA1_chr17_41215303_34_+_A1_GSP2	BRCA1	0.821552	1.76731	3.53461	0.341081
BRCA1_chr17_41215404_30_-_A1_GSP2	BRCA1	0.621514	1.53849	3.07698	0.189193
BRCA1_chr17_41215840_26_+_A1_GSP2	BRCA1	0.813958	1.75803	3.51606	0.335314
BRCA1_chr17_41216012_25_-_A1_GSP2	BRCA1	0.661825	1.58208	3.16416	0.219801
BRCA1_chr17_41219592_29_+_A1_GSP2	BRCA1	0.710514	1.63639	3.27277	0.25677
BRCA1_chr17_41219738_25_-_A1_GSP2	BRCA1	0.645181	1.56394	3.12787	0.207164
BRCA1_chr17_41222907_35_+_A1_GSP2	BRCA1	0.811526	1.75507	3.51013	0.333468
BRCA1_chr17_41223000_24_+_A1_GSP2	BRCA1	0.923207	1.89633	3.79265	0.418266
BRCA1_chr17_41223053_30_-_A1_GSP2	BRCA1	0.847611	1.79952	3.59904	0.360867
BRCA1_chr17_41223283_32_-_A1_GSP2	BRCA1	0.762754	1.69673	3.39345	0.296435
BRCA1_chr17_41226307_29_+_A1_GSP2	BRCA1	0.908827	1.87752	3.75504	0.407348
BRCA1_chr17_41226556_22_-_A1_GSP2	BRCA1	0.741516	1.67193	3.34386	0.28031
BRCA1_chr17_41228467_30_+_A1_GSP2	BRCA1	0.769914	1.70517	3.41034	0.301872
BRCA1_chr17_41228657_36_-_A1_GSP2	BRCA1	0.648601	1.56765	3.13529	0.209761
BRCA1_chr17_41231288_27_+_A1_GSP2	BRCA1	0.712492	1.63863	3.27726	0.258272
BRCA1_chr17_41231421_30_-_A1_GSP2	BRCA1	0.629917	1.54748	3.09495	0.195574
BRCA1_chr17_41234391_28_+_A1_GSP2	BRCA1	0.639464	1.55775	3.1155	0.202823
BRCA1_chr17_41234601_34_-_A1_GSP2	BRCA1	0.911583	1.88111	3.76222	0.40944
BRCA1_chr17_41242911_21_+_A1_GSP2	BRCA1	0.604367	1.52031	3.04062	0.176174
BRCA1_chr17_41243061_29_-_A1_GSP2	BRCA1	0.72854	1.65696	3.31392	0.270457
BRCA1_chr17_41243404_31_+_A1_GSP2	BRCA1	0.82922	1.77672	3.55345	0.346903
BRCA1_chr17_41243650_29_+_A1_GSP2	BRCA1	0.763399	1.69749	3.39497	0.296926
BRCA1_chr17_41243685_27_-_A1_GSP2	BRCA1	0.942414	1.92174	3.84348	0.43285
BRCA1_chr17_41243931_19_+_A1_GSP2	BRCA1	1.04017	2.05646	4.11293	0.507072
BRCA1_chr17_41243955_25_-_A1_GSP2	BRCA1	0.829394	1.77694	3.55388	0.347035
BRCA1_chr17_41244188_31_+_A1_GSP2	BRCA1	0.989857	1.98599	3.97198	0.468873
BRCA1_chr17_41244225_29_-_A1_GSP2	BRCA1	0.796942	1.73742	3.47483	0.322395
BRCA1_chr17_41244446_33_+_A1_GSP2	BRCA1	1.03975	2.05588	4.11175	0.506758
BRCA1_chr17_41244479_28_-_A1_GSP2	BRCA1	0.917949	1.88943	3.77886	0.414274
BRCA1_chr17_41244669_32_+_A1_GSP2	BRCA1	0.859172	1.814	3.62799	0.369645
BRCA1_chr17_41244701_32_-_A1_GSP2	BRCA1	0.85135	1.80419	3.60838	0.363706
BRCA1_chr17_41244937_22_-_A1_GSP2	BRCA1	0.937266	1.9149	3.82979	0.428941
BRCA1_chr17_41245178_29_-_A1_GSP2	BRCA1	0.811198	1.75467	3.50934	0.333219
BRCA1_chr17_41245372_32_+_A1_GSP2	BRCA1	0.90256	1.86938	3.73876	0.402589
BRCA1_chr17_41245408_28_-_A1_GSP2	BRCA1	0.848086	1.80011	3.60022	0.361227
BRCA1_chr17_41245645_29_+_A1_GSP2	BRCA1	0.835903	1.78497	3.56995	0.351977
BRCA1_chr17_41245674_24_-_A1_GSP2	BRCA1	0.803906	1.74582	3.49164	0.327682
BRCA1_chr17_41245912_24_+_A1_GSP2	BRCA1	0.838544	1.78824	3.57649	0.353982
BRCA1_chr17_41245936_32_-_A1_GSP2	BRCA1	0.803703	1.74558	3.49115	0.327528
BRCA1_chr17_41246141_27_+_A1_GSP2	BRCA1	0.820663	1.76622	3.53243	0.340405
BRCA1_chr17_41246184_32_-_A1_GSP2	BRCA1	0.887966	1.85057	3.70113	0.391508
BRCA1_chr17_41246391_27_+_A1_GSP2	BRCA1	1.00487	2.00677	4.01354	0.480275
BRCA1_chr17_41246422_33_-_A1_GSP2	BRCA1	0.683167	1.60566	3.21132	0.236006
BRCA1_chr17_41246642_32_+_A1_GSP2	BRCA1	0.799807	1.74087	3.48174	0.32457
BRCA1_chr17_41246687_24_-_A1_GSP2	BRCA1	0.880688	1.84125	3.68251	0.385982
BRCA1_chr17_41246947_24_-_A1_GSP2	BRCA1	0.821499	1.76724	3.53448	0.34104
BRCA1_chr17_41247832_24_+_A1_GSP2	BRCA1	0.555097	1.46927	2.93854	0.138764
BRCA1_chr17_41247951_34_-_A1_GSP2	BRCA1	0.84841	1.80052	3.60103	0.361474
BRCA1_chr17_41249229_31_+_A1_GSP2	BRCA1	0.742514	1.67309	3.34618	0.281067
BRCA1_chr17_41249267_31_-_A1_GSP2	BRCA1	0.893357	1.85749	3.71499	0.395601
BRCA1_chr17_41249370_41_-_A1_GSP2	BRCA1	0.956794	1.94099	3.88198	0.443769
BRCA1_chr17_41251724_30_+_A1_GSP2	BRCA1	0.900386	1.86657	3.73313	0.400938
BRCA1_chr17_41251854_27_+_A1_GSP2	BRCA1	0.872458	1.83078	3.66156	0.379733
BRCA1_chr17_41256142_27_+_A1_GSP2	BRCA1	0.753401	1.68576	3.37152	0.289334
BRCA1_chr17_41256175_20_-_A1_GSP2	BRCA1	1.03321	2.04657	4.09315	0.501791
BRCA1_chr17_41256288_31_-_A1_GSP2	BRCA1	0.949083	1.93065	3.86129	0.437914
BRCA1_chr17_41256850_30_+_A1_GSP2	BRCA1	0.680261	1.60243	3.20486	0.2338
BRCA1_chr17_41256995_27_-_A1_GSP2	BRCA1	0.731862	1.66078	3.32156	0.27298
BRCA1_chr17_41258589_35_-_A1_GSP2	BRCA1	0.916603	1.88766	3.77533	0.413251
BRCA1_chr17_41267701_30_+_A1_GSP2	BRCA1	0.813113	1.757	3.514	0.334673
BRCA1_chr17_41267858_34_-_A1_GSP2	BRCA1	0.433014	1.35005	2.7001	0.0460675
BRCA1_chr17_41276002_31_+_A1_GSP2	BRCA1	0.721141	1.64849	3.29697	0.26484
BRCA1_chr17_41276055_32_-_A1_GSP2	BRCA1	0.929903	1.90515	3.8103	0.42335
BRCA1_chr17_41276114_36_-_A1_GSP2	BRCA1	0.79742	1.73799	3.47598	0.322757
BRCA1_chr17_41277239_19_+_A1_GSP2	BRCA1	0.729691	1.65828	3.31657	0.271332
BRCA1_chr17_41277323_24_+_A1_GSP2	BRCA1	0.473558	1.38853	2.77706	0.076852
BRCA1_chr17_41277367_22_-_A1_GSP2	BRCA1	0.579378	1.4942	2.98841	0.1572
BRCA1_chr17_41277508_22_-_A1_GSP2	BRCA1	0.681246	1.60352	3.20705	0.234548
BRCA2_chr13_32889566_18_+_A1_GSP2	BRCA2	0.504219	1.41836	2.83671	0.100132
BRCA2_chr13_32889811_21_-_A1_GSP2	BRCA2	0.171665	1.12636	2.25272	-0.152372
BRCA2_chr13_32890732_24_-_A1_GSP2	BRCA2	0.367491	1.29011	2.58021	-0.00368386
BRCA2_chr13_32893171_29_+_A1_GSP2	BRCA2	0.632091	1.54981	3.09962	0.197224
BRCA2_chr13_32893470_25_-_A1_GSP2	BRCA2	0.758986	1.6923	3.3846	0.293575
BRCA2_chr13_32899169_38_+_A1_GSP2	BRCA2	0.677435	1.59929	3.19859	0.231654
BRCA2_chr13_32900190_32_+_A1_GSP2	BRCA2	0.372566	1.29465	2.58931	0.000169603
BRCA2_chr13_32900346_30_+_A1_GSP2	BRCA2	0.871846	1.83	3.66	0.379268
BRCA2_chr13_32900375_28_-_A1_GSP2	BRCA2	0.736146	1.66572	3.33144	0.276233
BRCA2_chr13_32900465_27_-_A1_GSP2	BRCA2	1.22092	2.33095	4.6619	0.644314
BRCA2_chr13_32900563_37_+_A1_GSP2	BRCA2	1.17048	2.25086	4.50172	0.606016
BRCA2_chr13_32900777_31_-_A1_GSP2	BRCA2	0.637867	1.55603	3.11205	0.201611
BRCA2_chr13_32903487_33_+_A1_GSP2	BRCA2	0.3412	1.26681	2.53362	-0.0236463
BRCA2_chr13_32903649_35_-_A1_GSP2	BRCA2	0.109077	1.07854	2.15708	-0.199895
BRCA2_chr13_32904989_31_+_A1_GSP2	BRCA2	0.484495	1.3991	2.79819	0.0851559
BRCA2_chr13_32905169_29_-_A1_GSP2	BRCA2	0.421821	1.33962	2.67923	0.0375682
BRCA2_chr13_32906316_33_+_A1_GSP2	BRCA2	0.596401	1.51194	3.02388	0.170125
BRCA2_chr13_32906445_22_+_A1_GSP2	BRCA2	0.888957	1.85184	3.70367	0.39226
BRCA2_chr13_32906813_25_+_A1_GSP2	BRCA2	0.829474	1.77704	3.55407	0.347096
BRCA2_chr13_32906844_32_-_A1_GSP2	BRCA2	1.00428	2.00594	4.01188	0.479822
BRCA2_chr13_32907053_25_+_A1_GSP2	BRCA2	0.970812	1.95994	3.91989	0.454412
BRCA2_chr13_32907078_23_-_A1_GSP2	BRCA2	-0.140289	0.907337	1.81467	-0.389236
BRCA2_chr13_32907274_31_+_A1_GSP2	BRCA2	0.751086	1.68306	3.36612	0.287577
BRCA2_chr13_32907311_26_-_A1_GSP2	BRCA2	1.00386	2.00536	4.01072	0.479506
BRCA2_chr13_32907568_31_-_A1_GSP2	BRCA2	0.614786	1.53133	3.06266	0.184085
BRCA2_chr13_32910352_36_+_A1_GSP2	BRCA2	0.51043	1.42447	2.84895	0.104848
BRCA2_chr13_32910586_32_+_A1_GSP2	BRCA2	0.778013	1.71477	3.42953	0.308022
BRCA2_chr13_32910618_21_-_A1_GSP2	BRCA2	0.716055	1.64268	3.28537	0.260978
BRCA2_chr13_32910831_30_+_A1_GSP2	BRCA2	0.925304	1.89908	3.79817	0.419859
BRCA2_chr13_32910866_29_-_A1_GSP2	BRCA2	0.749101	1.68074	3.36149	0.286069
BRCA2_chr13_32911140_35_-_A1_GSP2	BRCA2	0.881803	1.84268	3.68535	0.386828
BRCA2_chr13_32911346_30_+_A1_GSP2	BRCA2	0.982343	1.97567	3.95134	0.463167
BRCA2_chr13_32911385_30_-_A1_GSP2	BRCA2	0.766881	1.70159	3.40317	0.299569
BRCA2_chr13_32911596_33_+_A1_GSP2	BRCA2	0.966578	1.9542	3.9084	0.451197
BRCA2_chr13_32911640_32_-_A1_GSP2	BRCA2	0.836334	1.78551	3.57101	0.352304
BRCA2_chr13_32911698_32_+_A1_GSP2	BRCA2	-1.25209	0.41984	0.839681	-1.23341
BRCA2_chr13_32911786_31_-_A1_GSP2	BRCA2	0.777308	1.71393	3.42786	0.307487
BRCA2_chr13_32911848_32_+_A1_GSP2	BRCA2	0.970493	1.95951	3.91902	0.45417
BRCA2_chr13_32912127_23_+_A1_GSP2	BRCA2	1.01523	2.02122	4.04244	0.488135
BRCA2_chr13_32912150_25_-_A1_GSP2	BRCA2	0.80745	1.75012	3.50023	0.330373
BRCA2_chr13_32912386_29_+_A1_GSP2	BRCA2	1.09662	2.13853	4.27706	0.549937
BRCA2_chr13_32912440_33_-_A1_GSP2	BRCA2	0.767403	1.7022	3.40441	0.299966
BRCA2_chr13_32912618_38_+_A1_GSP2	BRCA2	0.54949	1.46357	2.92714	0.134507
BRCA2_chr13_32912660_24_-_A1_GSP2	BRCA2	0.857066	1.81135	3.6227	0.368046
BRCA2_chr13_32912851_35_+_A1_GSP2	BRCA2	0.658347	1.57827	3.15655	0.21716
BRCA2_chr13_32912952_29_-_A1_GSP2	BRCA2	0.795138	1.73524	3.47049	0.321024
BRCA2_chr13_32913154_28_+_A1_GSP2	BRCA2	0.840978	1.79126	3.58253	0.35583
BRCA2_chr13_32913182_26_-_A1_GSP2	BRCA2	0.547126	1.46117	2.92234	0.132711
BRCA2_chr13_32913451_29_-_A1_GSP2	BRCA2	1.12185	2.17627	4.35253	0.569097
BRCA2_chr13_32913712_30_-_A1_GSP2	BRCA2	0.897262	1.86253	3.72506	0.398566
BRCA2_chr13_32913892_33_+_A1_GSP2	BRCA2	0.709644	1.6354	3.2708	0.25611
BRCA2_chr13_32913930_22_-_A1_GSP2	BRCA2	0.82101	1.76664	3.53329	0.340669
BRCA2_chr13_32914144_25_+_A1_GSP2	BRCA2	0.979646	1.97198	3.94396	0.46112
BRCA2_chr13_32914169_27_-_A1_GSP2	BRCA2	0.607099	1.52319	3.04639	0.178248
BRCA2_chr13_32914382_26_+_A1_GSP2	BRCA2	0.621757	1.53875	3.0775	0.189378
BRCA2_chr13_32914415_25_-_A1_GSP2	BRCA2	0.716857	1.6436	3.28719	0.261586
BRCA2_chr13_32914585_32_+_A1_GSP2	BRCA2	0.582722	1.49767	2.99534	0.159739
BRCA2_chr13_32914635_28_-_A1_GSP2	BRCA2	1.0861	2.12299	4.24599	0.541949
BRCA2_chr13_32914825_25_+_A1_GSP2	BRCA2	1.01856	2.0259	4.0518	0.49067
BRCA2_chr13_32914903_32_-_A1_GSP2	BRCA2	0.885445	1.84733	3.69467	0.389594
BRCA2_chr13_32915118_33_-_A1_GSP2	BRCA2	0.80471	1.74679	3.49359	0.328292
BRCA2_chr13_32915345_26_-_A1_GSP2	BRCA2	0.788688	1.7275	3.45501	0.316127
BRCA2_chr13_32918622_41_+_A1_GSP2	BRCA2	0.471453	1.38651	2.77301	0.0752536
BRCA2_chr13_32918699_39_+_A1_GSP2	BRCA2	0.52344	1.43738	2.87476	0.114727
BRCA2_chr13_32918816_38_-_A1_GSP2	BRCA2	0.963733	1.95035	3.9007	0.449037
BRCA2_chr13_32920880_41_+_A1_GSP2	BRCA2	0.233499	1.17568	2.35137	-0.105423
BRCA2_chr13_32921066_39_-_A1_GSP2	BRCA2	0.449166	1.36525	2.7305	0.058331
BRCA2_chr13_32928919_24_+_A1_GSP2	BRCA2	0.861458	1.81687	3.63375	0.37138
BRCA2_chr13_32929237_26_-_A1_GSP2	BRCA2	0.586635	1.50174	3.00348	0.16271
BRCA2_chr13_32930502_21_+_A1_GSP2	BRCA2	0.491973	1.40637	2.81273	0.0908341
BRCA2_chr13_32930754_32_-_A1_GSP2	BRCA2	0.300413	1.2315	2.46299	-0.0546151
BRCA2_chr13_32931791_41_+_A1_GSP2	BRCA2	0.682063	1.60443	3.20886	0.235167
BRCA2_chr13_32932085_32_-_A1_GSP2	BRCA2	0.564372	1.47874	2.95749	0.145806
BRCA2_chr13_32936840_31_-_A1_GSP2	BRCA2	0.697477	1.62167	3.24333	0.246871
BRCA2_chr13_32937258_29_+_A1_GSP2	BRCA2	0.494071	1.40841	2.81683	0.0924273
BRCA2_chr13_32937451_29_+_A1_GSP2	BRCA2	0.762619	1.69657	3.39314	0.296334
BRCA2_chr13_32937481_29_-_A1_GSP2	BRCA2	1.03005	2.04209	4.08418	0.499389
BRCA2_chr13_32937677_32_-_A1_GSP2	BRCA2	0.440275	1.35686	2.71373	0.0515802
BRCA2_chr13_32944444_37_+_A1_GSP2	BRCA2	0.433354	1.35037	2.70074	0.0463255
BRCA2_chr13_32944570_29_+_A1_GSP2	BRCA2	0.638409	1.55661	3.11322	0.202021
BRCA2_chr13_32944611_26_-_A1_GSP2	BRCA2	0.871971	1.83016	3.66032	0.379363
BRCA2_chr13_32944765_22_-_A1_GSP2	BRCA2	0.525792	1.43972	2.87945	0.116513
BRCA2_chr13_32945056_27_+_A1_GSP2	BRCA2	0.34632	1.27131	2.54263	-0.0197586
BRCA2_chr13_32945250_40_-_A1_GSP2	BRCA2	0.489421	1.40388	2.80776	0.0888967
BRCA2_chr13_32950717_28_+_A1_GSP2	BRCA2	0.382203	1.30333	2.60666	0.00748683
BRCA2_chr13_32950881_26_+_A1_GSP2	BRCA2	0.706429	1.63176	3.26352	0.253669
BRCA2_chr13_32950931_31_-_A1_GSP2	BRCA2	0.492576	1.40696	2.81391	0.0912923
BRCA2_chr13_32953590_22_-_A1_GSP2	BRCA2	1.06345	2.08992	4.17984	0.524749
BRCA2_chr13_32953851_29_+_A1_GSP2	BRCA2	0.657936	1.57782	3.15565	0.216849
BRCA2_chr13_32954081_32_+_A1_GSP2	BRCA2	0.749546	1.68126	3.36253	0.286407
BRCA2_chr13_32954087_33_-_A1_GSP2	BRCA2	0.878159	1.83803	3.67606	0.384061
BRCA2_chr13_32954350_25_-_A1_GSP2	BRCA2	0.865925	1.82251	3.64502	0.374773
BRCA2_chr13_32968756_35_+_A1_GSP2	BRCA2	0.322716	1.25068	2.50137	-0.0376812
BRCA2_chr13_32969025_25_+_A1_GSP2	BRCA2	0.530825	1.44475	2.88951	0.120334
BRCA2_chr13_32969072_26_-_A1_GSP2	BRCA2	0.575079	1.48976	2.97952	0.153936
BRCA2_chr13_32970991_29_+_A1_GSP2	BRCA2	0.400214	1.3197	2.63941	0.0211623
BRCA2_chr13_32971221_32_-_A1_GSP2	BRCA2	0.578864	1.49367	2.98735	0.15681
BRCA2_chr13_32972245_41_+_A1_GSP2	BRCA2	0.763775	1.69793	3.39586	0.297211
BRCA2_chr13_32972416_29_+_A1_GSP2	BRCA2	0.818944	1.76411	3.52823	0.3391
BRCA2_chr13_32972453_28_-_A1_GSP2	BRCA2	0.686433	1.6093	3.2186	0.238486
BRCA2_chr13_32972662_27_+_A1_GSP2	BRCA2	0.650376	1.56958	3.13916	0.211108
BRCA2_chr13_32972690_27_-_A1_GSP2	BRCA2	0.727583	1.65586	3.31173	0.269731
BRCA2_chr13_32972913_27_-_A1_GSP2	BRCA2	0.708855	1.63451	3.26901	0.255511
CCND1_chr11_69450794_22_+_A1_GSP2	CCND1	0.284091	1.21764	2.43529	-0.0670083
CCND1_chr11_69456099_22_+_A1_GSP2	CCND1	-0.0990401	0.933654	1.86731	-0.357916
CCND1_chr11_69456199_24_-_A1_GSP2	CCND1	0.0485239	1.03421	2.06841	-0.245872
CCND1_chr11_69457266_18_+_A1_GSP2	CCND1	-1.14963	0.450742	0.901483	-1.15562
CCND1_chr11_69457348_26_-_A1_GSP2	CCND1	0.0846785	1.06045	2.1209	-0.218421
CCND1_chr11_69457714_17_+_A1_GSP2	CCND1	-4.45355	0.0456402	0.0912804	-3.66426
CCND1_chr11_69458790_21_-_A1_GSP2	CCND1	-0.596493	0.66136	1.32272	-0.735628
CCND1_chr11_69460695_21_+_A1_GSP2	CCND1	0.250966	1.19	2.38001	-0.0921604
CCND1_chr11_69461345_23_+_A1_GSP2	CCND1	-0.054271	0.963081	1.92616	-0.323924
CCND1_chr11_69461396_24_-_A1_GSP2	CCND1	-0.0381703	0.973889	1.94778	-0.311698
CCND1_chr11_69461705_20_+_A1_GSP2	CCND1	-0.153217	0.899243	1.79849	-0.399052
CCND1_chr11_69461733_25_-_A1_GSP2	CCND1	-0.0417728	0.971461	1.94292	-0.314434
CCND1_chr11_69461808_21_+_A1_GSP2	CCND1	0.162819	1.11947	2.23895	-0.159089
CCND1_chr11_69462575_19_+_A1_GSP2	CCND1	0.272984	1.2083	2.41661	-0.0754419
CCND1_chr11_69462666_20_-_A1_GSP2	CCND1	-0.112408	0.925043	1.85009	-0.368067
CCND1_chr11_69462882_25_+_A1_GSP2	CCND1	-0.150664	0.900836	1.80167	-0.397114
CCND1_chr11_69462958_20_-_A1_GSP2	CCND1	-0.0153214	0.989436	1.97887	-0.29435
CCND1_chr11_69463825_20_+_A1_GSP2	CCND1	-0.0204876	0.985899	1.9718	-0.298272
CCND1_chr11_69464761_29_+_A1_GSP2	CCND1	-0.30077	0.811819	1.62364	-0.511088
CCND1_chr11_69464799_25_-_A1_GSP2	CCND1	0.316513	1.24532	2.49063	-0.0423906
CCND1_chr11_69464992_22_+_A1_GSP2	CCND1	0.1945	1.14433	2.28865	-0.135034
CCND1_chr11_69465466_27_+_A1_GSP2	CCND1	0.118605	1.08568	2.17137	-0.192661
CCND1_chr11_69465514_23_-_A1_GSP2	CCND1	0.293278	1.22542	2.45084	-0.0600331
CCND1_chr11_69465910_20_+_A1_GSP2	CCND1	-0.191796	0.875515	1.75103	-0.428345
CCND1_chr11_69466125_25_-_A1_GSP2	CCND1	-0.876882	0.544543	1.08909	-0.948524
CCND1_chr11_69466707_25_+_A1_GSP2	CCND1	-0.572982	0.672226	1.34445	-0.717776
CCND1_chr11_69466747_20_-_A1_GSP2	CCND1	0.69026	1.61357	3.22715	0.241391
CCND1_chr11_69470994_21_+_A1_GSP2	CCND1	0.181799	1.1343	2.26859	-0.144678
CDK4_chr12_58142245_22_+_A1_GSP2	CDK4	-0.0491594	0.966499	1.933	-0.320042
CDK4_chr12_58142416_28_-_A1_GSP2	CDK4	-0.143383	0.905394	1.81079	-0.391585
CDK4_chr12_58142890_21_+_A1_GSP2	CDK4	-0.163184	0.893052	1.7861	-0.40662
CDK4_chr12_58143114_22_-_A1_GSP2	CDK4	-0.216522	0.860638	1.72128	-0.447119
CDK4_chr12_58143174_23_+_A1_GSP2	CDK4	-0.277838	0.824826	1.64965	-0.493676
CDK4_chr12_58143343_28_-_A1_GSP2	CDK4	-0.42147	0.746663	1.49333	-0.602735
CDK4_chr12_58144400_27_+_A1_GSP2	CDK4	-0.465536	0.724202	1.4484	-0.636193
CDK4_chr12_58144579_27_-_A1_GSP2	CDK4	-0.344821	0.787406	1.57481	-0.544535
CDK4_chr12_58144639_24_+_A1_GSP2	CDK4	-0.298311	0.813204	1.62641	-0.509221
CDK4_chr12_58144886_24_-_A1_GSP2	CDK4	-0.0692595	0.953127	1.90625	-0.335304
CDK4_chr12_58144937_28_+_A1_GSP2	CDK4	-0.315648	0.80349	1.60698	-0.522384
CDK4_chr12_58145166_27_-_A1_GSP2	CDK4	0.459666	1.37522	2.75045	0.0663036
CDK4_chr12_58145226_28_+_A1_GSP2	CDK4	0.466241	1.38151	2.76301	0.0712965
CDK4_chr12_58145389_22_+_A1_GSP2	CDK4	-0.548409	0.683774	1.36755	-0.699118
CDK4_chr12_58145539_27_-_A1_GSP2	CDK4	-0.365165	0.77638	1.55276	-0.559982
CDKN2A_chr9_21968201_24_+_A1_GSP2	CDKN2A	-8.46721	0.00282563	0.00565126	-6.71179
CDKN2A_chr9_21968260_23_-_A1_GSP2	CDKN2A	-10.0796	0.000924163	0.00184833	-7.93603
CDKN2A_chr9_21968534_34_+_A1_GSP2	CDKN2A	-10.6362	0.000628336	0.00125667	-8.35866
CDKN2A_chr9_21968945_24_-_A1_GSP2	CDKN2A	-11.6537	0.000310365	0.00062073	-9.13129
CDKN2A_chr9_21969724_23_+_A1_GSP2	CDKN2A	-12.4288	0.00018137	0.000362739	-9.71977
CDKN2A_chr9_21970116_20_-_A1_GSP2	CDKN2A	-12.1543	0.000219373	0.000438745	-9.51138
CDKN2A_chr9_21970843_24_+_A1_GSP2	CDKN2A	-12.5508	0.000166666	0.000333332	-9.81238
CDKN2A_chr9_21970971_19_+_A1_GSP2	CDKN2A	-11.912	0.000259487	0.000518974	-9.32742
CDKN2A_chr9_21971069_18_-_A1_GSP2	CDKN2A	-8.65162	0.00248659	0.00497318	-6.85181
CDKN2A_chr9_21971249_24_-_A1_GSP2	CDKN2A	-12.4433	0.000179556	0.000359111	-9.73078
CDKN2A_chr9_21972286_27_+_A1_GSP2	CDKN2A	-10.7777	0.000569609	0.00113922	-8.46615
CDKN2A_chr9_21973116_31_-_A1_GSP2	CDKN2A	-10.1869	0.000857916	0.00171583	-8.01751
CDKN2A_chr9_21973609_25_-_A1_GSP2	CDKN2A	-10.6788	0.000610059	0.00122012	-8.391
CDKN2A_chr9_21974295_30_+_A1_GSP2	CDKN2A	-12.6881	0.000151527	0.000303054	-9.9167
CDKN2A_chr9_21974424_25_+_A1_GSP2	CDKN2A	-12.368	0.000189173	0.000378346	-9.67362
CDKN2A_chr9_21974613_23_+_A1_GSP2	CDKN2A	-12.5988	0.000161212	0.000322424	-9.84883
CDKN2A_chr9_21974686_22_-_A1_GSP2	CDKN2A	-10.0208	0.000962554	0.00192511	-7.89145
CDKN2A_chr9_21974962_22_-_A1_GSP2	CDKN2A	-3.12904	0.114305	0.22861	-2.65857
CDKN2A_chr9_21974988_21_+_A1_GSP2	CDKN2A	-8.1228	0.00358752	0.00717503	-6.45028
CDKN2A_chr9_21978942_31_+_A1_GSP2	CDKN2A	-0.730314	0.602773	1.20555	-0.837236
CDKN2A_chr9_21981716_22_+_A1_GSP2	CDKN2A	-0.571117	0.673095	1.34619	-0.71636
CDKN2A_chr9_21982433_28_+_A1_GSP2	CDKN2A	-0.86253	0.549987	1.09997	-0.937627
CDKN2A_chr9_21983156_22_-_A1_GSP2	CDKN2A	-0.763781	0.588951	1.1779	-0.862648
CDKN2A_chr9_21984190_31_-_A1_GSP2	CDKN2A	-0.815035	0.568395	1.13679	-0.901565
CDKN2A_chr9_21985380_28_-_A1_GSP2	CDKN2A	-1.00393	0.49864	0.997279	-1.04499
CDKN2A_chr9_21986553_25_-_A1_GSP2	CDKN2A	-0.759032	0.590893	1.18179	-0.859042
CDKN2A_chr9_21987687_28_-_A1_GSP2	CDKN2A	-0.543043	0.686322	1.37264	-0.695043
CDKN2A_chr9_21988496_28_-_A1_GSP2	CDKN2A	-0.903199	0.5347	1.0694	-0.968506
CDKN2A_chr9_21989123_27_-_A1_GSP2	CDKN2A	-0.866485	0.548481	1.09696	-0.94063
CDKN2A_chr9_21990106_25_-_A1_GSP2	CDKN2A	-0.888528	0.540165	1.08033	-0.957367
CDKN2A_chr9_21991390_25_-_A1_GSP2	CDKN2A	-0.716339	0.60864	1.21728	-0.826625
CDKN2A_chr9_21991878_25_+_A1_GSP2	CDKN2A	-1.02794	0.49041	0.980821	-1.06322
CRKL_chr22_21272325_20_+_A1_GSP2	CRKL	0.0947748	1.0679	2.1358	-0.210755
CRKL_chr22_21272358_21_-_A1_GSP2	CRKL	0.401968	1.32131	2.64262	0.0224944
CRKL_chr22_21272367_20_+_A1_GSP2	CRKL	0.384	1.30496	2.60991	0.00885164
CRKL_chr22_21272428_22_-_A1_GSP2	CRKL	0.425421	1.34296	2.68593	0.040302
CRKL_chr22_21272559_20_-_A1_GSP2	CRKL	0.219647	1.16445	2.3289	-0.11594
CRKL_chr22_21288007_25_+_A1_GSP2	CRKL	0.371153	1.29339	2.58677	-0.000902852
CRKL_chr22_21288156_22_+_A1_GSP2	CRKL	0.528589	1.44252	2.88504	0.118637
CRKL_chr22_21288200_32_-_A1_GSP2	CRKL	0.405062	1.32415	2.64829	0.0248434
CRKL_chr22_21288280_28_+_A1_GSP2	CRKL	0.482224	1.3969	2.79379	0.0834317
CRKL_chr22_21288321_30_-_A1_GSP2	CRKL	0.243407	1.18378	2.36757	-0.0978997
CRKL_chr22_21288463_24_+_A1_GSP2	CRKL	0.450293	1.36632	2.73264	0.0591874
CRKL_chr22_21288490_26_-_A1_GSP2	CRKL	1.32527	2.50579	5.01159	0.723547
CRKL_chr22_21303958_28_+_A1_GSP2	CRKL	0.180382	1.13318	2.26637	-0.145754
CRKL_chr22_21304156_24_-_A1_GSP2	CRKL	0.212049	1.15833	2.31666	-0.121709
CTNNB1_chr3_41265973_36_+_A1_GSP2	CTNNB1	0.00487058	1.00338	2.00676	-0.279018
CTNNB1_chr3_41266073_22_+_A1_GSP2	CTNNB1	-0.0138254	0.990463	1.98093	-0.293214
CTNNB1_chr3_41266141_23_-_A1_GSP2	CTNNB1	-0.0818279	0.94486	1.88972	-0.344847
CTNNB1_chr3_41266263_27_-_A1_GSP2	CTNNB1	0.0140875	1.00981	2.01963	-0.27202
EGFR_chr7_55210955_28_+_A1_GSP2	EGFR	0.188557	1.13962	2.27925	-0.139547
EGFR_chr7_55211205_25_-_A1_GSP2	EGFR	-0.0630331	0.95725	1.9145	-0.330577
EGFR_chr7_55221661_27_+_A1_GSP2	EGFR	-0.0801667	0.945948	1.8919	-0.343586
EGFR_chr7_55221870_22_-_A1_GSP2	EGFR	-0.199668	0.870751	1.7415	-0.434322
EGFR_chr7_55224353_24_+_A1_GSP2	EGFR	-0.266012	0.831615	1.66323	-0.484696
EGFR_chr7_55224699_22_-_A1_GSP2	EGFR	0.223244	1.16736	2.33471	-0.113209
EGFR_chr7_55227729_29_+_A1_GSP2	EGFR	-0.282175	0.82235	1.6447	-0.496969
EGFR_chr7_55228053_28_-_A1_GSP2	EGFR	-0.295634	0.814714	1.62943	-0.507188
EGFR_chr7_55232866_23_+_A1_GSP2	EGFR	-0.150418	0.900989	1.80198	-0.396927
EGFR_chr7_55233134_29_-_A1_GSP2	EGFR	-0.200814	0.87006	1.74012	-0.435192
EGFR_chr7_55236067_27_+_A1_GSP2	EGFR	0.318247	1.24681	2.49363	-0.0410742
EGFR_chr7_55236423_26_-_A1_GSP2	EGFR	0.265618	1.20215	2.4043	-0.0810353
EGFR_chr7_55241583_25_+_A1_GSP2	EGFR	0.559779	1.47404	2.94809	0.142318
EGFR_chr7_55241798_32_-_A1_GSP2	EGFR	-0.357366	0.780589	1.56118	-0.55406
EGFR_chr7_55242366_34_+_A1_GSP2	EGFR	-0.32318	0.799306	1.59861	-0.528103
EGFR_chr7_55242526_21_-_A1_GSP2	EGFR	0.10204	1.07329	2.14658	-0.205238
EGFR_chr7_55248932_23_+_A1_GSP2	EGFR	-0.466971	0.723482	1.44696	-0.637282
EGFR_chr7_55248995_19_+_A1_GSP2	EGFR	-0.320223	0.800946	1.60189	-0.525858
EGFR_chr7_55249039_19_-_A1_GSP2	EGFR	-0.165805	0.891431	1.78286	-0.40861
EGFR_chr7_55249198_23_-_A1_GSP2	EGFR	-0.104063	0.930409	1.86082	-0.36173
EGFR_chr7_55259350_29_+_A1_GSP2	EGFR	-0.374481	0.771383	1.54277	-0.567056
EGFR_chr7_55259580_27_-_A1_GSP2	EGFR	-0.121382	0.919307	1.83861	-0.37488
EGFR_chr7_55260408_29_+_A1_GSP2	EGFR	-0.170281	0.888669	1.77734	-0.412009
EGFR_chr7_55260546_28_-_A1_GSP2	EGFR	-0.293021	0.816191	1.63238	-0.505204
EZH2_chr7_148508688_26_+_A1_GSP2	EZH2	0.0887042	1.06341	2.12683	-0.215364
EZH2_chr7_148508751_27_-_A1_GSP2	EZH2	0.314011	1.24316	2.48632	-0.0442903
EZH2_chr7_148508856_26_-_A1_GSP2	EZH2	0.0598518	1.04236	2.08472	-0.237271
GAB2_chr11_77930271_19_+_A1_GSP2	GAB2	0.20545	1.15305	2.30609	-0.12672
GAB2_chr11_77931317_19_+_A1_GSP2	GAB2	0.117514	1.08486	2.16973	-0.193489
GAB2_chr11_77931510_25_-_A1_GSP2	GAB2	0.0246606	1.01724	2.03448	-0.263992
GAB2_chr11_77932696_19_+_A1_GSP2	GAB2	0.121247	1.08767	2.17535	-0.190654
GAB2_chr11_77932840_23_-_A1_GSP2	GAB2	-0.0210106	0.985542	1.97108	-0.298669
GAB2_chr11_77933105_21_+_A1_GSP2	GAB2	0.0119164	1.00829	2.01659	-0.273668
GAB2_chr11_77933255_32_-_A1_GSP2	GAB2	-0.0352135	0.975887	1.95177	-0.309453
GAB2_chr11_77934423_23_+_A1_GSP2	GAB2	0.164792	1.121	2.24201	-0.157591
GAB2_chr11_77934552_25_+_A1_GSP2	GAB2	0.374276	1.29619	2.59238	0.00146797
GAB2_chr11_77934604_25_-_A1_GSP2	GAB2	0.377177	1.2988	2.5976	0.00367087
GAB2_chr11_77934731_31_-_A1_GSP2	GAB2	-0.0720294	0.951299	1.9026	-0.337407
GAB2_chr11_77936259_29_-_A1_GSP2	GAB2	0.259468	1.19704	2.39407	-0.0857044
GAB2_chr11_77937477_23_+_A1_GSP2	GAB2	0.172247	1.12681	2.25362	-0.15193
GAB2_chr11_77937623_22_+_A1_GSP2	GAB2	0.265524	1.20207	2.40414	-0.0811064
GAB2_chr11_77937669_20_-_A1_GSP2	GAB2	0.22428	1.16819	2.33639	-0.112423
GAB2_chr11_77937766_27_+_A1_GSP2	GAB2	0.421065	1.33892	2.67783	0.0369946
GAB2_chr11_77937835_28_-_A1_GSP2	GAB2	-0.0172831	0.988092	1.97618	-0.295839
GAB2_chr11_77937915_29_+_A1_GSP2	GAB2	0.226211	1.16976	2.33952	-0.110956
GAB2_chr11_77937987_22_-_A1_GSP2	GAB2	0.121121	1.08758	2.17516	-0.19075
GAB2_chr11_77938124_26_-_A1_GSP2	GAB2	0.0647434	1.0459	2.0918	-0.233557
GAB2_chr11_77961165_25_+_A1_GSP2	GAB2	0.196288	1.14575	2.29149	-0.133676
GAB2_chr11_77961299_22_+_A1_GSP2	GAB2	0.285214	1.21859	2.43718	-0.0661557
GAB2_chr11_77961349_20_-_A1_GSP2	GAB2	0.180292	1.13311	2.26623	-0.145822
GAB2_chr11_77961483_32_-_A1_GSP2	GAB2	-0.298255	0.813235	1.62647	-0.509179
GAB2_chr11_77991613_27_+_A1_GSP2	GAB2	0.315775	1.24468	2.48936	-0.0429511
GAB2_chr11_77991745_26_+_A1_GSP2	GAB2	0.364727	1.28764	2.57528	-0.00578265
GAB2_chr11_77991817_23_-_A1_GSP2	GAB2	0.345482	1.27058	2.54115	-0.0203947
GAB2_chr11_77991930_24_-_A1_GSP2	GAB2	0.439685	1.35631	2.71262	0.0511327
GNA11_chr19_3118808_21_+_A1_GSP2	GNA11	-0.429277	0.742634	1.48527	-0.608662
GNA11_chr19_3118909_24_+_A1_GSP2	GNA11	0.448134	1.36427	2.72855	0.0575477
GNA11_chr19_3118966_25_-_A1_GSP2	GNA11	-0.116345	0.922522	1.84504	-0.371055
GNAQ_chr9_80409268_30_+_A1_GSP2	GNAQ	-0.348189	0.785569	1.57114	-0.547093
GNAQ_chr9_80409441_29_+_A1_GSP2	GNAQ	-0.0474593	0.967639	1.93528	-0.318752
GNAQ_chr9_80409495_26_-_A1_GSP2	GNAQ	-0.119899	0.920252	1.8405	-0.373755
GNAQ_chr9_80409573_36_-_A1_GSP2	GNAQ	-0.104473	0.930144	1.86029	-0.362042
GNAQ_chr9_80412382_28_+_A1_GSP2	GNAQ	-0.793339	0.577007	1.15401	-0.885091
GNAQ_chr9_80412604_24_-_A1_GSP2	GNAQ	-0.740646	0.598471	1.19694	-0.845082
HRAS_chr11_533662_21_+_A1_GSP2	HRAS	0.910691	1.87995	3.75989	0.408762
HRAS_chr11_533801_24_+_A1_GSP2	HRAS	1.24588	2.37163	4.74325	0.663266
HRAS_chr11_533883_23_-_A1_GSP2	HRAS	0.671303	1.59251	3.18502	0.226998
HRAS_chr11_533991_20_-_A1_GSP2	HRAS	0.554023	1.46817	2.93635	0.137948
HRAS_chr11_534138_21_+_A1_GSP2	HRAS	0.215157	1.16083	2.32166	-0.11935
HRAS_chr11_534350_21_-_A1_GSP2	HRAS	0.714976	1.64146	3.28291	0.260158
KIT_chr4_55561635_30_+_A1_GSP2	KIT	-0.485822	0.71409	1.42818	-0.651596
KIT_chr4_55561905_24_+_A1_GSP2	KIT	-0.196523	0.872651	1.7453	-0.431934
KIT_chr4_55561951_22_-_A1_GSP2	KIT	0.00927868	1.00645	2.0129	-0.275671
KIT_chr4_55589698_31_+_A1_GSP2	KIT	-0.798365	0.575	1.15	-0.888907
KIT_chr4_55589878_25_-_A1_GSP2	KIT	-0.650195	0.637194	1.27439	-0.776403
KIT_chr4_55591988_29_+_A1_GSP2	KIT	-0.644909	0.639533	1.27907	-0.772389
KIT_chr4_55592037_21_-_A1_GSP2	KIT	-0.373935	0.771675	1.54335	-0.566642
KIT_chr4_55592230_29_-_A1_GSP2	KIT	-0.565216	0.675854	1.35171	-0.711879
KIT_chr4_55593350_27_+_A1_GSP2	KIT	-0.395411	0.760273	1.52055	-0.582948
KIT_chr4_55593503_27_-_A1_GSP2	KIT	-0.701387	0.614981	1.22996	-0.815273
KIT_chr4_55593645_28_-_A1_GSP2	KIT	-0.48979	0.712129	1.42426	-0.654609
KIT_chr4_55593948_23_+_A1_GSP2	KIT	-0.498784	0.707703	1.41541	-0.661438
KIT_chr4_55594074_25_+_A1_GSP2	KIT	-0.530904	0.692121	1.38424	-0.685826
KIT_chr4_55594114_22_-_A1_GSP2	KIT	-0.615261	0.652812	1.30562	-0.749878
KIT_chr4_55594236_35_+_A1_GSP2	KIT	-0.264493	0.832491	1.66498	-0.483543
KIT_chr4_55594291_21_-_A1_GSP2	KIT	-0.666109	0.630204	1.26041	-0.788486
KIT_chr4_55595439_30_+_A1_GSP2	KIT	-0.546497	0.684681	1.36936	-0.697666
KIT_chr4_55595554_36_-_A1_GSP2	KIT	-0.599858	0.659819	1.31964	-0.738183
KIT_chr4_55595662_30_-_A1_GSP2	KIT	-0.502278	0.705991	1.41198	-0.664091
KIT_chr4_55597458_29_+_A1_GSP2	KIT	-0.617648	0.651732	1.30346	-0.751691
KIT_chr4_55597549_21_+_A1_GSP2	KIT	-0.359567	0.779398	1.5588	-0.555732
KIT_chr4_55597590_28_-_A1_GSP2	KIT	-0.3847	0.765938	1.53188	-0.574815
KIT_chr4_55599052_31_+_A1_GSP2	KIT	-0.576757	0.670469	1.34094	-0.720642
KIT_chr4_55599220_32_+_A1_GSP2	KIT	-0.639613	0.641885	1.28377	-0.768368
KIT_chr4_55599269_24_+_A1_GSP2	KIT	-0.404481	0.755508	1.51102	-0.589834
KIT_chr4_55599274_26_-_A1_GSP2	KIT	-0.411477	0.751853	1.50371	-0.595147
KIT_chr4_55599373_26_-_A1_GSP2	KIT	-0.831495	0.561947	1.12389	-0.914062
KIT_chr4_55602624_32_+_A1_GSP2	KIT	-0.29541	0.814841	1.62968	-0.507018
KIT_chr4_55602785_28_-_A1_GSP2	KIT	-0.770151	0.586356	1.17271	-0.867485
KRAS_chr12_25362527_29_+_25M_A1_GSP2	KRAS	0.988571	1.98422	3.96844	0.467897
KRAS_chr12_25362882_27_-_A1_GSP2	KRAS	0.810339	1.75362	3.50725	0.332566
KRAS_chr12_25369037_25_-_A1_GSP2	KRAS	0.607712	1.52384	3.04768	0.178714
KRAS_chr12_25369562_36_+_A1_GSP2	KRAS	0.868205	1.82539	3.65078	0.376503
KRAS_chr12_25370475_34_-_A1_GSP2	KRAS	0.19578	1.14534	2.29069	-0.134062
KRAS_chr12_25375755_31_+_A1_GSP2	KRAS	0.250402	1.18954	2.37908	-0.0925881
KRAS_chr12_25375817_25_-_A1_GSP2	KRAS	0.409683	1.32839	2.65679	0.028352
KRAS_chr12_25376291_30_+_A1_GSP2	KRAS	0.146928	1.10721	2.21442	-0.171155
KRAS_chr12_25376359_24_-_A1_GSP2	KRAS	0.355684	1.27959	2.55918	-0.0126486
KRAS_chr12_25378036_25_-_A1_GSP2	KRAS	0.799565	1.74058	3.48115	0.324386
KRAS_chr12_25378386_26_+_A1_GSP2	KRAS	0.671687	1.59293	3.18587	0.22729
KRAS_chr12_25378514_38_+_A1_GSP2	KRAS	0.725464	1.65343	3.30687	0.268122
KRAS_chr12_25378592_25_-_A1_GSP2	KRAS	0.750295	1.68214	3.36427	0.286976
KRAS_chr12_25378765_31_-_A1_GSP2	KRAS	0.392067	1.31227	2.62454	0.0149763
KRAS_chr12_25379668_31_-_A1_GSP2	KRAS	0.169428	1.12461	2.24923	-0.154071
KRAS_chr12_25379959_22_+_A1_GSP2	KRAS	0.593474	1.50888	3.01775	0.167903
KRAS_chr12_25380237_25_+_A1_GSP2	KRAS	0.89023	1.85347	3.70694	0.393227
KRAS_chr12_25380283_27_-_A1_GSP2	KRAS	0.431609	1.34874	2.69747	0.0450005
KRAS_chr12_25380359_28_-_A1_GSP2	KRAS	0.533394	1.44733	2.89466	0.122285
KRAS_chr12_25382570_27_-_A1_GSP2	KRAS	0.433308	1.35033	2.70065	0.0462907
KRAS_chr12_25388860_21_+_A1_GSP2	KRAS	0.254538	1.19295	2.38591	-0.0894481
KRAS_chr12_25388911_22_-_A1_GSP2	KRAS	-0.265276	0.83204	1.66408	-0.484138
KRAS_chr12_25391462_28_-_A1_GSP2	KRAS	0.228324	1.17147	2.34295	-0.109352
KRAS_chr12_25392488_39_-_A1_GSP2	KRAS	0.151762	1.11093	2.22185	-0.167485
KRAS_chr12_25398155_27_+_A1_GSP2	KRAS	0.382165	1.3033	2.60659	0.00745844
KRAS_chr12_25398252_23_+_A1_GSP2	KRAS	0.543424	1.45743	2.91485	0.129901
KRAS_chr12_25398296_32_-_A1_GSP2	KRAS	0.422368	1.34012	2.68025	0.0379835
KRAS_chr12_25398364_35_-_A1_GSP2	KRAS	0.611753	1.52812	3.05623	0.181782
KRAS_chr12_25400159_39_+_A1_GSP2	KRAS	0.332933	1.25957	2.51914	-0.0299236
MAP2K1_chr15_66679654_20_+_A1_GSP2	MAP2K1	0.340572	1.26626	2.53252	-0.0241233
MAP2K1_chr15_66679767_17_-_A1_GSP2	MAP2K1	0.102094	1.07333	2.14666	-0.205197
MAP2K1_chr15_66727325_25_+_A1_GSP2	MAP2K1	0.420146	1.33806	2.67613	0.0362966
MAP2K1_chr15_66727399_23_+_A1_GSP2	MAP2K1	0.426298	1.34378	2.68756	0.040968
MAP2K1_chr15_66727467_28_-_A1_GSP2	MAP2K1	0.282351	1.21617	2.43235	-0.0683301
MAP2K1_chr15_66727611_24_-_A1_GSP2	MAP2K1	0.416739	1.33491	2.66981	0.0337098
MAP2K1_chr15_66728953_31_+_A1_GSP2	MAP2K1	0.228083	1.17128	2.34256	-0.109535
MAP2K1_chr15_66729257_23_-_A1_GSP2	MAP2K1	0.551403	1.46551	2.93102	0.135959
MAP2K1_chr15_66735584_27_+_A1_GSP2	MAP2K1	0.552329	1.46645	2.9329	0.136662
MAP2K1_chr15_66735720_33_-_A1_GSP2	MAP2K1	0.441216	1.35775	2.7155	0.0522949
MAP2K1_chr15_66736882_40_+_A1_GSP2	MAP2K1	0.520335	1.43429	2.86858	0.112369
MAP2K1_chr15_66737089_23_-_A1_GSP2	MAP2K1	0.76294	1.69695	3.39389	0.296577
MAP2K1_chr15_66774042_25_+_A1_GSP2	MAP2K1	0.380622	1.3019	2.60381	0.0062866
MAP2K1_chr15_66774241_23_-_A1_GSP2	MAP2K1	0.250635	1.18973	2.37946	-0.0924112
MAP2K1_chr15_66777287_31_+_A1_GSP2	MAP2K1	0.131701	1.09558	2.19117	-0.182717
MAP2K1_chr15_66777531_20_-_A1_GSP2	MAP2K1	0.460374	1.3759	2.7518	0.0668414
MAP2K1_chr15_66779498_30_+_A1_GSP2	MAP2K1	0.350827	1.27529	2.55058	-0.0163364
MAP2K1_chr15_66779640_27_-_A1_GSP2	MAP2K1	0.440495	1.35707	2.71414	0.0517477
MAP2K1_chr15_66781517_30_+_A1_GSP2	MAP2K1	0.489844	1.40429	2.80859	0.0892179
MAP2K1_chr15_66781617_22_-_A1_GSP2	MAP2K1	0.213793	1.15973	2.31947	-0.120385
MAP2K1_chr15_66782020_25_+_A1_GSP2	MAP2K1	0.0466939	1.0329	2.06579	-0.247262
MAP2K1_chr15_66782116_32_-_A1_GSP2	MAP2K1	0.580343	1.4952	2.99041	0.157932
MAP2K1_chr15_66782809_23_+_A1_GSP2	MAP2K1	0.225324	1.16904	2.33808	-0.11163
MAP2K1_chr15_66782957_22_-_A1_GSP2	MAP2K1	0.420708	1.33858	2.67717	0.0367234
MAP2K2_chr19_4090539_18_+_A1_GSP2	MAP2K2	0.31307	1.24235	2.4847	-0.0450053
MAP2K2_chr19_4090742_21_-_A1_GSP2	MAP2K2	-0.473735	0.720098	1.4402	-0.642419
MAP2K2_chr19_4094428_19_+_A1_GSP2	MAP2K2	-0.0788055	0.946841	1.89368	-0.342552
MAP2K2_chr19_4094502_19_-_A1_GSP2	MAP2K2	-0.0673468	0.954392	1.90878	-0.333852
MAP2K2_chr19_4095329_21_+_A1_GSP2	MAP2K2	-0.107346	0.928294	1.85659	-0.364223
MAP2K2_chr19_4095449_21_-_A1_GSP2	MAP2K2	-0.233244	0.85072	1.70144	-0.459816
MAP2K2_chr19_4097250_23_+_A1_GSP2	MAP2K2	0.149415	1.10912	2.21824	-0.169267
MAP2K2_chr19_4097357_19_-_12R_A1_GSP2	MAP2K2	0.243147	1.18357	2.36714	-0.0980973
MAP2K2_chr19_4099166_20_+_A1_GSP2	MAP2K2	-0.701179	0.615069	1.23014	-0.815115
MAP2K2_chr19_4099429_19_-_A1_GSP2	MAP2K2	-0.0912635	0.9387	1.8774	-0.352012
MAP2K2_chr19_4100904_21_+_A1_GSP2	MAP2K2	0.328379	1.2556	2.5112	-0.0333809
MAP2K2_chr19_4101081_24_+_A1_GSP2	MAP2K2	0.142016	1.10345	2.20689	-0.174884
MAP2K2_chr19_4101106_25_-_A1_GSP2	MAP2K2	0.328682	1.25587	2.51173	-0.0331512
MAP2K2_chr19_4101165_17_+_A1_GSP2	MAP2K2	0.119553	1.0864	2.1728	-0.19194
MAP2K2_chr19_4101220_23_-_A1_GSP2	MAP2K2	0.231012	1.17366	2.34732	-0.107311
MAP2K2_chr19_4101298_18_-_13R_A1_GSP2	MAP2K2	0.00223126	1.00155	2.0031	-0.281022
MAP2K2_chr19_4102316_21_+_A1_GSP2	MAP2K2	0.199812	1.14855	2.2971	-0.131001
MAP2K2_chr19_4102451_23_-_A1_GSP2	MAP2K2	-0.145516	0.904056	1.80811	-0.393205
MAP2K2_chr19_4110444_22_+_A1_GSP2	MAP2K2	-0.0207044	0.985751	1.9715	-0.298437
MAP2K2_chr19_4110692_24_-_A1_GSP2	MAP2K2	0.00763735	1.00531	2.01062	-0.276917
MAP2K2_chr19_4117309_25_+_A1_GSP2	MAP2K2	0.364498	1.28743	2.57487	-0.00595648
MAP2K2_chr19_4117520_19_+_8R_A1_GSP2	MAP2K2	0.425648	1.34318	2.68635	0.0404746
MAP2K2_chr19_4117645_27_-_A1_GSP2	MAP2K2	0.401871	1.32122	2.64244	0.0224206
MAP2K2_chr19_4123748_18_+_A1_GSP2	MAP2K2	-2.13565	0.227565	0.45513	-1.90429
MC1R_chr16_89985631_22_+_A1_GSP2	MC1R	-0.99952	0.500166	1.00033	-1.04164
MC1R_chr16_89985812_21_+_A1_GSP2	MC1R	-0.801377	0.573801	1.1476	-0.891194
MC1R_chr16_89985858_21_-_A1_GSP2	MC1R	-0.557731	0.67937	1.35874	-0.706196
MC1R_chr16_89986004_20_+_A1_GSP2	MC1R	-1.23686	0.424295	0.84859	-1.22185
MC1R_chr16_89986032_20_-_A1_GSP2	MC1R	-0.61005	0.655174	1.31035	-0.745921
MC1R_chr16_89986191_21_+_A1_GSP2	MC1R	-0.809402	0.570618	1.14124	-0.897287
MC1R_chr16_89986364_20_+_A1_GSP2	MC1R	-0.736317	0.60027	1.20054	-0.841795
MC1R_chr16_89986407_22_-_A1_GSP2	MC1R	-0.90929	0.532447	1.06489	-0.973131
MC1R_chr16_89986442_24_+_A1_GSP2	MC1R	-0.851102	0.554361	1.10872	-0.92895
MC1R_chr16_89986513_21_-_A1_GSP2	MC1R	-0.489392	0.712325	1.42465	-0.654307
MC1R_chr16_89986632_20_-_A1_GSP2	MC1R	-0.845223	0.556625	1.11325	-0.924486
MDM2_chr12_69202938_31_+_A1_GSP2	MDM2	0.0229697	1.01605	2.0321	-0.265275
MDM2_chr12_69203134_28_-_A1_GSP2	MDM2	0.110749	1.07979	2.15958	-0.198625
MDM2_chr12_69207272_21_+_A1_GSP2	MDM2	-0.00593354	0.995896	1.99179	-0.287221
MDM2_chr12_69207412_37_-_A1_GSP2	MDM2	0.0944831	1.06768	2.13537	-0.210976
MDM2_chr12_69210490_32_+_A1_GSP2	MDM2	0.131846	1.0957	2.19139	-0.182606
MDM2_chr12_69210757_26_-_A1_GSP2	MDM2	0.173859	1.12807	2.25614	-0.150707
MDM2_chr12_69218103_25_+_A1_GSP2	MDM2	0.128607	1.09324	2.18648	-0.185066
MDM2_chr12_69218257_33_-_A1_GSP2	MDM2	-0.00352472	0.99756	1.99512	-0.285392
MDM2_chr12_69222483_36_+_A1_GSP2	MDM2	0.0134334	1.00935	2.01871	-0.272516
MDM2_chr12_69222727_30_-_A1_GSP2	MDM2	0.121911	1.08818	2.17635	-0.19015
MDM2_chr12_69230407_29_+_A1_GSP2	MDM2	0.093338	1.06684	2.13367	-0.211845
MDM2_chr12_69230571_33_-_A1_GSP2	MDM2	0.0113996	1.00793	2.01587	-0.274061
MET_chr7_116339096_21_+_16Y_A1_GSP2	MET	0.0757991	1.05394	2.10789	-0.225163
MET_chr7_116339368_29_+_A1_GSP2	MET	0.401004	1.32043	2.64085	0.0217622
MET_chr7_116339430_21_-_A1_GSP2	MET	0.636828	1.55491	3.10981	0.200821
MET_chr7_116339547_18_+_A1_GSP2	MET	0.395563	1.31546	2.63091	0.0176308
MET_chr7_116339567_26_-_A1_GSP2	MET	0.688457	1.61156	3.22312	0.240023
MET_chr7_116339691_27_+_A1_GSP2	MET	0.577745	1.49251	2.98503	0.15596
MET_chr7_116339743_29_-_A1_GSP2	MET	0.442942	1.35937	2.71875	0.0536055
MET_chr7_116339988_29_+_A1_GSP2	MET	0.538547	1.45251	2.90502	0.126197
MET_chr7_116340053_26_-_A1_GSP2	MET	0.648366	1.56739	3.13478	0.209582
MET_chr7_116340161_21_+_A1_GSP2	MET	0.563339	1.47769	2.95537	0.145022
MET_chr7_116340186_20_-_A1_GSP2	MET	0.555622	1.4698	2.9396	0.139162
MET_chr7_116340345_29_-_A1_GSP2	MET	0.40098	1.3204	2.64081	0.0217445
MET_chr7_116403056_29_+_A1_GSP2	MET	0.3984	1.31805	2.63609	0.0197853
MET_chr7_116403357_37_-_A1_GSP2	MET	-0.0122961	0.991513	1.98303	-0.292052
MET_chr7_116411682_32_+_A1_GSP2	MET	0.127228	1.09219	2.18439	-0.186113
MET_chr7_116411809_24_+_A1_GSP2	MET	0.401928	1.32127	2.64254	0.0224637
MET_chr7_116412082_27_-_A1_GSP2	MET	0.530214	1.44414	2.88829	0.119871
MET_chr7_116412304_32_-_A1_GSP2	MET	0.150235	1.10975	2.2195	-0.168644
MET_chr7_116414860_27_+_A1_GSP2	MET	0.402472	1.32177	2.64354	0.0228771
MET_chr7_116415196_32_-_A1_GSP2	MET	0.22138	1.16585	2.3317	-0.114624
MET_chr7_116417405_27_+_A1_GSP2	MET	-0.193551	0.874451	1.7489	-0.429677
MET_chr7_116417541_29_-_A1_GSP2	MET	-0.164476	0.892253	1.78451	-0.407601
MET_chr7_116423268_33_+_A1_GSP2	MET	-0.00575379	0.99602	1.99204	-0.287085
MET_chr7_116423377_25_+_A1_GSP2	MET	0.0692883	1.0492	2.0984	-0.230106
MET_chr7_116423431_26_-_A1_GSP2	MET	-0.135865	0.910124	1.82025	-0.385877
MET_chr7_116423531_31_-_A1_GSP2	MET	-0.00756703	0.994769	1.98954	-0.288462
MET_chr7_116435647_33_+_A1_GSP2	MET	-0.0712314	0.951825	1.90365	-0.336801
MET_chr7_116435862_33_-_A1_GSP2	MET	0.243279	1.18368	2.36736	-0.0979968
MET_chr7_116435887_23_+_A1_GSP2	MET	0.662699	1.58304	3.16608	0.220465
MET_chr7_116436197_27_-_A1_GSP2	MET	0.3874	1.30803	2.61607	0.0114332
MITF_chr3_69788720_20_+_A1_GSP2	MITF	-0.38856	0.763892	1.52778	-0.577746
MITF_chr3_69788854_18_-_A1_GSP2	MITF	-0.818724	0.566943	1.13389	-0.904366
MITF_chr3_69812965_25_+_A1_GSP2	MITF	-0.0669219	0.954673	1.90935	-0.333529
MITF_chr3_69813098_31_-_A1_GSP2	MITF	-0.245804	0.843346	1.68669	-0.469353
MITF_chr3_69915412_25_+_A1_GSP2	MITF	-0.158868	0.895728	1.79146	-0.403343
MITF_chr3_69915513_23_-_A1_GSP2	MITF	0.0349605	1.02453	2.04906	-0.256171
MITF_chr3_69928235_31_+_A1_GSP2	MITF	0.224743	1.16857	2.33714	-0.112071
MITF_chr3_69928548_25_-_A1_GSP2	MITF	0.39507	1.31501	2.63001	0.0172571
MITF_chr3_69985845_23_+_A1_GSP2	MITF	-0.0372079	0.974539	1.94908	-0.310968
MITF_chr3_69985916_41_-_A1_GSP2	MITF	-0.0355012	0.975693	1.95139	-0.309672
MITF_chr3_69986923_26_+_A1_GSP2	MITF	-0.0223084	0.984656	1.96931	-0.299655
MITF_chr3_69987244_29_-_A1_GSP2	MITF	0.00588609	1.00409	2.00818	-0.278247
MITF_chr3_69987459_26_+_21Y_A1_GSP2	MITF	-0.0633023	0.957071	1.91414	-0.330781
MITF_chr3_69987563_23_-_A1_GSP2	MITF	0.0150664	1.0105	2.021	-0.271276
MITF_chr3_69988167_28_+_A1_GSP2	MITF	-0.182533	0.881155	1.76231	-0.421311
MITF_chr3_69988334_22_-_A1_GSP2	MITF	-0.104703	0.929996	1.85999	-0.362216
MITF_chr3_69990354_30_+_A1_GSP2	MITF	0.0414757	1.02917	2.05833	-0.251224
MITF_chr3_69990510_24_-_A1_GSP2	MITF	0.211013	1.1575	2.315	-0.122496
MITF_chr3_69998160_34_+_A1_GSP2	MITF	0.252014	1.19087	2.38174	-0.0913641
MITF_chr3_69998322_27_-_A1_GSP2	MITF	0.0632508	1.04482	2.08963	-0.23469
MITF_chr3_70000932_28_+_A1_GSP2	MITF	-0.186826	0.878537	1.75707	-0.424571
MITF_chr3_70001102_30_-_A1_GSP2	MITF	0.315957	1.24484	2.48967	-0.0428132
MITF_chr3_70005564_27_+_A1_GSP2	MITF	-0.168132	0.889994	1.77999	-0.410377
MITF_chr3_70005683_26_-_A1_GSP2	MITF	-0.0776134	0.947624	1.89525	-0.341647
MITF_chr3_70008354_35_+_A1_GSP2	MITF	-0.181342	0.881882	1.76376	-0.420408
MITF_chr3_70008576_27_-_A1_GSP2	MITF	-0.210757	0.864084	1.72817	-0.442742
MITF_chr3_70013951_24_+_A1_GSP2	MITF	-0.0423545	0.971069	1.94214	-0.314876
MITF_chr3_70014161_22_+_A1_GSP2	MITF	0.184288	1.13626	2.27251	-0.142788
MITF_chr3_70014184_24_-_A1_GSP2	MITF	-0.00389593	0.997303	1.99461	-0.285674
MITF_chr3_70014409_22_-_A1_GSP2	MITF	-0.0469461	0.967983	1.93597	-0.318362
NF1_chr17_29422433_22_-_A1_GSP2	NF1	-0.901319	0.535397	1.07079	-0.967079
NF1_chr17_29482946_29_+_A1_GSP2	NF1	0.653861	1.57337	3.14675	0.213754
NF1_chr17_29483145_28_-_A1_GSP2	NF1	0.069037	1.04902	2.09803	-0.230297
NF1_chr17_29485965_27_+_A1_GSP2	NF1	0.132171	1.09594	2.19188	-0.18236
NF1_chr17_29486125_28_-_2Y_A1_GSP2	NF1	0.164769	1.12099	2.24197	-0.157609
NF1_chr17_29490125_41_+_A1_GSP2	NF1	0.408367	1.32718	2.65437	0.0273534
NF1_chr17_29490351_25_+_A1_GSP2	NF1	0.502839	1.417	2.834	0.0990848
NF1_chr17_29490396_28_-_A1_GSP2	NF1	0.208104	1.15517	2.31034	-0.124705
NF1_chr17_29496846_28_+_A1_GSP2	NF1	0.181744	1.13425	2.26851	-0.14472
NF1_chr17_29496981_29_-_A1_GSP2	NF1	0.0611276	1.04328	2.08656	-0.236303
NF1_chr17_29497049_33_-_A1_GSP2	NF1	0.204975	1.15267	2.30533	-0.127081
NF1_chr17_29508354_32_+_A1_GSP2	NF1	-0.00615944	0.99574	1.99148	-0.287393
NF1_chr17_29508555_27_-_A1_GSP2	NF1	0.931418	1.90715	3.8143	0.424501
NF1_chr17_29508686_31_+_A1_GSP2	NF1	1.2942	2.45241	4.90483	0.699959
NF1_chr17_29508843_33_-_A1_GSP2	NF1	0.142225	1.10361	2.20721	-0.174726
NF1_chr17_29509460_30_+_A1_GSP2	NF1	0.319763	1.24813	2.49625	-0.0399231
NF1_chr17_29509719_30_-_A1_GSP2	NF1	0.128796	1.09338	2.18676	-0.184922
NF1_chr17_29527381_40_+_A1_GSP2	NF1	0.539218	1.45318	2.90637	0.126707
NF1_chr17_29527463_20_-_A1_GSP2	NF1	0.457919	1.37356	2.74712	0.0649774
NF1_chr17_29527558_32_+_A1_GSP2	NF1	0.73739	1.66716	3.33431	0.277177
NF1_chr17_29527615_41_-_A1_GSP2	NF1	0.339981	1.26574	2.53148	-0.0245715
NF1_chr17_29528006_27_+_A1_GSP2	NF1	0.681444	1.60374	3.20749	0.234697
NF1_chr17_29528133_26_+_A1_GSP2	NF1	0.649837	1.56899	3.13798	0.210699
NF1_chr17_29528166_28_+_A1_GSP2	NF1	0.521684	1.43563	2.87126	0.113394
NF1_chr17_29528179_38_-_A1_GSP2	NF1	0.421747	1.33955	2.6791	0.0375124
NF1_chr17_29528575_30_-_A1_GSP2	NF1	0.281226	1.21523	2.43045	-0.0691836
NF1_chr17_29533186_31_+_A1_GSP2	NF1	0.18772	1.13896	2.27792	-0.140182
NF1_chr17_29533280_26_+_A1_GSP2	NF1	0.21445	1.16026	2.32052	-0.119886
NF1_chr17_29533323_28_-_A1_GSP2	NF1	-0.0552512	0.962427	1.92485	-0.324668
NF1_chr17_29533399_29_-_A1_GSP2	NF1	-0.0236443	0.983745	1.96749	-0.300669
NF1_chr17_29541425_32_+_12Y_A1_GSP2	NF1	0.174155	1.1283	2.25661	-0.150482
NF1_chr17_29541517_24_+_A1_GSP2	NF1	0.336264	1.26248	2.52497	-0.0273941
NF1_chr17_29541650_23_-_A1_GSP2	NF1	0.500202	1.41441	2.82882	0.0970825
NF1_chr17_29545948_34_+_A1_GSP2	NF1	0.566071	1.48049	2.96097	0.147097
NF1_chr17_29546183_28_-_A1_GSP2	NF1	0.206523	1.1539	2.30781	-0.125905
NF1_chr17_29548806_32_+_A1_GSP2	NF1	0.0777707	1.05539	2.11077	-0.223666
NF1_chr17_29549020_39_-_A1_GSP2	NF1	-0.203941	0.868176	1.73635	-0.437566
NF1_chr17_29550408_32_+_A1_GSP2	NF1	0.408281	1.3271	2.65421	0.0272875
NF1_chr17_29550624_32_-_A1_GSP2	NF1	0.3481	1.27288	2.54577	-0.0184069
NF1_chr17_29552067_24_+_7Y_A1_GSP2	NF1	0.214972	1.16068	2.32136	-0.11949
NF1_chr17_29552272_36_-_A1_GSP2	NF1	0.142051	1.10347	2.20695	-0.174858
NF1_chr17_29553417_29_+_A1_GSP2	NF1	0.249483	1.18878	2.37756	-0.0932859
NF1_chr17_29553726_24_-_A1_GSP2	NF1	-0.0174789	0.987958	1.97592	-0.295988
NF1_chr17_29554202_30_+_A1_GSP2	NF1	-0.139353	0.907926	1.81585	-0.388525
NF1_chr17_29554311_23_-_A1_GSP2	NF1	0.0242931	1.01698	2.03396	-0.264271
NF1_chr17_29554477_32_+_A1_GSP2	NF1	0.181025	1.13369	2.26738	-0.145265
NF1_chr17_29554636_29_-_A1_GSP2	NF1	0.122345	1.0885	2.177	-0.189821
NF1_chr17_29555990_35_+_A1_GSP2	NF1	0.10884	1.07836	2.15672	-0.200075
NF1_chr17_29556234_22_+_A1_GSP2	NF1	0.4907	1.40513	2.81025	0.0898675
NF1_chr17_29556269_24_-_A1_GSP2	NF1	0.483472	1.3981	2.79621	0.0843797
NF1_chr17_29556501_33_-_A1_GSP2	NF1	0.233759	1.17589	2.35179	-0.105225
NF1_chr17_29556783_24_+_A1_GSP2	NF1	0.351968	1.2763	2.5526	-0.0154704
NF1_chr17_29557035_29_-_A1_GSP2	NF1	0.0449075	1.03162	2.06323	-0.248618
NF1_chr17_29557197_34_+_A1_GSP2	NF1	0.238918	1.18011	2.36021	-0.101308
NF1_chr17_29557421_36_-_A1_GSP2	NF1	0.0898108	1.06423	2.12846	-0.214524
NF1_chr17_29557779_29_+_A1_GSP2	NF1	0.244166	1.18441	2.36882	-0.0973235
NF1_chr17_29557956_31_-_A1_GSP2	NF1	-0.0266419	0.981703	1.96341	-0.302945
NF1_chr17_29559024_32_+_A1_GSP2	NF1	0.0542422	1.03831	2.07663	-0.241531
NF1_chr17_29559242_21_-_A1_GSP2	NF1	0.184857	1.1367	2.27341	-0.142356
NF1_chr17_29559678_28_+_A1_GSP2	NF1	0.221317	1.1658	2.33159	-0.114672
NF1_chr17_29559934_28_-_A1_GSP2	NF1	0.371457	1.29366	2.58732	-0.000672517
NF1_chr17_29559982_32_+_A1_GSP2	NF1	0.516254	1.43024	2.86047	0.109271
NF1_chr17_29560034_26_-_A1_GSP2	NF1	0.210384	1.157	2.31399	-0.122974
NF1_chr17_29560239_26_-_A1_GSP2	NF1	-0.0947686	0.936422	1.87284	-0.354673
NF1_chr17_29562589_28_+_A1_GSP2	NF1	0.00574192	1.00399	2.00798	-0.278356
NF1_chr17_29562642_28_-_A1_GSP2	NF1	0.323065	1.25099	2.50197	-0.0374157
NF1_chr17_29562814_25_-_A1_GSP2	NF1	0.273193	1.20848	2.41696	-0.075283
NF1_chr17_29562898_32_+_A1_GSP2	NF1	0.273743	1.20894	2.41788	-0.0748655
NF1_chr17_29562961_30_-_A1_GSP2	NF1	0.411641	1.3302	2.6604	0.0298389
NF1_chr17_29563041_27_-_A1_GSP2	NF1	0.115744	1.08353	2.16707	-0.194833
NF1_chr17_29575902_31_+_A1_GSP2	NF1	0.142561	1.10386	2.20773	-0.174471
NF1_chr17_29576201_25_-_A1_GSP2	NF1	0.36424	1.2872	2.57441	-0.00615251
NF1_chr17_29579921_26_+_A1_GSP2	NF1	0.185328	1.13708	2.27415	-0.141999
NF1_chr17_29580075_31_-_A1_GSP2	NF1	-0.00757566	0.994763	1.98953	-0.288468
NF1_chr17_29585323_32_+_A1_GSP2	NF1	0.362888	1.286	2.57199	-0.00717906
NF1_chr17_29585537_34_-_A1_GSP2	NF1	0.525105	1.43904	2.87808	0.115991
NF1_chr17_29586000_41_+_A1_GSP2	NF1	2.20592	4.6137	9.2274	1.39222
NF1_chr17_29586153_25_-_A1_GSP2	NF1	0.325713	1.25328	2.50657	-0.035405
NF1_chr17_29587335_25_+_6S_A1_GSP2	NF1	0.306356	1.23658	2.47316	-0.0501031
NF1_chr17_29587490_26_+_A1_GSP2	NF1	0.372291	1.29441	2.58881	-3.89e-05
NF1_chr17_29587536_25_-_A1_GSP2	NF1	0.201971	1.15027	2.30054	-0.129361
NF1_chr17_29588667_31_+_23R_A1_GSP2	NF1	0.340892	1.26654	2.53308	-0.0238799
NF1_chr17_29588751_29_-_A1_GSP2	NF1	0.291009	1.2235	2.44699	-0.0617559
NF1_chr17_29588911_24_-_A1_GSP2	NF1	0.0123264	1.00858	2.01716	-0.273357
NF1_chr17_29592198_34_+_A1_GSP2	NF1	-0.0957383	0.935793	1.87159	-0.355409
NF1_chr17_29592405_29_-_A1_GSP2	NF1	0.218421	1.16346	2.32692	-0.116871
NF1_chr17_29652772_40_+_A1_GSP2	NF1	0.126045	1.0913	2.1826	-0.187012
NF1_chr17_29652853_30_-_A1_GSP2	NF1	0.410046	1.32873	2.65746	0.0286282
NF1_chr17_29653022_32_+_15R_A1_GSP2	NF1	0.117784	1.08507	2.17013	-0.193284
NF1_chr17_29653059_26_-_A1_GSP2	NF1	0.390901	1.31121	2.62242	0.0140916
NF1_chr17_29653228_25_+_A1_GSP2	NF1	0.34357	1.26889	2.53779	-0.0218465
NF1_chr17_29653273_29_-_10R_A1_GSP2	NF1	0.09309	1.06665	2.1333	-0.212034
NF1_chr17_29654493_19_+_A1_GSP2	NF1	0.154574	1.11309	2.22619	-0.16535
NF1_chr17_29654619_27_+_A1_GSP2	NF1	0.432389	1.34947	2.69893	0.0455925
NF1_chr17_29654646_23_-_A1_GSP2	NF1	0.583173	1.49814	2.99628	0.160082
NF1_chr17_29654833_22_+_A1_GSP2	NF1	0.677976	1.59989	3.19979	0.232065
NF1_chr17_29654874_28_-_27W_A1_GSP2	NF1	0.391809	1.31204	2.62407	0.0147805
NF1_chr17_29657267_36_+_A1_GSP2	NF1	0.253176	1.19183	2.38366	-0.0904819
NF1_chr17_29657569_32_-_A1_GSP2	NF1	0.265025	1.20166	2.40331	-0.081485
NF1_chr17_29661806_30_+_A1_GSP2	NF1	0.745821	1.67693	3.35386	0.283578
NF1_chr17_29662081_28_-_A1_GSP2	NF1	0.464372	1.37972	2.75943	0.0698768
NF1_chr17_29663240_38_+_A1_GSP2	NF1	0.305106	1.23551	2.47102	-0.0510521
NF1_chr17_29663508_35_-_A1_GSP2	NF1	0.884863	1.84659	3.69318	0.389152
NF1_chr17_29663590_28_+_A1_GSP2	NF1	0.659927	1.58	3.16	0.21836
NF1_chr17_29663946_30_-_A1_GSP2	NF1	0.295899	1.22765	2.4553	-0.0580432
NF1_chr17_29664293_41_+_A1_GSP2	NF1	0.355807	1.2797	2.5594	-0.012555
NF1_chr17_29664410_26_+_A1_GSP2	NF1	0.303583	1.23421	2.46841	-0.0522081
NF1_chr17_29664480_24_-_A1_GSP2	NF1	0.402665	1.32195	2.64389	0.0230232
NF1_chr17_29664562_26_+_A1_GSP2	NF1	0.206882	1.15419	2.30838	-0.125633
NF1_chr17_29664588_30_-_A1_GSP2	NF1	0.64642	1.56528	3.13056	0.208104
NF1_chr17_29664731_31_+_A1_GSP2	NF1	0.53866	1.45262	2.90525	0.126284
NF1_chr17_29664840_25_+_A1_GSP2	NF1	0.387961	1.30854	2.61709	0.0118592
NF1_chr17_29664869_23_-_A1_GSP2	NF1	0.425944	1.34345	2.6869	0.0406989
NF1_chr17_29665021_31_-_A1_GSP2	NF1	0.317017	1.24575	2.4915	-0.0420084
NF1_chr17_29665080_28_+_A1_GSP2	NF1	0.44493	1.36125	2.7225	0.0551148
NF1_chr17_29665158_21_-_A1_GSP2	NF1	0.40374	1.32293	2.64587	0.0238398
NF1_chr17_29665638_31_+_A1_GSP2	NF1	0.169757	1.12487	2.24974	-0.153821
NF1_chr17_29665847_30_-_A1_GSP2	NF1	0.267762	1.20394	2.40788	-0.0794072
NF1_chr17_29667477_30_+_A1_GSP2	NF1	0.185971	1.13758	2.27516	-0.14151
NF1_chr17_29667664_25_-_A1_GSP2	NF1	-0.0172306	0.988128	1.97626	-0.295799
NF1_chr17_29669987_26_+_A1_GSP2	NF1	0.0896072	1.06408	2.12816	-0.214678
NF1_chr17_29670182_41_-_34S_A1_GSP2	NF1	0.566511	1.48094	2.96187	0.14743
NF1_chr17_29676063_24_+_A1_GSP2	NF1	-0.028492	0.980445	1.96089	-0.30435
NF1_chr17_29676317_32_-_A1_GSP2	NF1	0.0709315	1.05039	2.10079	-0.228859
NF1_chr17_29677164_30_+_A1_GSP2	NF1	0.0793206	1.05652	2.11304	-0.222489
NF1_chr17_29677234_29_-_A1_GSP2	NF1	0.315101	1.2441	2.4882	-0.0434631
NF1_chr17_29677386_25_-_A1_GSP2	NF1	0.0491508	1.03466	2.06931	-0.245396
NF1_chr17_29679211_28_+_A1_GSP2	NF1	0.298939	1.23024	2.46048	-0.0557349
NF1_chr17_29679487_41_-_A1_GSP2	NF1	0.392622	1.31278	2.62555	0.0153982
NF1_chr17_29683421_33_+_A1_GSP2	NF1	-0.0238345	0.983615	1.96723	-0.300813
NF1_chr17_29683633_30_-_A1_GSP2	NF1	0.460847	1.37635	2.7527	0.0672003
NF1_chr17_29683951_26_+_A1_GSP2	NF1	0.0563389	1.03982	2.07965	-0.239939
NF1_chr17_29684111_24_-_A1_GSP2	NF1	0.648445	1.56748	3.13496	0.209642
NF1_chr17_29684220_30_+_A1_GSP2	NF1	0.240663	1.18154	2.36307	-0.0999828
NF1_chr17_29684340_23_-_A1_GSP2	NF1	0.471586	1.38663	2.77327	0.0753543
NF1_chr17_29684411_25_-_A1_GSP2	NF1	0.253711	1.19227	2.38454	-0.090076
NF1_chr17_29685451_34_+_28K_A1_GSP2	NF1	0.183341	1.13551	2.27102	-0.143507
NF1_chr17_29685650_28_-_A1_GSP2	NF1	0.443522	1.35992	2.71984	0.054046
NF1_chr17_29685948_36_+_A1_GSP2	NF1	0.259511	1.19707	2.39415	-0.0856719
NF1_chr17_29686071_29_-_A1_GSP2	NF1	0.0288755	1.02022	2.04043	-0.260791
NF1_chr17_29687428_35_+_A1_GSP2	NF1	0.327252	1.25462	2.50924	-0.0342367
NF1_chr17_29687749_31_-_A1_GSP2	NF1	0.0682764	1.04846	2.09693	-0.230874
NF1_chr17_29700991_29_+_A1_GSP2	NF1	0.213577	1.15956	2.31912	-0.120549
NF1_chr17_29701202_27_-_A1_GSP2	NF1	0.196724	1.14609	2.29219	-0.133346
NOTCH2_chr1_120458124_21_+_A1_GSP2	NOTCH2	1.29557	2.45474	4.90948	0.700999
NOTCH2_chr1_120464301_25_+_A1_GSP2	NOTCH2	0.976617	1.96785	3.93569	0.45882
NOTCH2_chr1_120465084_31_-_A1_GSP2	NOTCH2	0.976869	1.96819	3.93638	0.459011
NOTCH2_chr1_120466215_34_+_A1_GSP2	NOTCH2	1.03507	2.04922	4.09844	0.503206
NOTCH2_chr1_120468531_21_-_A1_GSP2	NOTCH2	1.52914	2.88615	5.77229	0.878349
NOTCH2_chr1_120469265_24_-_A1_GSP2	NOTCH2	1.30642	2.47327	4.94654	0.709235
NRAS_chr1_115249065_29_+_A1_GSP2	NRAS	1.4039	2.64615	5.2923	0.783249
NRAS_chr1_115249666_29_-_A1_GSP2	NRAS	1.29557	2.45474	4.90948	0.700999
NRAS_chr1_115250440_23_-_A1_GSP2	NRAS	1.53006	2.88798	5.77596	0.879045
NRAS_chr1_115250681_39_+_A1_GSP2	NRAS	1.32311	2.50205	5.0041	0.721909
NRAS_chr1_115251079_22_+_A1_GSP2	NRAS	1.68869	3.22363	6.44727	0.999489
NRAS_chr1_115251320_34_-_A1_GSP2	NRAS	1.50487	2.838	5.676	0.859921
NRAS_chr1_115251512_28_+_A1_GSP2	NRAS	1.26833	2.40883	4.81766	0.680317
NRAS_chr1_115252136_30_+_A1_GSP2	NRAS	1.58733	3.00492	6.00984	0.922526
NRAS_chr1_115252214_26_+_A1_GSP2	NRAS	1.78885	3.4554	6.91081	1.07554
NRAS_chr1_115252300_26_-_A1_GSP2	NRAS	1.8755	3.66928	7.33856	1.14133
NRAS_chr1_115253252_36_+_A1_GSP2	NRAS	1.54089	2.90974	5.81947	0.887266
NRAS_chr1_115253555_28_-_A1_GSP2	NRAS	1.46408	2.75888	5.51777	0.828949
NRAS_chr1_115254287_33_+_A1_GSP2	NRAS	1.46613	2.76279	5.52558	0.830499
NRAS_chr1_115254804_23_+_A1_GSP2	NRAS	1.53622	2.90034	5.80068	0.883723
NRAS_chr1_115255005_39_-_A1_GSP2	NRAS	1.62559	3.08568	6.17136	0.951578
NRAS_chr1_115255252_25_+_A1_GSP2	NRAS	1.42337	2.68211	5.36422	0.798034
NRAS_chr1_115255627_29_-_A1_GSP2	NRAS	1.50109	2.83057	5.66114	0.857048
NRAS_chr1_115256330_28_+_A1_GSP2	NRAS	1.61001	3.05255	6.10509	0.939752
NRAS_chr1_115256499_25_+_A1_GSP2	NRAS	1.72089	3.29639	6.59279	1.02394
NRAS_chr1_115256540_28_-_A1_GSP2	NRAS	1.72307	3.30139	6.60278	1.0256
NRAS_chr1_115256679_34_-_A1_GSP2	NRAS	1.45372	2.73913	5.47827	0.821079
NRAS_chr1_115256932_34_+_A1_GSP2	NRAS	1.70449	3.25913	6.51826	1.01148
NRAS_chr1_115257539_26_-_A1_GSP2	NRAS	1.29919	2.4609	4.92181	0.703745
NRAS_chr1_115258328_32_-_A1_GSP2	NRAS	1.54083	2.90961	5.81922	0.887219
NRAS_chr1_115258608_29_+_A1_GSP2	NRAS	1.48452	2.79825	5.5965	0.844468
NRAS_chr1_115258702_26_+_A1_GSP2	NRAS	1.47591	2.78159	5.56317	0.837926
NRAS_chr1_115258793_27_-_A1_GSP2	NRAS	1.68902	3.22438	6.44875	0.999741
NRAS_chr1_115259019_24_+_A1_GSP2	NRAS	1.57602	2.98147	5.96294	0.913943
NRAS_chr1_115259245_24_-_A1_GSP2	NRAS	1.3745	2.59277	5.18555	0.760926
PBRM1_chr3_52582024_29_+_A1_GSP2	PBRM1	0.220713	1.16531	2.33062	-0.115131
PBRM1_chr3_52582289_30_-_A1_GSP2	PBRM1	0.0458334	1.03228	2.06456	-0.247915
PBRM1_chr3_52584391_28_+_A1_GSP2	PBRM1	-0.00141891	0.999017	1.99803	-0.283794
PBRM1_chr3_52584607_21_+_A1_GSP2	PBRM1	0.362693	1.28582	2.57165	-0.00732688
PBRM1_chr3_52584657_21_-_A1_GSP2	PBRM1	0.119265	1.08618	2.17236	-0.192159
PBRM1_chr3_52584727_29_+_A1_GSP2	PBRM1	0.231936	1.17441	2.34882	-0.10661
PBRM1_chr3_52584849_23_-_A1_GSP2	PBRM1	0.0117532	1.00818	2.01636	-0.273792
PBRM1_chr3_52588700_35_+_A1_GSP2	PBRM1	0.0482326	1.034	2.06799	-0.246094
PBRM1_chr3_52588898_28_-_A1_GSP2	PBRM1	0.443516	1.35991	2.71983	0.0540412
PBRM1_chr3_52595754_25_+_A1_GSP2	PBRM1	-0.114654	0.923604	1.84721	-0.369771
PBRM1_chr3_52595799_26_-_A1_GSP2	PBRM1	0.403967	1.32314	2.64628	0.0240124
PBRM1_chr3_52595990_28_-_A1_GSP2	PBRM1	0.128736	1.09334	2.18667	-0.184968
PBRM1_chr3_52597256_32_+_A1_GSP2	PBRM1	0.129582	1.09398	2.18795	-0.184325
PBRM1_chr3_52597529_26_-_A1_GSP2	PBRM1	0.640302	1.55865	3.11731	0.203459
PBRM1_chr3_52598010_29_+_A1_GSP2	PBRM1	0.559341	1.4736	2.94719	0.141986
PBRM1_chr3_52598276_32_-_A1_GSP2	PBRM1	0.337069	1.26319	2.52637	-0.0267831
PBRM1_chr3_52610476_23_+_A1_GSP2	PBRM1	0.419067	1.33706	2.67413	0.0354775
PBRM1_chr3_52610752_33_-_A1_GSP2	PBRM1	0.636221	1.55425	3.10851	0.20036
PBRM1_chr3_52613038_29_+_A1_GSP2	PBRM1	0.178393	1.13162	2.26325	-0.147264
PBRM1_chr3_52613086_21_-_A1_GSP2	PBRM1	0.534519	1.44846	2.89692	0.123139
PBRM1_chr3_52613230_30_-_A1_GSP2	PBRM1	0.170908	1.12577	2.25153	-0.152947
PBRM1_chr3_52620401_35_+_A1_GSP2	PBRM1	0.289017	1.22181	2.44362	-0.0632682
PBRM1_chr3_52620456_23_-_A1_GSP2	PBRM1	0.46642	1.38168	2.76335	0.0714325
PBRM1_chr3_52620516_23_+_A1_GSP2	PBRM1	0.364831	1.28773	2.57546	-0.00570351
PBRM1_chr3_52620619_27_-_A1_GSP2	PBRM1	0.20931	1.15613	2.31227	-0.123789
PBRM1_chr3_52620715_31_-_2Y_A1_GSP2	PBRM1	0.476911	1.39176	2.78352	0.0793982
PBRM1_chr3_52621330_31_+_A1_GSP2	PBRM1	0.250038	1.18924	2.37848	-0.0928648
PBRM1_chr3_52621482_26_+_A1_GSP2	PBRM1	0.721377	1.64876	3.29751	0.265019
PBRM1_chr3_52621528_19_-_A1_GSP2	PBRM1	0.795513	1.73569	3.47139	0.321309
PBRM1_chr3_52623030_33_+_A1_GSP2	PBRM1	-0.10195	0.931772	1.86354	-0.360126
PBRM1_chr3_52623300_25_-_A1_GSP2	PBRM1	0.325016	1.25268	2.50536	-0.0359344
PBRM1_chr3_52637477_27_+_9S_A1_GSP2	PBRM1	0.171797	1.12646	2.25292	-0.152272
PBRM1_chr3_52637606_30_-_6R_A1_GSP2	PBRM1	0.277638	1.21221	2.42442	-0.0719081
PBRM1_chr3_52637754_31_-_A1_GSP2	PBRM1	0.162663	1.11935	2.2387	-0.159208
PBRM1_chr3_52643264_38_+_A1_GSP2	PBRM1	0.353878	1.27799	2.55598	-0.0140203
PBRM1_chr3_52643328_24_-_A1_GSP2	PBRM1	0.554956	1.46912	2.93825	0.138656
PBRM1_chr3_52643541_29_+_A1_GSP2	PBRM1	0.418629	1.33666	2.67331	0.0351448
PBRM1_chr3_52643570_25_-_A1_GSP2	PBRM1	0.539051	1.45302	2.90603	0.12658
PBRM1_chr3_52643766_30_+_A1_GSP2	PBRM1	0.403533	1.32274	2.64549	0.0236829
PBRM1_chr3_52643798_27_-_A1_GSP2	PBRM1	0.458741	1.37434	2.74868	0.0656012
PBRM1_chr3_52644025_26_-_A1_GSP2	PBRM1	0.17798	1.1313	2.2626	-0.147578
PBRM1_chr3_52649325_35_+_A1_GSP2	PBRM1	0.0596192	1.04219	2.08438	-0.237448
PBRM1_chr3_52649509_40_-_A1_GSP2	PBRM1	0.343093	1.26847	2.53695	-0.0222087
PBRM1_chr3_52651237_24_+_A1_GSP2	PBRM1	0.376119	1.29785	2.59569	0.00286776
PBRM1_chr3_52651506_30_+_A1_GSP2	PBRM1	0.831023	1.77895	3.55789	0.348272
PBRM1_chr3_52651556_23_-_A1_GSP2	PBRM1	0.192668	1.14287	2.28575	-0.136426
PBRM1_chr3_52661255_27_+_A1_GSP2	PBRM1	0.290404	1.22298	2.44597	-0.0622148
PBRM1_chr3_52661392_24_-_A1_GSP2	PBRM1	0.131716	1.0956	2.19119	-0.182705
PBRM1_chr3_52662819_31_+_31M_A1_GSP2	PBRM1	0.6118	1.52816	3.05633	0.181817
PBRM1_chr3_52663107_29_-_A1_GSP2	PBRM1	0.309111	1.23894	2.47789	-0.0480113
PBRM1_chr3_52668561_20_+_A1_GSP2	PBRM1	0.628806	1.54628	3.09257	0.19473
PBRM1_chr3_52668854_31_-_A1_GSP2	PBRM1	0.00783842	1.00545	2.0109	-0.276765
PBRM1_chr3_52675940_27_+_A1_GSP2	PBRM1	0.30277	1.23351	2.46702	-0.0528255
PBRM1_chr3_52675987_28_-_A1_GSP2	PBRM1	0.227575	1.17087	2.34173	-0.10992
PBRM1_chr3_52676078_36_-_A1_GSP2	PBRM1	0.489365	1.40383	2.80765	0.0888541
PBRM1_chr3_52677226_27_+_A1_GSP2	PBRM1	0.114383	1.08251	2.16502	-0.195866
PBRM1_chr3_52677381_31_-_A1_GSP2	PBRM1	0.142458	1.10378	2.20757	-0.174549
PBRM1_chr3_52678688_22_+_A1_GSP2	PBRM1	0.136441	1.09919	2.19838	-0.179118
PBRM1_chr3_52678834_29_-_A1_GSP2	PBRM1	0.350082	1.27463	2.54927	-0.016902
PBRM1_chr3_52682296_39_+_A1_GSP2	PBRM1	0.27304	1.20835	2.4167	-0.0753996
PBRM1_chr3_52682479_30_-_A1_GSP2	PBRM1	0.326213	1.25372	2.50744	-0.0350255
PBRM1_chr3_52685717_34_+_A1_GSP2	PBRM1	-0.0649162	0.956001	1.912	-0.332006
PBRM1_chr3_52685842_31_-_A1_GSP2	PBRM1	0.216432	1.16186	2.32371	-0.118382
PBRM1_chr3_52692181_29_+_A1_GSP2	PBRM1	0.233323	1.17554	2.35108	-0.105556
PBRM1_chr3_52692238_26_-_A1_GSP2	PBRM1	0.0761433	1.0542	2.10839	-0.224901
PBRM1_chr3_52692376_36_-_A1_GSP2	PBRM1	0.12297	1.08897	2.17795	-0.189346
PBRM1_chr3_52696114_22_+_A1_GSP2	PBRM1	-0.0634285	0.956987	1.91397	-0.330877
PBRM1_chr3_52696221_29_+_A1_GSP2	PBRM1	0.271681	1.20721	2.41443	-0.0764316
PBRM1_chr3_52696252_19_-_A1_GSP2	PBRM1	0.35341	1.27758	2.55515	-0.0143754
PBRM1_chr3_52696346_28_-_23R_A1_GSP2	PBRM1	0.387917	1.3085	2.61701	0.0118254
PBRM1_chr3_52702452_33_+_A1_GSP2	PBRM1	0.297793	1.22926	2.45852	-0.056605
PBRM1_chr3_52702730_31_-_A1_GSP2	PBRM1	-0.0833765	0.943846	1.88769	-0.346023
PBRM1_chr3_52712486_23_+_A1_GSP2	PBRM1	-0.0447016	0.96949	1.93898	-0.316658
PBRM1_chr3_52712543_25_-_A1_GSP2	PBRM1	0.223041	1.16719	2.33438	-0.113363
PBRM1_chr3_52712648_26_-_A1_GSP2	PBRM1	0.0174075	1.01214	2.02428	-0.269499
PBRM1_chr3_52713556_26_+_A1_GSP2	PBRM1	-0.030666	0.978968	1.95794	-0.306001
PBRM1_chr3_52713660_21_-_A1_GSP2	PBRM1	0.0915509	1.06551	2.13103	-0.213202
PBRM1_chr3_52713756_33_-_A1_GSP2	PBRM1	0.300227	1.23134	2.46268	-0.0547566
PDGFRA_chr4_55127233_25_+_A1_GSP2	PDGFRA	-0.456808	0.728597	1.45719	-0.629566
PDGFRA_chr4_55133867_24_+_A1_GSP2	PDGFRA	-0.367148	0.775314	1.55063	-0.561488
PDGFRA_chr4_55140964_28_+_A1_GSP2	PDGFRA	-0.529964	0.692572	1.38514	-0.685113
PDGFRA_chr4_55144179_26_-_A1_GSP2	PDGFRA	-0.644507	0.639711	1.27942	-0.772085
PDGFRA_chr4_55146674_31_-_A1_GSP2	PDGFRA	-0.666868	0.629873	1.25975	-0.789063
PDGFRA_chr4_55161196_25_+_A1_GSP2	PDGFRA	-0.72068	0.606811	1.21362	-0.829921
PPP6C_chr9_127911886_31_+_A1_GSP2	PPP6C	-0.419412	0.747729	1.49546	-0.601171
PPP6C_chr9_127912024_33_+_A1_GSP2	PPP6C	-0.453623	0.730207	1.46041	-0.627147
PPP6C_chr9_127912081_28_-_A1_GSP2	PPP6C	-0.187859	0.877908	1.75582	-0.425355
PPP6C_chr9_127912209_27_-_A1_GSP2	PPP6C	-0.252403	0.839497	1.67899	-0.474363
PTEN_chr10_89623145_19_+_A1_GSP2	PTEN	-2.02913	0.245003	0.490005	-1.82342
PTEN_chr10_89623370_22_+_A1_GSP2	PTEN	-1.70413	0.306906	0.613812	-1.57665
PTEN_chr10_89623401_24_-_A1_GSP2	PTEN	-2.14107	0.226712	0.453424	-1.90841
PTEN_chr10_89623581_25_+_A1_GSP2	PTEN	-2.0123	0.247877	0.495754	-1.81064
PTEN_chr10_89623622_23_-_A1_GSP2	PTEN	-2.79331	0.144255	0.28851	-2.40365
PTEN_chr10_89623768_21_+_A1_GSP2	PTEN	-2.66158	0.158046	0.316092	-2.30363
PTEN_chr10_89623808_23_-_A1_GSP2	PTEN	-0.262994	0.833356	1.66671	-0.482405
PTEN_chr10_89623824_21_+_A1_GSP2	PTEN	-2.22344	0.21413	0.428261	-1.97095
PTEN_chr10_89623880_21_-_1G_A1_GSP2	PTEN	-0.0758361	0.948792	1.89758	-0.340298
PTEN_chr10_89624033_20_+_A1_GSP2	PTEN	0.0646676	1.04584	2.09169	-0.233615
PTEN_chr10_89624064_18_-_A1_GSP2	PTEN	-0.75841	0.591147	1.18229	-0.85857
PTEN_chr10_89624225_26_+_A1_GSP2	PTEN	-0.549916	0.68306	1.36612	-0.700262
PTEN_chr10_89624353_22_-_A1_GSP2	PTEN	-0.00911463	0.993702	1.9874	-0.289637
PTEN_chr10_89653653_31_+_A1_GSP2	PTEN	0.110375	1.07951	2.15902	-0.198909
PTEN_chr10_89653822_26_-_A1_GSP2	PTEN	0.381456	1.30266	2.60531	0.00691951
PTEN_chr10_89654006_26_-_A1_GSP2	PTEN	-0.016637	0.988534	1.97707	-0.295348
PTEN_chr10_89685096_30_+_A1_GSP2	PTEN	0.192363	1.14263	2.28527	-0.136657
PTEN_chr10_89685220_29_+_A1_GSP2	PTEN	0.346033	1.27106	2.54212	-0.0199768
PTEN_chr10_89685381_34_-_A1_GSP2	PTEN	0.051468	1.03632	2.07264	-0.243637
PTEN_chr10_89690694_36_+_A1_GSP2	PTEN	-0.00150008	0.998961	1.99792	-0.283855
PTEN_chr10_89690878_33_-_A1_GSP2	PTEN	0.132687	1.09633	2.19267	-0.181968
PTEN_chr10_89692651_37_+_A1_GSP2	PTEN	0.392322	1.3125	2.62501	0.01517
PTEN_chr10_89692818_28_-_A1_GSP2	PTEN	0.476278	1.39115	2.7823	0.0789175
PTEN_chr10_89692893_25_+_A1_GSP2	PTEN	0.581923	1.49684	2.99369	0.159132
PTEN_chr10_89692911_34_-_A1_GSP2	PTEN	0.291445	1.22387	2.44773	-0.0614247
PTEN_chr10_89693034_31_-_A1_GSP2	PTEN	0.233403	1.1756	2.35121	-0.105495
PTEN_chr10_89711778_24_+_A1_GSP2	PTEN	0.0847092	1.06047	2.12095	-0.218397
PTEN_chr10_89711930_28_-_A1_GSP2	PTEN	0.0687408	1.0488	2.0976	-0.230522
PTEN_chr10_89712031_31_-_A1_GSP2	PTEN	0.0491423	1.03465	2.0693	-0.245403
PTEN_chr10_89717546_29_+_A1_GSP2	PTEN	0.471522	1.38657	2.77314	0.0753063
PTEN_chr10_89717679_29_+_A1_GSP2	PTEN	0.725784	1.6538	3.3076	0.268365
PTEN_chr10_89717716_28_-_A1_GSP2	PTEN	0.772865	1.70866	3.41732	0.304113
PTEN_chr10_89717885_26_-_A1_GSP2	PTEN	0.618866	1.53567	3.07134	0.187183
PTEN_chr10_89720533_36_+_A1_GSP2	PTEN	0.00939249	1.00653	2.01306	-0.275585
PTEN_chr10_89720681_25_-_A1_GSP2	PTEN	0.343996	1.26927	2.53854	-0.0215231
PTEN_chr10_89720766_25_+_A1_GSP2	PTEN	0.474618	1.38955	2.7791	0.0776565
PTEN_chr10_89720900_31_-_25M_A1_GSP2	PTEN	-0.0282465	0.980611	1.96122	-0.304163
PTEN_chr10_89724894_31_+_A1_GSP2	PTEN	0.635012	1.55295	3.1059	0.199442
PTEN_chr10_89725342_36_-_A1_GSP2	PTEN	0.557672	1.47189	2.94378	0.140719
RAC1_chr7_6426791_33_+_A1_GSP2	RAC1	0.336039	1.26229	2.52457	-0.0275648
RAC1_chr7_6426929_26_-_2Y_A1_GSP2	RAC1	-0.216453	0.860679	1.72136	-0.447067
RAF1_chr3_12626306_27_+_A1_GSP2	RAF1	-0.11976	0.920341	1.84068	-0.373649
RAF1_chr3_12633300_24_-_A1_GSP2	RAF1	-0.00016927	0.999883	1.99977	-0.282845
RAF1_chr3_12641802_25_-_A1_GSP2	RAF1	0.0139971	1.00975	2.0195	-0.272088
RAF1_chr3_12645589_27_+_A1_GSP2	RAF1	0.0830694	1.05927	2.11854	-0.219642
RAF1_chr3_12645713_23_-_A1_GSP2	RAF1	-0.165241	0.891779	1.78356	-0.408182
RAF1_chr3_12645814_26_-_A1_GSP2	RAF1	-0.00388884	0.997308	1.99462	-0.285669
RAF1_chr3_12650892_28_-_A1_GSP2	RAF1	0.22755	1.17084	2.34169	-0.10994
RB1_chr13_48877946_20_+_A1_GSP2	RB1	-1.64618	0.319484	0.638969	-1.53265
RB1_chr13_48878136_18_+_A1_GSP2	RB1	-2.63455	0.161036	0.322072	-2.2831
RB1_chr13_48878165_20_-_A1_GSP2	RB1	-2.21115	0.215962	0.431924	-1.96162
RB1_chr13_48878342_24_-_A1_GSP2	RB1	-1.59851	0.330219	0.660437	-1.49645
RB1_chr13_48881202_32_+_A1_GSP2	RB1	0.272551	1.20794	2.41588	-0.0757704
RB1_chr13_48881430_34_+_A1_GSP2	RB1	0.321566	1.24969	2.49937	-0.0385541
RB1_chr13_48881484_28_-_A1_GSP2	RB1	0.569937	1.48446	2.96892	0.150031
RB1_chr13_48881662_28_-_A1_GSP2	RB1	0.516906	1.43088	2.86177	0.109765
RB1_chr13_48916655_39_+_A1_GSP2	RB1	0.614205	1.53071	3.06143	0.183644
RB1_chr13_48916771_30_+_A1_GSP2	RB1	0.509933	1.42398	2.84797	0.104471
RB1_chr13_48916802_29_-_A1_GSP2	RB1	0.449347	1.36542	2.73084	0.0584686
RB1_chr13_48916968_25_-_A1_GSP2	RB1	0.473547	1.38852	2.77704	0.0768434
RB1_chr13_48919100_38_+_A1_GSP2	RB1	0.483115	1.39776	2.79552	0.0841083
RB1_chr13_48919249_33_-_A1_GSP2	RB1	1.1275	2.1848	4.36961	0.573387
RB1_chr13_48919434_39_-_A1_GSP2	RB1	0.499906	1.41412	2.82824	0.0968578
RB1_chr13_48921694_23_+_A1_GSP2	RB1	0.567459	1.48191	2.96382	0.14815
RB1_chr13_48922075_30_-_A1_GSP2	RB1	0.334627	1.26105	2.5221	-0.0286372
RB1_chr13_48922946_37_+_A1_GSP2	RB1	0.723142	1.65077	3.30155	0.266359
RB1_chr13_48923114_29_+_A1_GSP2	RB1	0.61185	1.52822	3.05644	0.181856
RB1_chr13_48923211_26_-_A1_GSP2	RB1	0.82713	1.77415	3.5483	0.345315
RB1_chr13_48934076_28_+_A1_GSP2	RB1	0.314236	1.24335	2.48671	-0.0441195
RB1_chr13_48934321_28_-_A1_GSP2	RB1	0.236366	1.17802	2.35604	-0.103246
RB1_chr13_48936738_24_+_A1_GSP2	RB1	0.507091	1.42118	2.84236	0.102313
RB1_chr13_48936961_28_+_A1_GSP2	RB1	0.625975	1.54325	3.08651	0.192581
RB1_chr13_48936996_21_-_A1_GSP2	RB1	0.574726	1.48939	2.97879	0.153668
RB1_chr13_48937273_25_-_A1_GSP2	RB1	0.495226	1.40954	2.81908	0.0933041
RB1_chr13_48938936_26_+_A1_GSP2	RB1	0.492712	1.40709	2.81417	0.0913953
RB1_chr13_48939148_28_-_A1_GSP2	RB1	0.418887	1.3369	2.67379	0.0353406
RB1_chr13_48941571_29_+_A1_GSP2	RB1	0.581927	1.49685	2.99369	0.159135
RB1_chr13_48941739_37_-_A1_GSP2	RB1	0.353292	1.27747	2.55494	-0.0144647
RB1_chr13_48942612_37_+_A1_GSP2	RB1	0.298445	1.22982	2.45964	-0.0561094
RB1_chr13_48942781_34_-_2R_A1_GSP2	RB1	0.622017	1.53903	3.07805	0.189575
RB1_chr13_48947432_33_+_A1_GSP2	RB1	0.914073	1.88436	3.76871	0.411331
RB1_chr13_48947664_40_-_A1_GSP2	RB1	1.04014	2.05643	4.11287	0.507055
RB1_chr13_48947838_28_-_19Y_A1_GSP2	RB1	0.809486	1.75259	3.50517	0.331919
RB1_chr13_48950920_32_+_A1_GSP2	RB1	0.484858	1.39945	2.7989	0.0854322
RB1_chr13_48951221_31_-_A1_GSP2	RB1	0.941579	1.92063	3.84126	0.432216
RB1_chr13_48953728_28_+_A1_GSP2	RB1	0.480912	1.39563	2.79125	0.0824359
RB1_chr13_48953757_30_-_A1_GSP2	RB1	0.797649	1.73827	3.47653	0.322931
RB1_chr13_48954125_36_+_A1_GSP2	RB1	0.794816	1.73486	3.46971	0.32078
RB1_chr13_48954180_32_+_A1_GSP2	RB1	0.713357	1.63962	3.27923	0.258929
RB1_chr13_48954329_22_-_A1_GSP2	RB1	0.78588	1.72414	3.44829	0.313995
RB1_chr13_48954455_28_-_A1_GSP2	RB1	0.386055	1.30681	2.61363	0.0104115
RB1_chr13_48955219_29_+_A1_GSP2	RB1	0.675523	1.59718	3.19435	0.230202
RB1_chr13_48955419_27_+_A1_GSP2	RB1	1.12932	2.18755	4.37511	0.574765
RB1_chr13_48955495_27_-_A1_GSP2	RB1	0.651321	1.57061	3.14121	0.211825
RB1_chr13_48955500_35_+_A1_GSP2	RB1	0.880383	1.84086	3.68173	0.385751
RB1_chr13_48955581_37_-_A1_GSP2	RB1	0.494178	1.40852	2.81704	0.0925081
RB1_chr13_49027070_32_+_A1_GSP2	RB1	0.606557	1.52262	3.04524	0.177837
RB1_chr13_49027266_33_-_A1_GSP2	RB1	0.322934	1.25087	2.50174	-0.0375153
RB1_chr13_49030243_29_+_A1_GSP2	RB1	0.33263	1.25931	2.51861	-0.0301534
RB1_chr13_49030522_27_-_A1_GSP2	RB1	0.348928	1.27361	2.54723	-0.0177786
RB1_chr13_49033723_39_+_24R_A1_GSP2	RB1	0.778495	1.71534	3.43068	0.308387
RB1_chr13_49033975_27_-_A1_GSP2	RB1	0.389663	1.31009	2.62017	0.013151
RB1_chr13_49037713_31_+_A1_GSP2	RB1	0.203452	1.15145	2.3029	-0.128237
RB1_chr13_49037875_29_+_A1_GSP2	RB1	0.498308	1.41256	2.82511	0.0956441
RB1_chr13_49037931_29_-_A1_GSP2	RB1	1.41908	2.67414	5.34829	0.794775
RB1_chr13_49038932_31_+_A1_GSP2	RB1	0.414846	1.33316	2.66631	0.0322724
RB1_chr13_49039132_33_+_A1_GSP2	RB1	0.624002	1.54114	3.08229	0.191082
RB1_chr13_49039193_26_-_A1_GSP2	RB1	0.726864	1.65504	3.31007	0.269185
RB1_chr13_49039271_32_+_A1_GSP2	RB1	0.619162	1.53598	3.07197	0.187408
RB1_chr13_49039392_27_+_A1_GSP2	RB1	0.584067	1.49907	2.99814	0.160761
RB1_chr13_49039431_34_-_A1_GSP2	RB1	0.508935	1.423	2.846	0.103713
RB1_chr13_49039515_31_-_A1_GSP2	RB1	0.0468353	1.033	2.06599	-0.247155
RB1_chr13_49039677_23_-_A1_GSP2	RB1	0.141162	1.10279	2.20559	-0.175533
RB1_chr13_49047363_26_+_A1_GSP2	RB1	0.472797	1.3878	2.77559	0.0762739
RB1_chr13_49047620_26_-_A1_GSP2	RB1	0.347444	1.2723	2.54461	-0.0189054
RB1_chr13_49050772_28_+_A1_GSP2	RB1	0.346684	1.27163	2.54327	-0.0194823
RB1_chr13_49051016_23_-_A1_GSP2	RB1	0.520504	1.43446	2.86891	0.112497
RB1_chr13_49051402_30_+_A1_GSP2	RB1	0.376245	1.29796	2.59592	0.00296297
RB1_chr13_49051576_31_-_A1_GSP2	RB1	0.188842	1.13985	2.2797	-0.139331
RB1_chr13_49054081_27_+_A1_GSP2	RB1	0.451786	1.36773	2.73546	0.0603204
RB1_chr13_49054226_26_-_A1_GSP2	RB1	0.191186	1.1417	2.2834	-0.137551
SF3B1_chr2_198266662_39_+_A1_GSP2	SF3B1	0.600807	1.51656	3.03313	0.173471
SF3B1_chr2_198266757_30_-_A1_GSP2	SF3B1	0.206129	1.15359	2.30718	-0.126204
SF3B1_chr2_198266863_27_-_A1_GSP2	SF3B1	0.36355	1.28659	2.57318	-0.00667617
SF3B1_chr2_198267186_23_+_A1_GSP2	SF3B1	0.280494	1.21461	2.42922	-0.0697394
SF3B1_chr2_198267321_23_+_A1_GSP2	SF3B1	0.378596	1.30008	2.60015	0.00474822
SF3B1_chr2_198267444_24_-_A1_GSP2	SF3B1	0.317373	1.24606	2.49212	-0.0417379
SF3B1_chr2_198267565_34_-_A1_GSP2	SF3B1	0.373695	1.29567	2.59133	0.00102706
SMARCA4_chr19_11094778_21_+_A1_GSP2	SMARCA4	0.814857	1.75912	3.51825	0.335997
SMARCA4_chr19_11095011_23_+_A1_GSP2	SMARCA4	0.0358058	1.02513	2.05026	-0.255529
SMARCA4_chr19_11095054_17_-_A1_GSP2	SMARCA4	0.352995	1.27721	2.55442	-0.0146906
SMARCA4_chr19_11095900_21_+_A1_GSP2	SMARCA4	0.0693037	1.04921	2.09842	-0.230095
SMARCA4_chr19_11096103_25_-_A1_GSP2	SMARCA4	0.179183	1.13224	2.26449	-0.146664
SMARCA4_chr19_11096837_20_+_14R_A1_GSP2	SMARCA4	0.233642	1.1758	2.3516	-0.105314
SMARCA4_chr19_11097042_23_+_A1_GSP2	SMARCA4	0.10837	1.07801	2.15602	-0.200432
SMARCA4_chr19_11097065_21_-_A1_GSP2	SMARCA4	-0.051588	0.964874	1.92975	-0.321886
SMARCA4_chr19_11097292_22_-_A1_GSP2	SMARCA4	-0.641246	0.641159	1.28232	-0.769608
SMARCA4_chr19_11097537_21_+_A1_GSP2	SMARCA4	0.0631658	1.04476	2.08951	-0.234755
SMARCA4_chr19_11097683_22_-_A1_GSP2	SMARCA4	0.0083617	1.00581	2.01163	-0.276367
SMARCA4_chr19_11098295_21_+_A1_GSP2	SMARCA4	-0.590033	0.664328	1.32866	-0.730723
SMARCA4_chr19_11098614_20_-_A1_GSP2	SMARCA4	-0.768654	0.586965	1.17393	-0.866348
SMARCA4_chr19_11099959_20_+_A1_GSP2	SMARCA4	0.0348453	1.02445	2.04889	-0.256258
SMARCA4_chr19_11100137_20_-_A1_GSP2	SMARCA4	-0.127203	0.915605	1.83121	-0.3793
SMARCA4_chr19_11101797_18_+_A1_GSP2	SMARCA4	0.537982	1.45194	2.90388	0.125769
SMARCA4_chr19_11102046_19_-_A1_GSP2	SMARCA4	-0.00694575	0.995197	1.99039	-0.28799
SMARCA4_chr19_11105464_21_+_A1_GSP2	SMARCA4	0.0966423	1.06928	2.13856	-0.209337
SMARCA4_chr19_11105685_19_-_A1_GSP2	SMARCA4	-0.00988131	0.993174	1.98635	-0.290219
SMARCA4_chr19_11106852_21_+_A1_GSP2	SMARCA4	0.154094	1.11272	2.22545	-0.165714
SMARCA4_chr19_11107091_18_-_A1_GSP2	SMARCA4	0.157683	1.11549	2.23099	-0.162989
SMARCA4_chr19_11107140_19_+_A1_GSP2	SMARCA4	0.121729	1.08804	2.17608	-0.190289
SMARCA4_chr19_11107226_26_-_A1_GSP2	SMARCA4	0.0792938	1.0565	2.113	-0.222509
SMARCA4_chr19_11113673_25_+_A1_GSP2	SMARCA4	-0.0282288	0.980623	1.96125	-0.30415
SMARCA4_chr19_11113773_20_+_A1_GSP2	SMARCA4	0.0814594	1.05809	2.11618	-0.220865
SMARCA4_chr19_11113837_21_-_A1_GSP2	SMARCA4	0.292695	1.22493	2.44985	-0.0604755
SMARCA4_chr19_11113976_28_+_21K_A1_GSP2	SMARCA4	0.0850985	1.06076	2.12152	-0.218102
SMARCA4_chr19_11114029_26_+_A1_GSP2	SMARCA4	0.169191	1.12443	2.24886	-0.154251
SMARCA4_chr19_11114075_25_-_A1_GSP2	SMARCA4	0.125986	1.09125	2.18251	-0.187056
SMARCA4_chr19_11118553_22_+_A1_GSP2	SMARCA4	0.172014	1.12663	2.25326	-0.152108
SMARCA4_chr19_11118643_24_-_A1_GSP2	SMARCA4	0.0720261	1.05119	2.10238	-0.228027
SMARCA4_chr19_11118714_20_-_A1_GSP2	SMARCA4	-0.0318721	0.97815	1.9563	-0.306916
SMARCA4_chr19_11121027_20_+_A1_GSP2	SMARCA4	-0.0235866	0.983784	1.96757	-0.300625
SMARCA4_chr19_11121250_19_-_A1_GSP2	SMARCA4	0.0648501	1.04598	2.09195	-0.233476
SMARCA4_chr19_11123602_19_+_A1_GSP2	SMARCA4	-0.00518178	0.996415	1.99283	-0.286651
SMARCA4_chr19_11123655_23_+_A1_GSP2	SMARCA4	-0.0390678	0.973284	1.94657	-0.31238
SMARCA4_chr19_11123701_22_-_A1_GSP2	SMARCA4	0.0937596	1.06715	2.1343	-0.211525
SMARCA4_chr19_11123799_20_-_A1_GSP2	SMARCA4	0.0434974	1.03061	2.06122	-0.249689
SMARCA4_chr19_11129598_22_+_2Y_A1_GSP2	SMARCA4	0.191184	1.1417	2.2834	-0.137552
SMARCA4_chr19_11129723_21_-_A1_GSP2	SMARCA4	-0.249854	0.840982	1.68196	-0.472428
SMARCA4_chr19_11130238_20_+_A1_GSP2	SMARCA4	0.013943	1.00971	2.01942	-0.272129
SMARCA4_chr19_11130384_20_-_A1_GSP2	SMARCA4	-0.247313	0.842464	1.68493	-0.470498
SMARCA4_chr19_11132370_20_+_A1_GSP2	SMARCA4	-0.123307	0.918081	1.83616	-0.376342
SMARCA4_chr19_11132473_21_+_A1_GSP2	SMARCA4	0.082255	1.05867	2.11734	-0.220261
SMARCA4_chr19_11132552_20_-_A1_GSP2	SMARCA4	0.161927	1.11878	2.23756	-0.159767
SMARCA4_chr19_11132663_20_-_A1_GSP2	SMARCA4	-0.0733471	0.95043	1.90086	-0.338408
SMARCA4_chr19_11134149_23_+_A1_GSP2	SMARCA4	0.0904321	1.06469	2.12938	-0.214052
SMARCA4_chr19_11134268_23_+_A1_GSP2	SMARCA4	-0.209104	0.865075	1.73015	-0.441487
SMARCA4_chr19_11134312_20_-_A1_GSP2	SMARCA4	-0.20878	0.865269	1.73054	-0.441241
SMARCA4_chr19_11134980_23_+_A1_GSP2	SMARCA4	0.106587	1.07668	2.15336	-0.201785
SMARCA4_chr19_11135023_18_-_A1_GSP2	SMARCA4	0.00709853	1.00493	2.00986	-0.277326
SMARCA4_chr19_11135131_20_-_A1_GSP2	SMARCA4	0.346392	1.27138	2.54275	-0.0197036
SMARCA4_chr19_11136065_22_+_A1_GSP2	SMARCA4	0.0403613	1.02837	2.05674	-0.25207
SMARCA4_chr19_11136234_21_-_A1_GSP2	SMARCA4	0.0153037	1.01066	2.02133	-0.271096
SMARCA4_chr19_11136934_20_+_A1_GSP2	SMARCA4	-0.0100301	0.993072	1.98614	-0.290332
SMARCA4_chr19_11137024_23_-_A1_GSP2	SMARCA4	-0.157243	0.896737	1.79347	-0.402109
SMARCA4_chr19_11138414_23_+_A1_GSP2	SMARCA4	-0.0452156	0.969145	1.93829	-0.317048
SMARCA4_chr19_11138477_32_-_A1_GSP2	SMARCA4	0.0472354	1.03328	2.06657	-0.246851
SMARCA4_chr19_11138628_21_-_A1_GSP2	SMARCA4	-0.0559377	0.961969	1.92394	-0.325189
SMARCA4_chr19_11141374_20_+_A1_GSP2	SMARCA4	-0.0668893	0.954694	1.90939	-0.333505
SMARCA4_chr19_11141429_24_-_A1_GSP2	SMARCA4	-0.133291	0.911749	1.8235	-0.383922
SMARCA4_chr19_11141455_22_+_A1_GSP2	SMARCA4	-0.0982647	0.934156	1.86831	-0.357328
SMARCA4_chr19_11141588_21_-_A1_GSP2	SMARCA4	-0.069772	0.952789	1.90558	-0.335693
SMARCA4_chr19_11143938_20_+_17Y_A1_GSP2	SMARCA4	0.0782615	1.05575	2.11149	-0.223293
SMARCA4_chr19_11144004_19_-_A1_GSP2	SMARCA4	-0.0862175	0.941989	1.88398	-0.34818
SMARCA4_chr19_11144086_21_+_A1_GSP2	SMARCA4	0.160196	1.11744	2.23488	-0.161081
SMARCA4_chr19_11144226_19_-_A1_GSP2	SMARCA4	-0.142478	0.905962	1.81192	-0.390898
SMARCA4_chr19_11144409_22_+_A1_GSP2	SMARCA4	0.219193	1.16408	2.32816	-0.116285
SMARCA4_chr19_11144543_24_-_A1_GSP2	SMARCA4	0.0503002	1.03548	2.07096	-0.244524
SMARCA4_chr19_11144771_22_+_A1_GSP2	SMARCA4	-0.0713903	0.95172	1.90344	-0.336922
SMARCA4_chr19_11144899_21_-_A1_GSP2	SMARCA4	-0.047393	0.967683	1.93537	-0.318701
SMARCA4_chr19_11145546_19_+_A1_GSP2	SMARCA4	-0.196576	0.872619	1.74524	-0.431974
SMARCA4_chr19_11145771_21_+_A1_GSP2	SMARCA4	0.194152	1.14405	2.2881	-0.135299
SMARCA4_chr19_11145810_18_-_A1_GSP2	SMARCA4	0.118999	1.08598	2.17196	-0.192361
SMARCA4_chr19_11151941_21_+_A1_GSP2	SMARCA4	-0.0156575	0.989206	1.97841	-0.294605
SMARCA4_chr19_11152293_22_-_A1_GSP2	SMARCA4	0.394891	1.31484	2.62969	0.0171209
SMARCA4_chr19_11168903_19_+_A1_GSP2	SMARCA4	-0.0135217	0.990671	1.98134	-0.292983
SMARCA4_chr19_11169045_19_-_A1_GSP2	SMARCA4	-0.142289	0.90608	1.81216	-0.390755
SMARCA4_chr19_11169428_22_+_A1_GSP2	SMARCA4	0.0123559	1.0086	2.0172	-0.273334
SMARCA4_chr19_11169607_19_-_A1_GSP2	SMARCA4	-0.0845379	0.943087	1.88617	-0.346905
SMARCA4_chr19_11170401_20_+_A1_GSP2	SMARCA4	0.186325	1.13786	2.27572	-0.141242
SMARCA4_chr19_11170576_17_-_A1_GSP2	SMARCA4	-0.0630523	0.957237	1.91447	-0.330591
SMARCA4_chr19_11170671_21_+_A1_GSP2	SMARCA4	0.212758	1.1589	2.3178	-0.121171
SMARCA4_chr19_11170895_20_-_A1_GSP2	SMARCA4	0.137374	1.0999	2.1998	-0.17841
SMARCA4_chr19_11172424_20_+_A1_GSP2	SMARCA4	0.209213	1.15606	2.31211	-0.123863
SMARCA4_chr19_11172496_21_-_A1_GSP2	SMARCA4	0.0152735	1.01064	2.02129	-0.271119
SPRED1_chr15_38545356_24_+_A1_GSP2	SPRED1	0.217847	1.163	2.32599	-0.117307
SPRED1_chr15_38545424_26_-_A1_GSP2	SPRED1	-0.647648	0.63832	1.27664	-0.774469
SPRED1_chr15_38591505_22_+_A1_GSP2	SPRED1	0.500912	1.41511	2.83022	0.0976217
SPRED1_chr15_38591641_22_+_A1_GSP2	SPRED1	1.00833	2.01158	4.02317	0.4829
SPRED1_chr15_38591667_25_-_A1_GSP2	SPRED1	0.36354	1.28658	2.57316	-0.00668368
SPRED1_chr15_38614365_33_+_A1_GSP2	SPRED1	0.607744	1.52387	3.04775	0.178738
SPRED1_chr15_38614489_25_+_A1_GSP2	SPRED1	0.503237	1.41739	2.83478	0.0993867
SPRED1_chr15_38614560_27_-_A1_GSP2	SPRED1	0.563525	1.47788	2.95575	0.145163
SPRED1_chr15_38614657_33_-_A1_GSP2	SPRED1	0.401869	1.32122	2.64244	0.0224189
SPRED1_chr15_38616886_38_+_A1_GSP2	SPRED1	0.559314	1.47357	2.94714	0.141966
SPRED1_chr15_38631999_26_+_A1_GSP2	SPRED1	0.450531	1.36654	2.73309	0.0593676
SPRED1_chr15_38632058_25_-_A1_GSP2	SPRED1	0.500626	1.41483	2.82965	0.0974043
SPRED1_chr15_38641557_38_+_A1_GSP2	SPRED1	0.287937	1.22089	2.44179	-0.0640884
SPRED1_chr15_38641638_22_+_A1_GSP2	SPRED1	0.618325	1.53509	3.07018	0.186772
SPRED1_chr15_38641682_30_-_A1_GSP2	SPRED1	0.448693	1.3648	2.72961	0.057972
SPRED1_chr15_38641787_37_-_A1_GSP2	SPRED1	0.355127	1.2791	2.5582	-0.0130712
SPRED1_chr15_38643160_30_+_A1_GSP2	SPRED1	0.49439	1.40873	2.81745	0.0926698
SPRED1_chr15_38643267_33_+_A1_GSP2	SPRED1	0.533392	1.44733	2.89466	0.122283
SPRED1_chr15_38643336_28_-_A1_GSP2	SPRED1	0.670325	1.59143	3.18286	0.226255
SPRED1_chr15_38643356_33_+_A1_GSP2	SPRED1	0.67965	1.60175	3.2035	0.233336
SPRED1_chr15_38643436_23_-_A1_GSP2	SPRED1	0.78934	1.72828	3.45657	0.316622
SPRED1_chr15_38643520_24_+_A1_GSP2	SPRED1	0.700527	1.6251	3.2502	0.249187
SPRED1_chr15_38643584_22_-_A1_GSP2	SPRED1	0.608467	1.52464	3.04928	0.179287
SPRED1_chr15_38643648_31_+_A1_GSP2	SPRED1	0.725588	1.65357	3.30715	0.268216
SPRED1_chr15_38643693_24_-_A1_GSP2	SPRED1	0.463731	1.3791	2.75821	0.0693906
SPRED1_chr15_38643869_27_-_A1_GSP2	SPRED1	0.307805	1.23782	2.47565	-0.0490025
STK19_chr6_31940049_22_+_A1_GSP2	STK19	0.607825	1.52396	3.04792	0.1788
STK19_chr6_31940140_22_-_A1_GSP2	STK19	0.681342	1.60363	3.20726	0.23462
TERT_chr5_1255545_20_-_A1_GSP2	TERT	-0.605395	0.657291	1.31458	-0.742387
TERT_chr5_1260146_20_+_A1_GSP2	TERT	-1.23367	0.425234	0.850467	-1.21943
TERT_chr5_1266279_24_+_A1_GSP2	TERT	-0.966105	0.511886	1.02377	-1.01627
TERT_chr5_1266318_22_-_A1_GSP2	TERT	-0.694343	0.617991	1.23598	-0.809924
TERT_chr5_1276839_30_+_A1_GSP2	TERT	-1.08474	0.471479	0.942957	-1.10635
TERT_chr5_1277552_22_+_A1_GSP2	TERT	-0.832273	0.561644	1.12329	-0.914653
TERT_chr5_1277579_21_-_A1_GSP2	TERT	-0.732672	0.601788	1.20358	-0.839027
TERT_chr5_1278725_24_+_A1_GSP2	TERT	-0.657847	0.633824	1.26765	-0.782213
TERT_chr5_1278931_19_-_A1_GSP2	TERT	-0.709076	0.611712	1.22342	-0.821111
TERT_chr5_1279766_21_+_A1_GSP2	TERT	-0.639292	0.642028	1.28406	-0.768125
TERT_chr5_1279813_21_-_A1_GSP2	TERT	-0.699943	0.615597	1.23119	-0.814176
TERT_chr5_1279936_18_+_A1_GSP2	TERT	-1.29538	0.40743	0.81486	-1.26628
TERT_chr5_1279969_20_-_A1_GSP2	TERT	-0.727134	0.604103	1.20821	-0.834822
TERT_chr5_1280087_20_+_A1_GSP2	TERT	-0.479069	0.71744	1.43488	-0.646469
TERT_chr5_1280132_18_-_A1_GSP2	TERT	-0.727833	0.60381	1.20762	-0.835353
TERT_chr5_1280868_21_+_A1_GSP2	TERT	-0.646908	0.638648	1.2773	-0.773907
TERT_chr5_1280954_20_-_A1_GSP2	TERT	-0.503701	0.705295	1.41059	-0.665172
TERT_chr5_1286470_21_+_A1_GSP2	TERT	-0.447205	0.733463	1.46693	-0.622274
TERT_chr5_1286526_36_-_A1_GSP2	TERT	-0.474376	0.719778	1.43956	-0.642905
TERT_chr5_1293020_22_-_A1_GSP2	TERT	-0.650199	0.637192	1.27438	-0.776406
TERT_chr5_1293604_19_+_A1_GSP2	TERT	-0.0962196	0.935481	1.87096	-0.355775
TERT_chr5_1293902_23_-_A1_GSP2	TERT	-0.359965	0.779183	1.55837	-0.556034
TERT_chr5_1294147_20_-_2R_A1_GSP2	TERT	-0.317236	0.802606	1.60521	-0.523591
TERT_chr5_1294816_19_+_A1_GSP2	TERT	-2.11384	0.231031	0.462062	-1.88774
TERT_chr5_1295020_18_-_A1_GSP2	TERT	-2.79948	0.143639	0.287278	-2.40834
TERT_chr5_1295127_17_-_A1_GSP2	TERT	-4.08467	0.0589373	0.117875	-3.38417
TERT_chr5_1295127_19_+_A1_GSP2	TERT	-2.73569	0.150132	0.300264	-2.3599
TERT_chr5_1295373_21_-_A1_GSP2	TERT	-1.35578	0.390722	0.781444	-1.31215
TP53_chr17_7572900_25_+_A1_GSP2	TP53	-0.482011	0.715979	1.43196	-0.648703
TP53_chr17_7573015_23_-_A1_GSP2	TP53	-0.598844	0.660283	1.32057	-0.737413
TP53_chr17_7573840_28_+_A1_GSP2	TP53	0.187156	1.13852	2.27703	-0.14061
TP53_chr17_7574075_36_-_A1_GSP2	TP53	-0.448095	0.73301	1.46602	-0.62295
TP53_chr17_7576469_31_+_A1_GSP2	TP53	-0.435044	0.739671	1.47934	-0.613041
TP53_chr17_7576685_30_-_A1_GSP2	TP53	-0.113073	0.924617	1.84923	-0.368571
TP53_chr17_7576821_25_+_A1_GSP2	TP53	-0.424477	0.745109	1.49022	-0.605017
TP53_chr17_7576967_24_+_A1_GSP2	TP53	-0.614928	0.652963	1.30593	-0.749625
TP53_chr17_7576968_25_-_A1_GSP2	TP53	-0.703236	0.614193	1.22839	-0.816677
TP53_chr17_7577174_26_-_A1_GSP2	TP53	-0.55084	0.682623	1.36525	-0.700963
TP53_chr17_7577478_19_+_A1_GSP2	TP53	-0.245978	0.843244	1.68649	-0.469485
TP53_chr17_7577617_21_-_A1_GSP2	TP53	-0.353986	0.782419	1.56484	-0.551494
TP53_chr17_7578133_22_+_A1_GSP2	TP53	0.0678767	1.04817	2.09635	-0.231178
TP53_chr17_7578290_27_-_A1_GSP2	TP53	-0.749724	0.594717	1.18943	-0.851974
TP53_chr17_7578335_21_+_A1_GSP2	TP53	0.0718094	1.05103	2.10207	-0.228192
TP53_chr17_7578572_25_-_A1_GSP2	TP53	-0.531365	0.6919	1.3838	-0.686176
TP53_chr17_7579256_21_+_A1_GSP2	TP53	-0.0516273	0.964847	1.92969	-0.321916
TP53_chr17_7579485_23_+_A1_GSP2	TP53	-0.310215	0.806522	1.61304	-0.518259
TP53_chr17_7579522_26_-_A1_GSP2	TP53	-0.162624	0.893399	1.7868	-0.406195
TP53_chr17_7579594_24_-_A1_GSP2	TP53	-0.439441	0.73742	1.47484	-0.616379
TP53_chr17_7579735_28_-_A1_GSP2	TP53	-0.430446	0.742032	1.48406	-0.60955
TP53_chr17_7579810_21_+_A1_GSP2	TP53	-0.648547	0.637922	1.27584	-0.775152
TP53_chr17_7579949_25_-_A1_GSP2	TP53	-0.432683	0.740883	1.48177	-0.611248
TP53_chr17_7590626_24_+_A1_GSP2	TP53	-0.603183	0.6583	1.3166	-0.740707
TP53_chr17_7590902_23_-_A1_GSP2	TP53	-0.381115	0.767844	1.53569	-0.572093

## Sheet: HCI-CM005
Primer	Gene	Normalized Log2 Value	Fold Change	Observed Copies	Z-Score
PDGFRA_chr4_55127233_25_+_A1_GSP2	PDGFRA	0.0866466	1.0619	2.1238	-0.164088
PDGFRA_chr4_55133867_24_+_A1_GSP2	PDGFRA	0.196193	1.14567	2.29134	-0.0640592
PDGFRA_chr4_55140964_28_+_A1_GSP2	PDGFRA	0.143838	1.10484	2.20968	-0.111865
PDGFRA_chr4_55144179_26_-_A1_GSP2	PDGFRA	-0.0497813	0.966083	1.93217	-0.288664
PDGFRA_chr4_55146674_31_-_A1_GSP2	PDGFRA	-0.00640966	0.995567	1.99113	-0.24906
PDGFRA_chr4_55161196_25_+_A1_GSP2	PDGFRA	-0.0616381	0.958176	1.91635	-0.29949
STK19_chr6_31940049_22_+_A1_GSP2	STK19	-0.135086	0.910616	1.82123	-0.366557
STK19_chr6_31940140_22_-_A1_GSP2	STK19	-0.412977	0.751072	1.50214	-0.620306
CRKL_chr22_21272325_20_+_A1_GSP2	CRKL	-0.0777077	0.947562	1.89512	-0.314164
CRKL_chr22_21272358_21_-_A1_GSP2	CRKL	-0.0472904	0.967752	1.9355	-0.286389
CRKL_chr22_21272367_20_+_A1_GSP2	CRKL	0.0953956	1.06836	2.13672	-0.156099
CRKL_chr22_21272428_22_-_A1_GSP2	CRKL	-0.00215926	0.998504	1.99701	-0.245179
CRKL_chr22_21272559_20_-_A1_GSP2	CRKL	-0.131577	0.912833	1.82567	-0.363354
CRKL_chr22_21288007_25_+_A1_GSP2	CRKL	0.0948177	1.06793	2.13586	-0.156627
CRKL_chr22_21288156_22_+_A1_GSP2	CRKL	0.214256	1.16011	2.32021	-0.047565
CRKL_chr22_21288200_32_-_A1_GSP2	CRKL	0.0951752	1.0682	2.13639	-0.156301
CRKL_chr22_21288280_28_+_A1_GSP2	CRKL	0.194631	1.14443	2.28886	-0.0654847
CRKL_chr22_21288321_30_-_A1_GSP2	CRKL	-0.0179212	0.987655	1.97531	-0.259572
CRKL_chr22_21288463_24_+_A1_GSP2	CRKL	0.197173	1.14645	2.2929	-0.063164
CRKL_chr22_21288490_26_-_A1_GSP2	CRKL	0.437415	1.35418	2.70835	0.156206
CRKL_chr22_21303958_28_+_A1_GSP2	CRKL	-0.147051	0.903095	1.80619	-0.377483
CRKL_chr22_21304156_24_-_A1_GSP2	CRKL	-0.0574788	0.960942	1.92188	-0.295693
HRAS_chr11_533662_21_+_A1_GSP2	HRAS	0.343253	1.26861	2.53723	0.0702254
HRAS_chr11_533801_24_+_A1_GSP2	HRAS	0.743371	1.67408	3.34817	0.435582
HRAS_chr11_533883_23_-_A1_GSP2	HRAS	0.198948	1.14786	2.29572	-0.0615428
HRAS_chr11_533991_20_-_A1_GSP2	HRAS	0.109909	1.07916	2.15832	-0.142847
HRAS_chr11_534138_21_+_A1_GSP2	HRAS	0.0611782	1.04332	2.08663	-0.187344
HRAS_chr11_534350_21_-_A1_GSP2	HRAS	0.337664	1.26371	2.52742	0.0651213
GAB2_chr11_77930271_19_+_A1_GSP2	GAB2	-0.0712968	0.951782	1.90356	-0.30831
GAB2_chr11_77931317_19_+_A1_GSP2	GAB2	-0.169995	0.888846	1.77769	-0.398434
GAB2_chr11_77931510_25_-_A1_GSP2	GAB2	-0.164509	0.892232	1.78446	-0.393424
GAB2_chr11_77932696_19_+_A1_GSP2	GAB2	-0.094629	0.936513	1.87303	-0.329615
GAB2_chr11_77932840_23_-_A1_GSP2	GAB2	-0.00897497	0.993798	1.9876	-0.251403
GAB2_chr11_77933105_21_+_A1_GSP2	GAB2	-0.182	0.88148	1.76296	-0.409395
GAB2_chr11_77933255_32_-_A1_GSP2	GAB2	-0.2861	0.820116	1.64023	-0.504452
GAB2_chr11_77934423_23_+_A1_GSP2	GAB2	-0.0951311	0.936187	1.87237	-0.330074
GAB2_chr11_77934552_25_+_A1_GSP2	GAB2	-0.013176	0.990909	1.98182	-0.255239
GAB2_chr11_77934604_25_-_A1_GSP2	GAB2	0.0142922	1.00996	2.01991	-0.230157
GAB2_chr11_77934731_31_-_A1_GSP2	GAB2	-0.313923	0.804452	1.6089	-0.529857
GAB2_chr11_77936259_29_-_A1_GSP2	GAB2	-0.114637	0.923614	1.84723	-0.347885
GAB2_chr11_77937477_23_+_A1_GSP2	GAB2	-0.150936	0.900666	1.80133	-0.381031
GAB2_chr11_77937623_22_+_A1_GSP2	GAB2	-0.0333747	0.977132	1.95426	-0.273683
GAB2_chr11_77937669_20_-_A1_GSP2	GAB2	-0.0264989	0.9818	1.9636	-0.267404
GAB2_chr11_77937766_27_+_A1_GSP2	GAB2	0.0810549	1.05779	2.11558	-0.169194
GAB2_chr11_77937835_28_-_A1_GSP2	GAB2	-0.221197	0.857853	1.71571	-0.445187
GAB2_chr11_77937915_29_+_A1_GSP2	GAB2	-0.0839546	0.943468	1.88694	-0.319868
GAB2_chr11_77937987_22_-_A1_GSP2	GAB2	-0.0902241	0.939377	1.87875	-0.325593
GAB2_chr11_77938124_26_-_A1_GSP2	GAB2	-0.0961925	0.935499	1.871	-0.331043
GAB2_chr11_77961165_25_+_A1_GSP2	GAB2	-0.104779	0.929947	1.85989	-0.338884
GAB2_chr11_77961299_22_+_A1_GSP2	GAB2	0.0206407	1.01441	2.02882	-0.22436
GAB2_chr11_77961349_20_-_A1_GSP2	GAB2	-0.0542872	0.96307	1.92614	-0.292778
GAB2_chr11_77961483_32_-_A1_GSP2	GAB2	-0.633567	0.644581	1.28916	-0.821732
GAB2_chr11_77991613_27_+_A1_GSP2	GAB2	-0.0402889	0.97246	1.94492	-0.279996
GAB2_chr11_77991745_26_+_A1_GSP2	GAB2	0.023533	1.01645	2.03289	-0.221719
GAB2_chr11_77991817_23_-_A1_GSP2	GAB2	0.0485299	1.03421	2.06842	-0.198893
GAB2_chr11_77991930_24_-_A1_GSP2	GAB2	0.0372271	1.02614	2.05228	-0.209214
SPRED1_chr15_38545356_24_+_A1_GSP2	SPRED1	-0.0589532	0.95996	1.91992	-0.297039
SPRED1_chr15_38545424_26_-_A1_GSP2	SPRED1	-1.16937	0.444615	0.889229	-1.31099
SPRED1_chr15_38591505_22_+_A1_GSP2	SPRED1	0.221274	1.16576	2.33153	-0.0411563
SPRED1_chr15_38591641_22_+_A1_GSP2	SPRED1	0.336941	1.26308	2.52615	0.0644615
SPRED1_chr15_38591667_25_-_A1_GSP2	SPRED1	0.100937	1.07247	2.14494	-0.151039
SPRED1_chr15_38614365_33_+_A1_GSP2	SPRED1	0.193822	1.14379	2.28758	-0.0662239
SPRED1_chr15_38614489_25_+_A1_GSP2	SPRED1	0.140629	1.10239	2.20477	-0.114795
SPRED1_chr15_38614560_27_-_A1_GSP2	SPRED1	0.179131	1.1322	2.2644	-0.0796389
SPRED1_chr15_38614657_33_-_A1_GSP2	SPRED1	0.0836703	1.05971	2.11942	-0.166806
SPRED1_chr15_38616886_38_+_A1_GSP2	SPRED1	0.175766	1.12956	2.25913	-0.0827111
SPRED1_chr15_38631999_26_+_A1_GSP2	SPRED1	0.07399	1.05262	2.10525	-0.175645
SPRED1_chr15_38632058_25_-_A1_GSP2	SPRED1	0.0781646	1.05567	2.11135	-0.171833
SPRED1_chr15_38641557_38_+_A1_GSP2	SPRED1	0.1692	1.12443	2.24887	-0.0887067
SPRED1_chr15_38641638_22_+_A1_GSP2	SPRED1	0.277235	1.21187	2.42374	0.00994217
SPRED1_chr15_38641682_30_-_A1_GSP2	SPRED1	0.190383	1.14107	2.28213	-0.0693642
SPRED1_chr15_38641787_37_-_A1_GSP2	SPRED1	0.1657	1.12171	2.24342	-0.0919027
SPRED1_chr15_38643160_30_+_A1_GSP2	SPRED1	0.205186	1.15284	2.30567	-0.0558466
SPRED1_chr15_38643267_33_+_A1_GSP2	SPRED1	0.309224	1.23904	2.47808	0.0391521
SPRED1_chr15_38643336_28_-_A1_GSP2	SPRED1	0.390155	1.31053	2.62107	0.113052
SPRED1_chr15_38643356_33_+_A1_GSP2	SPRED1	0.340713	1.26638	2.53276	0.0679057
SPRED1_chr15_38643436_23_-_A1_GSP2	SPRED1	0.444169	1.36053	2.72106	0.162374
SPRED1_chr15_38643520_24_+_A1_GSP2	SPRED1	0.422068	1.33985	2.67969	0.142193
SPRED1_chr15_38643584_22_-_A1_GSP2	SPRED1	0.320684	1.24892	2.49784	0.0496165
SPRED1_chr15_38643648_31_+_A1_GSP2	SPRED1	0.441806	1.3583	2.71661	0.160217
SPRED1_chr15_38643693_24_-_A1_GSP2	SPRED1	0.276387	1.21116	2.42232	0.00916824
SPRED1_chr15_38643869_27_-_A1_GSP2	SPRED1	0.0324205	1.02273	2.04545	-0.213603
CTNNB1_chr3_41265973_36_+_A1_GSP2	CTNNB1	0.0154796	1.01079	2.02157	-0.229072
CTNNB1_chr3_41266073_22_+_A1_GSP2	CTNNB1	0.165721	1.12173	2.24345	-0.0918835
CTNNB1_chr3_41266141_23_-_A1_GSP2	CTNNB1	0.0424857	1.02989	2.05977	-0.204413
CTNNB1_chr3_41266263_27_-_A1_GSP2	CTNNB1	0.131764	1.09563	2.19127	-0.12289
MAP2K2_chr19_4090539_18_+_A1_GSP2	MAP2K2	0.326307	1.2538	2.5076	0.054751
MAP2K2_chr19_4090742_21_-_A1_GSP2	MAP2K2	-0.272037	0.82815	1.6563	-0.49161
MAP2K2_chr19_4094428_19_+_A1_GSP2	MAP2K2	-0.0335333	0.977025	1.95405	-0.273827
MAP2K2_chr19_4094502_19_-_A1_GSP2	MAP2K2	0.0327274	1.02294	2.04589	-0.213323
MAP2K2_chr19_4095329_21_+_A1_GSP2	MAP2K2	0.159998	1.11729	2.23457	-0.0971094
MAP2K2_chr19_4095449_21_-_A1_GSP2	MAP2K2	-0.00446448	0.99691	1.99382	-0.247284
MAP2K2_chr19_4097250_23_+_A1_GSP2	MAP2K2	0.298651	1.22999	2.45999	0.0294982
MAP2K2_chr19_4097357_19_-_12R_A1_GSP2	MAP2K2	0.486671	1.40121	2.80242	0.201184
MAP2K2_chr19_4099166_20_+_A1_GSP2	MAP2K2	-0.707506	0.612378	1.22476	-0.889248
MAP2K2_chr19_4099429_19_-_A1_GSP2	MAP2K2	0.043301	1.03047	2.06094	-0.203668
MAP2K2_chr19_4100904_21_+_A1_GSP2	MAP2K2	0.327118	1.2545	2.50901	0.0554917
MAP2K2_chr19_4101081_24_+_A1_GSP2	MAP2K2	0.226937	1.17035	2.3407	-0.0359857
MAP2K2_chr19_4101106_25_-_A1_GSP2	MAP2K2	0.312527	1.24188	2.48376	0.0421681
MAP2K2_chr19_4101165_17_+_A1_GSP2	MAP2K2	0.201208	1.14966	2.29932	-0.0594797
MAP2K2_chr19_4101220_23_-_A1_GSP2	MAP2K2	0.225109	1.16887	2.33773	-0.0376554
MAP2K2_chr19_4101298_18_-_13R_A1_GSP2	MAP2K2	0.141262	1.10287	2.20574	-0.114218
MAP2K2_chr19_4102316_21_+_A1_GSP2	MAP2K2	0.267301	1.20355	2.40711	0.000871425
MAP2K2_chr19_4102451_23_-_A1_GSP2	MAP2K2	0.130861	1.09495	2.18989	-0.123715
MAP2K2_chr19_4110444_22_+_A1_GSP2	MAP2K2	0.02218	1.01549	2.03099	-0.222954
MAP2K2_chr19_4110692_24_-_A1_GSP2	MAP2K2	0.114577	1.08266	2.16532	-0.138584
MAP2K2_chr19_4117309_25_+_A1_GSP2	MAP2K2	0.344859	1.27003	2.54005	0.0716919
MAP2K2_chr19_4117520_19_+_8R_A1_GSP2	MAP2K2	0.424284	1.34191	2.68381	0.144216
MAP2K2_chr19_4117645_27_-_A1_GSP2	MAP2K2	0.32621	1.25372	2.50743	0.0546628
MAP2K2_chr19_4123748_18_+_A1_GSP2	MAP2K2	-2.04326	0.242614	0.485228	-2.10896
MAP2K1_chr15_66679654_20_+_A1_GSP2	MAP2K1	0.0629904	1.04463	2.08926	-0.185689
MAP2K1_chr15_66679767_17_-_A1_GSP2	MAP2K1	-0.9794	0.507191	1.01438	-1.13752
MAP2K1_chr15_66727325_25_+_A1_GSP2	MAP2K1	0.120876	1.08739	2.17479	-0.132833
MAP2K1_chr15_66727399_23_+_A1_GSP2	MAP2K1	0.11872	1.08577	2.17154	-0.134801
MAP2K1_chr15_66727467_28_-_A1_GSP2	MAP2K1	0.089643	1.06411	2.12821	-0.161352
MAP2K1_chr15_66727611_24_-_A1_GSP2	MAP2K1	0.315278	1.24425	2.4885	0.0446801
MAP2K1_chr15_66728953_31_+_A1_GSP2	MAP2K1	0.0274816	1.01923	2.03846	-0.218113
MAP2K1_chr15_66729257_23_-_A1_GSP2	MAP2K1	0.239788	1.18082	2.36164	-0.0242516
MAP2K1_chr15_66735584_27_+_A1_GSP2	MAP2K1	0.285738	1.21903	2.43807	0.017707
MAP2K1_chr15_66735720_33_-_A1_GSP2	MAP2K1	0.176583	1.1302	2.26041	-0.0819655
MAP2K1_chr15_66736882_40_+_A1_GSP2	MAP2K1	0.185322	1.13707	2.27414	-0.0739855
MAP2K1_chr15_66737089_23_-_A1_GSP2	MAP2K1	0.422046	1.33983	2.67965	0.142173
MAP2K1_chr15_66774042_25_+_A1_GSP2	MAP2K1	0.184942	1.13677	2.27354	-0.0743323
MAP2K1_chr15_66774241_23_-_A1_GSP2	MAP2K1	0.0843689	1.06022	2.12045	-0.166168
MAP2K1_chr15_66777287_31_+_A1_GSP2	MAP2K1	0.0154862	1.01079	2.02158	-0.229066
MAP2K1_chr15_66777531_20_-_A1_GSP2	MAP2K1	0.113871	1.08213	2.16426	-0.139229
MAP2K1_chr15_66779498_30_+_A1_GSP2	MAP2K1	0.0390036	1.0274	2.05481	-0.207592
MAP2K1_chr15_66779640_27_-_A1_GSP2	MAP2K1	0.0910097	1.06512	2.13023	-0.160104
MAP2K1_chr15_66781517_30_+_A1_GSP2	MAP2K1	0.135698	1.09862	2.19725	-0.119298
MAP2K1_chr15_66781617_22_-_A1_GSP2	MAP2K1	0.0477446	1.03365	2.0673	-0.199611
MAP2K1_chr15_66782020_25_+_A1_GSP2	MAP2K1	-0.0286864	0.980313	1.96063	-0.269401
MAP2K1_chr15_66782116_32_-_A1_GSP2	MAP2K1	0.237772	1.17917	2.35834	-0.0260916
MAP2K1_chr15_66782809_23_+_A1_GSP2	MAP2K1	0.106321	1.07648	2.15296	-0.146123
MAP2K1_chr15_66782957_22_-_A1_GSP2	MAP2K1	0.167217	1.12289	2.24578	-0.0905175
CDKN2A_chr9_21968201_24_+_A1_GSP2	CDKN2A	-0.155392	0.897888	1.79578	-0.3851
CDKN2A_chr9_21968260_23_-_A1_GSP2	CDKN2A	0.257789	1.19565	2.39129	-0.00781393
CDKN2A_chr9_21968534_34_+_A1_GSP2	CDKN2A	-0.326812	0.797297	1.59459	-0.541627
CDKN2A_chr9_21968945_24_-_A1_GSP2	CDKN2A	-0.0831918	0.943967	1.88793	-0.319172
CDKN2A_chr9_21969724_23_+_A1_GSP2	CDKN2A	-0.041672	0.971528	1.94306	-0.281259
CDKN2A_chr9_21970116_20_-_A1_GSP2	CDKN2A	0.00187125	1.0013	2.0026	-0.241499
CDKN2A_chr9_21970843_24_+_A1_GSP2	CDKN2A	-0.474263	0.719835	1.43967	-0.676268
CDKN2A_chr9_21970971_19_+_A1_GSP2	CDKN2A	-0.452281	0.730886	1.46177	-0.656196
CDKN2A_chr9_21971069_18_-_A1_GSP2	CDKN2A	-1.15576	0.448828	0.897657	-1.29856
CDKN2A_chr9_21971249_24_-_A1_GSP2	CDKN2A	-1.14626	0.451795	0.90359	-1.28988
CDKN2A_chr9_21972286_27_+_A1_GSP2	CDKN2A	-0.0666104	0.954879	1.90976	-0.304031
CDKN2A_chr9_21973116_31_-_A1_GSP2	CDKN2A	-0.0931622	0.937466	1.87493	-0.328276
CDKN2A_chr9_21973609_25_-_A1_GSP2	CDKN2A	-0.261694	0.834108	1.66822	-0.482167
CDKN2A_chr9_21974295_30_+_A1_GSP2	CDKN2A	0.33409	1.26058	2.52116	0.0618584
CDKN2A_chr9_21974424_25_+_A1_GSP2	CDKN2A	0.316843	1.2456	2.4912	0.0461091
CDKN2A_chr9_21974613_23_+_A1_GSP2	CDKN2A	-0.710173	0.611247	1.22249	-0.891683
CDKN2A_chr9_21974686_22_-_A1_GSP2	CDKN2A	0.216715	1.16208	2.32417	-0.0453196
CDKN2A_chr9_21974962_22_-_A1_GSP2	CDKN2A	-2.01689	0.24709	0.494179	-2.08488
CDKN2A_chr9_21974988_21_+_A1_GSP2	CDKN2A	1.3491	2.54753	5.09505	0.988685
CDKN2A_chr9_21978942_31_+_A1_GSP2	CDKN2A	-0.0818778	0.944827	1.88965	-0.317972
CDKN2A_chr9_21981716_22_+_A1_GSP2	CDKN2A	0.00791541	1.0055	2.011	-0.23598
CDKN2A_chr9_21982433_28_+_A1_GSP2	CDKN2A	-0.0854102	0.942516	1.88503	-0.321197
CDKN2A_chr9_21983156_22_-_A1_GSP2	CDKN2A	0.0356205	1.025	2.05	-0.210681
CDKN2A_chr9_21984190_31_-_A1_GSP2	CDKN2A	-0.182183	0.881368	1.76274	-0.409563
CDKN2A_chr9_21985380_28_-_A1_GSP2	CDKN2A	-0.197212	0.872234	1.74447	-0.423287
CDKN2A_chr9_21986553_25_-_A1_GSP2	CDKN2A	-0.0100719	0.993043	1.98609	-0.252404
CDKN2A_chr9_21987687_28_-_A1_GSP2	CDKN2A	0.0492079	1.0347	2.06939	-0.198274
CDKN2A_chr9_21988496_28_-_A1_GSP2	CDKN2A	-0.108471	0.927571	1.85514	-0.342255
CDKN2A_chr9_21989123_27_-_A1_GSP2	CDKN2A	-0.0765495	0.948323	1.89665	-0.313106
CDKN2A_chr9_21990106_25_-_A1_GSP2	CDKN2A	-0.215987	0.860957	1.72191	-0.44043
CDKN2A_chr9_21991390_25_-_A1_GSP2	CDKN2A	0.042142	1.02964	2.05928	-0.204726
CDKN2A_chr9_21991878_25_+_A1_GSP2	CDKN2A	-0.23315	0.850775	1.70155	-0.456102
MITF_chr3_69788720_20_+_A1_GSP2	MITF	-0.332908	0.793935	1.58787	-0.547193
MITF_chr3_69788854_18_-_A1_GSP2	MITF	-0.904293	0.534294	1.06859	-1.06894
MITF_chr3_69812965_25_+_A1_GSP2	MITF	0.0314124	1.02201	2.04402	-0.214524
MITF_chr3_69813098_31_-_A1_GSP2	MITF	-0.0226253	0.98444	1.96888	-0.263867
MITF_chr3_69915412_25_+_A1_GSP2	MITF	-0.0202484	0.986063	1.97213	-0.261697
MITF_chr3_69915513_23_-_A1_GSP2	MITF	0.0273998	1.01917	2.03835	-0.218188
MITF_chr3_69928235_31_+_A1_GSP2	MITF	0.181992	1.13445	2.2689	-0.0770261
MITF_chr3_69928548_25_-_A1_GSP2	MITF	0.229416	1.17236	2.34472	-0.0337224
MITF_chr3_69985845_23_+_A1_GSP2	MITF	0.0120169	1.00836	2.01673	-0.232234
MITF_chr3_69985916_41_-_A1_GSP2	MITF	0.224969	1.16875	2.3375	-0.0377831
MITF_chr3_69986923_26_+_A1_GSP2	MITF	0.170776	1.12566	2.25133	-0.0872672
MITF_chr3_69987244_29_-_A1_GSP2	MITF	0.0335369	1.02352	2.04704	-0.212584
MITF_chr3_69987459_26_+_21Y_A1_GSP2	MITF	0.113958	1.08219	2.16439	-0.139149
MITF_chr3_69987563_23_-_A1_GSP2	MITF	0.149485	1.10917	2.21835	-0.106709
MITF_chr3_69988167_28_+_A1_GSP2	MITF	-0.0499793	0.96595	1.9319	-0.288845
MITF_chr3_69988334_22_-_A1_GSP2	MITF	0.0244652	1.0171	2.03421	-0.220868
MITF_chr3_69990354_30_+_A1_GSP2	MITF	0.126256	1.09146	2.18292	-0.12792
MITF_chr3_69990510_24_-_A1_GSP2	MITF	0.237771	1.17917	2.35834	-0.0260927
MITF_chr3_69998160_34_+_A1_GSP2	MITF	0.103157	1.07412	2.14824	-0.149012
MITF_chr3_69998322_27_-_A1_GSP2	MITF	0.0649645	1.04606	2.09212	-0.183887
MITF_chr3_70000932_28_+_A1_GSP2	MITF	0.0329168	1.02308	2.04616	-0.21315
MITF_chr3_70001102_30_-_A1_GSP2	MITF	-0.478787	0.717581	1.43516	-0.680399
MITF_chr3_70005564_27_+_A1_GSP2	MITF	0.0709935	1.05044	2.10088	-0.178381
MITF_chr3_70005683_26_-_A1_GSP2	MITF	0.13414	1.09744	2.19488	-0.120721
MITF_chr3_70008354_35_+_A1_GSP2	MITF	-0.133494	0.911621	1.82324	-0.365103
MITF_chr3_70008576_27_-_A1_GSP2	MITF	0.0561373	1.03968	2.07936	-0.191947
MITF_chr3_70013951_24_+_A1_GSP2	MITF	0.0461736	1.03252	2.06505	-0.201045
MITF_chr3_70014161_22_+_A1_GSP2	MITF	0.207226	1.15447	2.30893	-0.0539843
MITF_chr3_70014184_24_-_A1_GSP2	MITF	-0.013613	0.990609	1.98122	-0.255638
MITF_chr3_70014409_22_-_A1_GSP2	MITF	0.0664527	1.04714	2.09428	-0.182528
SMARCA4_chr19_11094778_21_+_A1_GSP2	SMARCA4	0.304889	1.23532	2.47065	0.035194
SMARCA4_chr19_11095011_23_+_A1_GSP2	SMARCA4	0.159479	1.11688	2.23377	-0.0975831
SMARCA4_chr19_11095054_17_-_A1_GSP2	SMARCA4	0.313172	1.24244	2.48487	0.0427579
SMARCA4_chr19_11095900_21_+_A1_GSP2	SMARCA4	0.226687	1.17014	2.34029	-0.036214
SMARCA4_chr19_11096103_25_-_A1_GSP2	SMARCA4	0.12034	1.08699	2.17398	-0.133322
SMARCA4_chr19_11096837_20_+_14R_A1_GSP2	SMARCA4	0.225091	1.16885	2.3377	-0.0376712
SMARCA4_chr19_11097042_23_+_A1_GSP2	SMARCA4	0.125057	1.09055	2.1811	-0.129015
SMARCA4_chr19_11097065_21_-_A1_GSP2	SMARCA4	0.0503076	1.03549	2.07097	-0.19727
SMARCA4_chr19_11097292_22_-_A1_GSP2	SMARCA4	-0.322409	0.799733	1.59947	-0.537607
SMARCA4_chr19_11097537_21_+_A1_GSP2	SMARCA4	0.17167	1.12636	2.25272	-0.0864517
SMARCA4_chr19_11097683_22_-_A1_GSP2	SMARCA4	0.131614	1.09552	2.19104	-0.123028
SMARCA4_chr19_11098295_21_+_A1_GSP2	SMARCA4	-0.679119	0.624547	1.24909	-0.863327
SMARCA4_chr19_11098614_20_-_A1_GSP2	SMARCA4	-0.859116	0.55129	1.10258	-1.02769
SMARCA4_chr19_11099959_20_+_A1_GSP2	SMARCA4	0.215719	1.16128	2.32256	-0.0462295
SMARCA4_chr19_11100137_20_-_A1_GSP2	SMARCA4	0.0872783	1.06236	2.12473	-0.163511
SMARCA4_chr19_11101797_18_+_A1_GSP2	SMARCA4	0.409833	1.32853	2.65706	0.131021
SMARCA4_chr19_11102046_19_-_A1_GSP2	SMARCA4	0.346842	1.27177	2.54355	0.073502
SMARCA4_chr19_11105464_21_+_A1_GSP2	SMARCA4	0.306862	1.23701	2.47403	0.0369953
SMARCA4_chr19_11105685_19_-_A1_GSP2	SMARCA4	0.102266	1.07346	2.14692	-0.149826
SMARCA4_chr19_11106852_21_+_A1_GSP2	SMARCA4	0.267181	1.20345	2.40691	0.000761716
SMARCA4_chr19_11107091_18_-_A1_GSP2	SMARCA4	0.276861	1.21156	2.42311	0.00960068
SMARCA4_chr19_11107140_19_+_A1_GSP2	SMARCA4	0.333671	1.26022	2.52043	0.0614758
SMARCA4_chr19_11107226_26_-_A1_GSP2	SMARCA4	0.292922	1.22512	2.45024	0.0242669
SMARCA4_chr19_11113673_25_+_A1_GSP2	SMARCA4	0.23262	1.17497	2.34993	-0.0307964
SMARCA4_chr19_11113773_20_+_A1_GSP2	SMARCA4	0.329804	1.25684	2.51369	0.057945
SMARCA4_chr19_11113837_21_-_A1_GSP2	SMARCA4	0.337167	1.26327	2.52655	0.0646679
SMARCA4_chr19_11113976_28_+_21K_A1_GSP2	SMARCA4	-0.139681	0.90772	1.81544	-0.370753
SMARCA4_chr19_11114029_26_+_A1_GSP2	SMARCA4	0.127753	1.09259	2.18518	-0.126553
SMARCA4_chr19_11114075_25_-_A1_GSP2	SMARCA4	0.330313	1.25729	2.51457	0.0584092
SMARCA4_chr19_11118553_22_+_A1_GSP2	SMARCA4	0.273365	1.20862	2.41725	0.00640864
SMARCA4_chr19_11118643_24_-_A1_GSP2	SMARCA4	0.228511	1.17163	2.34325	-0.0345485
SMARCA4_chr19_11118714_20_-_A1_GSP2	SMARCA4	0.299301	1.23055	2.4611	0.0300911
SMARCA4_chr19_11121027_20_+_A1_GSP2	SMARCA4	0.0682405	1.04844	2.09687	-0.180895
SMARCA4_chr19_11121250_19_-_A1_GSP2	SMARCA4	0.0941402	1.06743	2.13486	-0.157246
SMARCA4_chr19_11123602_19_+_A1_GSP2	SMARCA4	0.146614	1.10697	2.21394	-0.10933
SMARCA4_chr19_11123655_23_+_A1_GSP2	SMARCA4	0.299088	1.23037	2.46073	0.0298975
SMARCA4_chr19_11123701_22_-_A1_GSP2	SMARCA4	0.309026	1.23887	2.47774	0.038972
SMARCA4_chr19_11123799_20_-_A1_GSP2	SMARCA4	0.258105	1.19591	2.39181	-0.00752532
SMARCA4_chr19_11129598_22_+_2Y_A1_GSP2	SMARCA4	0.126246	1.09145	2.1829	-0.127929
SMARCA4_chr19_11129723_21_-_A1_GSP2	SMARCA4	0.0201818	1.01409	2.02817	-0.224779
SMARCA4_chr19_11130238_20_+_A1_GSP2	SMARCA4	0.186097	1.13768	2.27536	-0.0732774
SMARCA4_chr19_11130384_20_-_A1_GSP2	SMARCA4	-0.0431697	0.97052	1.94104	-0.282627
SMARCA4_chr19_11132370_20_+_A1_GSP2	SMARCA4	0.0683132	1.04849	2.09698	-0.180829
SMARCA4_chr19_11132473_21_+_A1_GSP2	SMARCA4	0.149385	1.1091	2.21819	-0.106801
SMARCA4_chr19_11132552_20_-_A1_GSP2	SMARCA4	0.231324	1.17391	2.34782	-0.0319798
SMARCA4_chr19_11132663_20_-_A1_GSP2	SMARCA4	0.0942757	1.06753	2.13506	-0.157122
SMARCA4_chr19_11134149_23_+_A1_GSP2	SMARCA4	0.0346346	1.0243	2.04859	-0.211582
SMARCA4_chr19_11134268_23_+_A1_GSP2	SMARCA4	0.0149618	1.01042	2.02085	-0.229545
SMARCA4_chr19_11134312_20_-_A1_GSP2	SMARCA4	0.170921	1.12578	2.25155	-0.0871352
SMARCA4_chr19_11134980_23_+_A1_GSP2	SMARCA4	0.208218	1.15526	2.31052	-0.0530784
SMARCA4_chr19_11135023_18_-_A1_GSP2	SMARCA4	0.145241	1.10592	2.21183	-0.110584
SMARCA4_chr19_11135131_20_-_A1_GSP2	SMARCA4	0.790383	1.72953	3.45907	0.47851
SMARCA4_chr19_11136065_22_+_A1_GSP2	SMARCA4	0.234272	1.17631	2.35263	-0.029288
SMARCA4_chr19_11136234_21_-_A1_GSP2	SMARCA4	0.112213	1.08088	2.16177	-0.140743
SMARCA4_chr19_11136934_20_+_A1_GSP2	SMARCA4	0.125614	1.09097	2.18194	-0.128506
SMARCA4_chr19_11137024_23_-_A1_GSP2	SMARCA4	0.135417	1.09841	2.19682	-0.119554
SMARCA4_chr19_11138414_23_+_A1_GSP2	SMARCA4	0.176667	1.13027	2.26054	-0.0818887
SMARCA4_chr19_11138477_32_-_A1_GSP2	SMARCA4	0.151034	1.11036	2.22073	-0.105295
SMARCA4_chr19_11138628_21_-_A1_GSP2	SMARCA4	0.0836055	1.05966	2.11933	-0.166865
SMARCA4_chr19_11141374_20_+_A1_GSP2	SMARCA4	0.144131	1.10506	2.21013	-0.111598
SMARCA4_chr19_11141429_24_-_A1_GSP2	SMARCA4	0.0550826	1.03892	2.07784	-0.19291
SMARCA4_chr19_11141455_22_+_A1_GSP2	SMARCA4	0.115627	1.08345	2.16689	-0.137626
SMARCA4_chr19_11141588_21_-_A1_GSP2	SMARCA4	0.0515643	1.03639	2.07278	-0.196123
SMARCA4_chr19_11143938_20_+_17Y_A1_GSP2	SMARCA4	0.250435	1.18957	2.37913	-0.0145294
SMARCA4_chr19_11144004_19_-_A1_GSP2	SMARCA4	0.0848233	1.06056	2.12112	-0.165753
SMARCA4_chr19_11144086_21_+_A1_GSP2	SMARCA4	0.263222	1.20016	2.40031	-0.00285322
SMARCA4_chr19_11144226_19_-_A1_GSP2	SMARCA4	-0.0136133	0.990608	1.98122	-0.255638
SMARCA4_chr19_11144409_22_+_A1_GSP2	SMARCA4	0.284963	1.21838	2.43676	0.0169988
SMARCA4_chr19_11144543_24_-_A1_GSP2	SMARCA4	0.336552	1.26274	2.52547	0.0641065
SMARCA4_chr19_11144771_22_+_A1_GSP2	SMARCA4	0.209576	1.15635	2.3127	-0.0518386
SMARCA4_chr19_11144899_21_-_A1_GSP2	SMARCA4	0.0895008	1.064	2.128	-0.161482
SMARCA4_chr19_11145546_19_+_A1_GSP2	SMARCA4	0.103169	1.07413	2.14826	-0.149001
SMARCA4_chr19_11145771_21_+_A1_GSP2	SMARCA4	0.315069	1.24407	2.48814	0.0444898
SMARCA4_chr19_11145810_18_-_A1_GSP2	SMARCA4	0.689277	1.61248	3.22495	0.386188
SMARCA4_chr19_11151941_21_+_A1_GSP2	SMARCA4	0.0475799	1.03353	2.06706	-0.199761
SMARCA4_chr19_11152293_22_-_A1_GSP2	SMARCA4	0.342811	1.26823	2.53645	0.0698213
SMARCA4_chr19_11168903_19_+_A1_GSP2	SMARCA4	0.220929	1.16548	2.33097	-0.0414714
SMARCA4_chr19_11169045_19_-_A1_GSP2	SMARCA4	0.0798925	1.05694	2.11388	-0.170256
SMARCA4_chr19_11169428_22_+_A1_GSP2	SMARCA4	0.213642	1.15961	2.31922	-0.0481257
SMARCA4_chr19_11169607_19_-_A1_GSP2	SMARCA4	0.21482	1.16056	2.32112	-0.0470497
SMARCA4_chr19_11170401_20_+_A1_GSP2	SMARCA4	0.230161	1.17297	2.34593	-0.0330422
SMARCA4_chr19_11170576_17_-_A1_GSP2	SMARCA4	0.198002	1.14711	2.29422	-0.0624074
SMARCA4_chr19_11170671_21_+_A1_GSP2	SMARCA4	0.326441	1.25392	2.50783	0.0548737
SMARCA4_chr19_11170895_20_-_A1_GSP2	SMARCA4	0.191667	1.14208	2.28417	-0.0681913
SMARCA4_chr19_11172424_20_+_A1_GSP2	SMARCA4	0.346782	1.27172	2.54344	0.0734479
SMARCA4_chr19_11172496_21_-_A1_GSP2	SMARCA4	0.154019	1.11266	2.22533	-0.102569
MET_chr7_116339096_21_+_16Y_A1_GSP2	MET	-0.950315	0.517519	1.03504	-1.11096
MET_chr7_116339368_29_+_A1_GSP2	MET	-0.703024	0.614283	1.22857	-0.885155
MET_chr7_116339430_21_-_A1_GSP2	MET	-0.524107	0.69539	1.39078	-0.721781
MET_chr7_116339547_18_+_A1_GSP2	MET	-0.606545	0.656768	1.31354	-0.797058
MET_chr7_116339567_26_-_A1_GSP2	MET	-0.326032	0.797728	1.59546	-0.540915
MET_chr7_116339691_27_+_A1_GSP2	MET	-0.570079	0.67358	1.34716	-0.76376
MET_chr7_116339743_29_-_A1_GSP2	MET	-0.661078	0.632406	1.26481	-0.846853
MET_chr7_116339988_29_+_A1_GSP2	MET	-0.598385	0.660493	1.32099	-0.789607
MET_chr7_116340053_26_-_A1_GSP2	MET	-0.507129	0.703621	1.40724	-0.706279
MET_chr7_116340161_21_+_A1_GSP2	MET	-0.546211	0.684816	1.36963	-0.741965
MET_chr7_116340186_20_-_A1_GSP2	MET	-0.536	0.68968	1.37936	-0.732642
MET_chr7_116340345_29_-_A1_GSP2	MET	-0.789204	0.578663	1.15733	-0.963848
MET_chr7_116403056_29_+_A1_GSP2	MET	-0.677939	0.625058	1.25012	-0.862249
MET_chr7_116403357_37_-_A1_GSP2	MET	-0.84341	0.557325	1.11465	-1.01335
MET_chr7_116411682_32_+_A1_GSP2	MET	-0.825856	0.564147	1.12829	-0.997316
MET_chr7_116411809_24_+_A1_GSP2	MET	-0.645251	0.639381	1.27876	-0.832401
MET_chr7_116412082_27_-_A1_GSP2	MET	-0.487817	0.713103	1.42621	-0.688644
MET_chr7_116412304_32_-_A1_GSP2	MET	-0.776848	0.58364	1.16728	-0.952566
MET_chr7_116414860_27_+_A1_GSP2	MET	-0.71976	0.607198	1.2144	-0.900437
MET_chr7_116415196_32_-_A1_GSP2	MET	-0.777144	0.583521	1.16704	-0.952836
MET_chr7_116417405_27_+_A1_GSP2	MET	-0.901934	0.535169	1.07034	-1.06678
MET_chr7_116417541_29_-_A1_GSP2	MET	-0.844949	0.55673	1.11346	-1.01475
MET_chr7_116423268_33_+_A1_GSP2	MET	-0.950016	0.517627	1.03525	-1.11069
MET_chr7_116423377_25_+_A1_GSP2	MET	-0.843962	0.557111	1.11422	-1.01385
MET_chr7_116423431_26_-_A1_GSP2	MET	-0.79077	0.578035	1.15607	-0.965278
MET_chr7_116423531_31_-_A1_GSP2	MET	-0.767664	0.587368	1.17474	-0.94418
MET_chr7_116435647_33_+_A1_GSP2	MET	-1.11017	0.463239	0.926478	-1.25693
MET_chr7_116435862_33_-_A1_GSP2	MET	-0.695786	0.617373	1.23475	-0.878546
MET_chr7_116435887_23_+_A1_GSP2	MET	-0.54571	0.685054	1.37011	-0.741508
MET_chr7_116436197_27_-_A1_GSP2	MET	-0.733768	0.601331	1.20266	-0.913228
RAF1_chr3_12626306_27_+_A1_GSP2	RAF1	0.0654504	1.04641	2.09282	-0.183443
RAF1_chr3_12633300_24_-_A1_GSP2	RAF1	0.182061	1.1345	2.26901	-0.0769632
RAF1_chr3_12641802_25_-_A1_GSP2	RAF1	0.181111	1.13376	2.26751	-0.0778309
RAF1_chr3_12645589_27_+_A1_GSP2	RAF1	0.0681418	1.04837	2.09673	-0.180985
RAF1_chr3_12645713_23_-_A1_GSP2	RAF1	-0.0410772	0.971929	1.94386	-0.280716
RAF1_chr3_12645814_26_-_A1_GSP2	RAF1	0.110614	1.07969	2.15937	-0.142203
RAF1_chr3_12650892_28_-_A1_GSP2	RAF1	0.304554	1.23504	2.47007	0.0348884
NRAS_chr1_115249065_29_+_A1_GSP2	NRAS	0.439101	1.35576	2.71152	0.157746
NRAS_chr1_115249666_29_-_A1_GSP2	NRAS	0.335087	1.26145	2.52291	0.0627686
NRAS_chr1_115250440_23_-_A1_GSP2	NRAS	0.595734	1.51124	3.02248	0.300772
NRAS_chr1_115250681_39_+_A1_GSP2	NRAS	0.398932	1.31853	2.63706	0.121067
NRAS_chr1_115251079_22_+_A1_GSP2	NRAS	0.836192	1.78533	3.57066	0.520339
NRAS_chr1_115251320_34_-_A1_GSP2	NRAS	0.639596	1.55789	3.11579	0.340823
NRAS_chr1_115251512_28_+_A1_GSP2	NRAS	0.508917	1.42298	2.84596	0.221497
NRAS_chr1_115252136_30_+_A1_GSP2	NRAS	0.773248	1.70911	3.41823	0.462863
NRAS_chr1_115252214_26_+_A1_GSP2	NRAS	0.775025	1.71122	3.42244	0.464486
NRAS_chr1_115252300_26_-_A1_GSP2	NRAS	0.884367	1.84595	3.69191	0.564329
NRAS_chr1_115253252_36_+_A1_GSP2	NRAS	0.55557	1.46975	2.9395	0.264097
NRAS_chr1_115253555_28_-_A1_GSP2	NRAS	0.487623	1.40213	2.80426	0.202052
NRAS_chr1_115254287_33_+_A1_GSP2	NRAS	0.49374	1.40809	2.81618	0.207638
NRAS_chr1_115254804_23_+_A1_GSP2	NRAS	0.582275	1.49721	2.99442	0.288482
NRAS_chr1_115255005_39_-_A1_GSP2	NRAS	0.400563	1.32002	2.64005	0.122556
NRAS_chr1_115255252_25_+_A1_GSP2	NRAS	0.521509	1.43546	2.87091	0.232995
NRAS_chr1_115255627_29_-_A1_GSP2	NRAS	0.525236	1.43917	2.87834	0.236398
NRAS_chr1_115256330_28_+_A1_GSP2	NRAS	0.67356	1.595	3.19001	0.371837
NRAS_chr1_115256499_25_+_A1_GSP2	NRAS	0.834328	1.78303	3.56605	0.518637
NRAS_chr1_115256540_28_-_A1_GSP2	NRAS	0.833764	1.78233	3.56466	0.518123
NRAS_chr1_115256679_34_-_A1_GSP2	NRAS	0.601557	1.51735	3.03471	0.306089
NRAS_chr1_115256932_34_+_A1_GSP2	NRAS	0.663331	1.58373	3.16747	0.362496
NRAS_chr1_115257539_26_-_A1_GSP2	NRAS	0.310243	1.23992	2.47983	0.0400832
NRAS_chr1_115258328_32_-_A1_GSP2	NRAS	0.535167	1.44911	2.89822	0.245467
NRAS_chr1_115258608_29_+_A1_GSP2	NRAS	0.604136	1.52007	3.04014	0.308443
NRAS_chr1_115258702_26_+_A1_GSP2	NRAS	0.601537	1.51733	3.03466	0.30607
NRAS_chr1_115258793_27_-_A1_GSP2	NRAS	0.717865	1.64475	3.28949	0.412292
NRAS_chr1_115259019_24_+_A1_GSP2	NRAS	0.589601	1.50483	3.00966	0.295172
NRAS_chr1_115259245_24_-_A1_GSP2	NRAS	0.320658	1.2489	2.4978	0.0495935
RB1_chr13_48877946_20_+_A1_GSP2	RB1	-3.271	0.103593	0.207186	-3.23004
RB1_chr13_48878136_18_+_A1_GSP2	RB1	-2.41548	0.187442	0.374884	-2.44884
RB1_chr13_48878165_20_-_A1_GSP2	RB1	-3.3656	0.097018	0.194036	-3.31642
RB1_chr13_48878342_24_-_A1_GSP2	RB1	-3.29632	0.101791	0.203582	-3.25316
RB1_chr13_48881202_32_+_A1_GSP2	RB1	-0.95266	0.516679	1.03336	-1.1131
RB1_chr13_48881430_34_+_A1_GSP2	RB1	-0.812989	0.569201	1.1384	-0.985567
RB1_chr13_48881484_28_-_A1_GSP2	RB1	-0.757565	0.591494	1.18299	-0.934958
RB1_chr13_48881662_28_-_A1_GSP2	RB1	-0.797043	0.575527	1.15105	-0.971006
RB1_chr13_48916655_39_+_A1_GSP2	RB1	-0.811197	0.569909	1.13982	-0.983931
RB1_chr13_48916771_30_+_A1_GSP2	RB1	-0.851683	0.554138	1.10828	-1.0209
RB1_chr13_48916802_29_-_A1_GSP2	RB1	-0.723634	0.60557	1.21114	-0.903975
RB1_chr13_48916968_25_-_A1_GSP2	RB1	-0.895904	0.53741	1.07482	-1.06128
RB1_chr13_48919100_38_+_A1_GSP2	RB1	-0.795398	0.576184	1.15237	-0.969504
RB1_chr13_48919249_33_-_A1_GSP2	RB1	-0.328901	0.796143	1.59229	-0.543534
RB1_chr13_48919434_39_-_A1_GSP2	RB1	-0.860191	0.55088	1.10176	-1.02867
RB1_chr13_48921694_23_+_A1_GSP2	RB1	-0.843724	0.557203	1.11441	-1.01363
RB1_chr13_48922075_30_-_A1_GSP2	RB1	-0.906558	0.533456	1.06691	-1.07101
RB1_chr13_48922946_37_+_A1_GSP2	RB1	-0.885759	0.541203	1.08241	-1.05201
RB1_chr13_48923114_29_+_A1_GSP2	RB1	-0.807346	0.571432	1.14286	-0.980414
RB1_chr13_48923211_26_-_A1_GSP2	RB1	-0.639538	0.641919	1.28384	-0.827184
RB1_chr13_48934076_28_+_A1_GSP2	RB1	-1.07726	0.473927	0.947854	-1.22688
RB1_chr13_48934321_28_-_A1_GSP2	RB1	-0.898499	0.536445	1.07289	-1.06365
RB1_chr13_48936738_24_+_A1_GSP2	RB1	-0.808194	0.571096	1.14219	-0.981188
RB1_chr13_48936961_28_+_A1_GSP2	RB1	-0.702053	0.614697	1.22939	-0.884269
RB1_chr13_48936996_21_-_A1_GSP2	RB1	-0.737523	0.599768	1.19954	-0.916657
RB1_chr13_48937273_25_-_A1_GSP2	RB1	-0.865697	0.548781	1.09756	-1.0337
RB1_chr13_48938936_26_+_A1_GSP2	RB1	-0.884676	0.541609	1.08322	-1.05103
RB1_chr13_48939148_28_-_A1_GSP2	RB1	-0.894109	0.53808	1.07616	-1.05964
RB1_chr13_48941571_29_+_A1_GSP2	RB1	-0.839217	0.558947	1.11789	-1.00952
RB1_chr13_48941739_37_-_A1_GSP2	RB1	-0.779884	0.582414	1.16483	-0.955338
RB1_chr13_48942612_37_+_A1_GSP2	RB1	-0.920613	0.528284	1.05657	-1.08384
RB1_chr13_48942781_34_-_2R_A1_GSP2	RB1	-0.725769	0.604675	1.20935	-0.905924
RB1_chr13_48947432_33_+_A1_GSP2	RB1	-0.585051	0.666626	1.33325	-0.777431
RB1_chr13_48947664_40_-_A1_GSP2	RB1	-0.437119	0.738608	1.47722	-0.642351
RB1_chr13_48947838_28_-_19Y_A1_GSP2	RB1	-0.685506	0.621788	1.24358	-0.869159
RB1_chr13_48950920_32_+_A1_GSP2	RB1	-0.882094	0.542579	1.08516	-1.04867
RB1_chr13_48951221_31_-_A1_GSP2	RB1	-0.59245	0.663215	1.32643	-0.784188
RB1_chr13_48953728_28_+_A1_GSP2	RB1	-0.89436	0.537986	1.07597	-1.05987
RB1_chr13_48953757_30_-_A1_GSP2	RB1	-0.526472	0.69425	1.3885	-0.723942
RB1_chr13_48954125_36_+_A1_GSP2	RB1	-0.528587	0.693233	1.38647	-0.725872
RB1_chr13_48954180_32_+_A1_GSP2	RB1	-0.659989	0.632883	1.26577	-0.845859
RB1_chr13_48954329_22_-_A1_GSP2	RB1	-0.682579	0.623051	1.2461	-0.866486
RB1_chr13_48954455_28_-_A1_GSP2	RB1	-1.00261	0.499098	0.998195	-1.15871
RB1_chr13_48955219_29_+_A1_GSP2	RB1	-0.761789	0.589765	1.17953	-0.938814
RB1_chr13_48955419_27_+_A1_GSP2	RB1	-0.327536	0.796896	1.59379	-0.542288
RB1_chr13_48955495_27_-_A1_GSP2	RB1	-0.778761	0.582867	1.16573	-0.954312
RB1_chr13_48955500_35_+_A1_GSP2	RB1	-0.422067	0.746354	1.49271	-0.628607
RB1_chr13_48955581_37_-_A1_GSP2	RB1	-0.889103	0.53995	1.0799	-1.05507
RB1_chr13_49027070_32_+_A1_GSP2	RB1	-0.876853	0.544554	1.08911	-1.04388
RB1_chr13_49027266_33_-_A1_GSP2	RB1	-0.989479	0.50366	1.00732	-1.14672
RB1_chr13_49030243_29_+_A1_GSP2	RB1	-0.954639	0.515971	1.03194	-1.11491
RB1_chr13_49030522_27_-_A1_GSP2	RB1	-0.92959	0.525007	1.05001	-1.09204
RB1_chr13_49033723_39_+_24R_A1_GSP2	RB1	-0.696386	0.617116	1.23423	-0.879094
RB1_chr13_49033975_27_-_A1_GSP2	RB1	-0.817205	0.56754	1.13508	-0.989416
RB1_chr13_49037713_31_+_A1_GSP2	RB1	-0.947733	0.518446	1.03689	-1.1086
RB1_chr13_49037875_29_+_A1_GSP2	RB1	-0.747969	0.595441	1.19088	-0.926196
RB1_chr13_49037931_29_-_A1_GSP2	RB1	-0.386009	0.765244	1.53049	-0.595681
RB1_chr13_49038932_31_+_A1_GSP2	RB1	-0.824869	0.564533	1.12907	-0.996415
RB1_chr13_49039132_33_+_A1_GSP2	RB1	-0.543051	0.686318	1.37264	-0.73908
RB1_chr13_49039193_26_-_A1_GSP2	RB1	-0.529781	0.69266	1.38532	-0.726963
RB1_chr13_49039271_32_+_A1_GSP2	RB1	-0.58772	0.665394	1.33079	-0.779868
RB1_chr13_49039392_27_+_A1_GSP2	RB1	-0.565998	0.675488	1.35098	-0.760033
RB1_chr13_49039431_34_-_A1_GSP2	RB1	-0.813913	0.568837	1.13767	-0.98641
RB1_chr13_49039515_31_-_A1_GSP2	RB1	-1.20993	0.432291	0.864582	-1.34802
RB1_chr13_49039677_23_-_A1_GSP2	RB1	-0.893229	0.538408	1.07682	-1.05884
RB1_chr13_49047363_26_+_A1_GSP2	RB1	-0.765004	0.588452	1.1769	-0.941751
RB1_chr13_49047620_26_-_A1_GSP2	RB1	-0.864076	0.549398	1.0988	-1.03222
RB1_chr13_49050772_28_+_A1_GSP2	RB1	-0.897734	0.536729	1.07346	-1.06295
RB1_chr13_49051016_23_-_A1_GSP2	RB1	-0.702888	0.614341	1.22868	-0.885031
RB1_chr13_49051402_30_+_A1_GSP2	RB1	-0.682036	0.623285	1.24657	-0.86599
RB1_chr13_49051576_31_-_A1_GSP2	RB1	-0.997046	0.501025	1.00205	-1.15363
RB1_chr13_49054081_27_+_A1_GSP2	RB1	-0.863322	0.549685	1.09937	-1.03153
RB1_chr13_49054226_26_-_A1_GSP2	RB1	-0.87386	0.545685	1.09137	-1.04115
PPP6C_chr9_127911886_31_+_A1_GSP2	PPP6C	0.305362	1.23573	2.47146	0.0356259
PPP6C_chr9_127912024_33_+_A1_GSP2	PPP6C	0.282641	1.21642	2.43284	0.014879
PPP6C_chr9_127912081_28_-_A1_GSP2	PPP6C	0.439937	1.35654	2.71309	0.158509
PPP6C_chr9_127912209_27_-_A1_GSP2	PPP6C	0.340571	1.26626	2.53251	0.0677759
NF1_chr17_29422433_22_-_A1_GSP2	NF1	-0.734073	0.601204	1.20241	-0.913506
NF1_chr17_29482946_29_+_A1_GSP2	NF1	0.422943	1.34066	2.68132	0.142992
NF1_chr17_29483145_28_-_A1_GSP2	NF1	0.205971	1.15346	2.30692	-0.0551305
NF1_chr17_29485965_27_+_A1_GSP2	NF1	0.188355	1.13946	2.27893	-0.071216
NF1_chr17_29486125_28_-_2Y_A1_GSP2	NF1	0.26203	1.19916	2.39833	-0.00394186
NF1_chr17_29490125_41_+_A1_GSP2	NF1	0.402321	1.32163	2.64326	0.124162
NF1_chr17_29490351_25_+_A1_GSP2	NF1	0.711039	1.63698	3.27396	0.406059
NF1_chr17_29490396_28_-_A1_GSP2	NF1	0.290302	1.2229	2.44579	0.0218744
NF1_chr17_29496846_28_+_A1_GSP2	NF1	0.370287	1.29261	2.58522	0.0949104
NF1_chr17_29496981_29_-_A1_GSP2	NF1	0.0969538	1.06951	2.13903	-0.154676
NF1_chr17_29497049_33_-_A1_GSP2	NF1	0.26373	1.20058	2.40116	-0.00238954
NF1_chr17_29508354_32_+_A1_GSP2	NF1	0.0579959	1.04102	2.08204	-0.19025
NF1_chr17_29508555_27_-_A1_GSP2	NF1	0.86896	1.82635	3.65269	0.550261
NF1_chr17_29508686_31_+_A1_GSP2	NF1	0.92511	1.89883	3.79766	0.601533
NF1_chr17_29508843_33_-_A1_GSP2	NF1	0.21011	1.15678	2.31355	-0.0513512
NF1_chr17_29509460_30_+_A1_GSP2	NF1	0.350426	1.27494	2.54987	0.0767747
NF1_chr17_29509719_30_-_A1_GSP2	NF1	0.146821	1.10713	2.21425	-0.109141
NF1_chr17_29527381_40_+_A1_GSP2	NF1	0.436808	1.35361	2.70721	0.155653
NF1_chr17_29527463_20_-_A1_GSP2	NF1	0.513176	1.42719	2.85438	0.225386
NF1_chr17_29527558_32_+_A1_GSP2	NF1	0.677394	1.59925	3.1985	0.375337
NF1_chr17_29527615_41_-_A1_GSP2	NF1	0.30145	1.23238	2.46476	0.0320534
NF1_chr17_29528006_27_+_A1_GSP2	NF1	0.374857	1.29671	2.59342	0.0990835
NF1_chr17_29528133_26_+_A1_GSP2	NF1	0.439716	1.35634	2.71267	0.158308
NF1_chr17_29528179_38_-_A1_GSP2	NF1	0.517486	1.43146	2.86292	0.229322
NF1_chr17_29528166_28_+_A1_GSP2	NF1	0.444399	1.36075	2.72149	0.162584
NF1_chr17_29528575_30_-_A1_GSP2	NF1	0.290612	1.22316	2.44632	0.0221573
NF1_chr17_29533186_31_+_A1_GSP2	NF1	0.349055	1.27373	2.54745	0.075523
NF1_chr17_29533280_26_+_A1_GSP2	NF1	0.331607	1.25841	2.51683	0.0595906
NF1_chr17_29533323_28_-_A1_GSP2	NF1	0.331335	1.25818	2.51635	0.0593426
NF1_chr17_29533399_29_-_A1_GSP2	NF1	0.269694	1.20555	2.4111	0.00305697
NF1_chr17_29541425_32_+_12Y_A1_GSP2	NF1	0.114155	1.08234	2.16468	-0.138969
NF1_chr17_29541517_24_+_A1_GSP2	NF1	0.368678	1.29117	2.58234	0.0934415
NF1_chr17_29541650_23_-_A1_GSP2	NF1	0.37542	1.29722	2.59444	0.099598
NF1_chr17_29545948_34_+_A1_GSP2	NF1	0.464544	1.37988	2.75976	0.180979
NF1_chr17_29546183_28_-_A1_GSP2	NF1	0.246283	1.18615	2.37229	-0.0183206
NF1_chr17_29548806_32_+_A1_GSP2	NF1	0.0889501	1.0636	2.12719	-0.161985
NF1_chr17_29549020_39_-_A1_GSP2	NF1	0.0865437	1.06182	2.12365	-0.164182
NF1_chr17_29550408_32_+_A1_GSP2	NF1	0.362372	1.28554	2.57108	0.0876835
NF1_chr17_29550624_32_-_A1_GSP2	NF1	0.384851	1.30573	2.61145	0.108209
NF1_chr17_29552067_24_+_7Y_A1_GSP2	NF1	0.306894	1.23704	2.47408	0.037025
NF1_chr17_29552272_36_-_A1_GSP2	NF1	0.151354	1.11061	2.22122	-0.105003
NF1_chr17_29553417_29_+_A1_GSP2	NF1	0.231719	1.17423	2.34847	-0.031619
NF1_chr17_29553726_24_-_A1_GSP2	NF1	0.0870298	1.06218	2.12436	-0.163738
NF1_chr17_29554202_30_+_A1_GSP2	NF1	0.128799	1.09338	2.18677	-0.125598
NF1_chr17_29554311_23_-_A1_GSP2	NF1	0.164795	1.12101	2.24201	-0.0927294
NF1_chr17_29554477_32_+_A1_GSP2	NF1	0.291162	1.22363	2.44725	0.0226593
NF1_chr17_29554636_29_-_A1_GSP2	NF1	0.0056729	1.00394	2.00788	-0.238027
NF1_chr17_29555990_35_+_A1_GSP2	NF1	0.145746	1.1063	2.21261	-0.110123
NF1_chr17_29556234_22_+_A1_GSP2	NF1	0.424244	1.34187	2.68374	0.14418
NF1_chr17_29556269_24_-_A1_GSP2	NF1	0.365082	1.28795	2.57591	0.0901578
NF1_chr17_29556501_33_-_A1_GSP2	NF1	0.298644	1.22999	2.45998	0.0294916
NF1_chr17_29556783_24_+_A1_GSP2	NF1	0.323654	1.2515	2.50299	0.0523291
NF1_chr17_29557035_29_-_A1_GSP2	NF1	-0.771906	0.585643	1.17129	-0.948053
NF1_chr17_29557197_34_+_A1_GSP2	NF1	0.321163	1.24934	2.49868	0.0500546
NF1_chr17_29557421_36_-_A1_GSP2	NF1	0.143959	1.10493	2.20987	-0.111755
NF1_chr17_29557779_29_+_A1_GSP2	NF1	0.319678	1.24805	2.4961	0.048698
NF1_chr17_29557956_31_-_A1_GSP2	NF1	0.271061	1.20669	2.41339	0.00430482
NF1_chr17_29559024_32_+_A1_GSP2	NF1	0.1165	1.0841	2.1682	-0.136828
NF1_chr17_29559242_21_-_A1_GSP2	NF1	0.350076	1.27463	2.54926	0.0764553
NF1_chr17_29559678_28_+_A1_GSP2	NF1	0.303801	1.23439	2.46878	0.0342002
NF1_chr17_29559934_28_-_A1_GSP2	NF1	0.304981	1.2354	2.47081	0.0352784
NF1_chr17_29559982_32_+_A1_GSP2	NF1	0.593434	1.50883	3.01767	0.298672
NF1_chr17_29560034_26_-_A1_GSP2	NF1	0.308699	1.23859	2.47718	0.0386728
NF1_chr17_29560239_26_-_A1_GSP2	NF1	0.122923	1.08894	2.17788	-0.130963
NF1_chr17_29562589_28_+_A1_GSP2	NF1	0.173105	1.12748	2.25496	-0.0851414
NF1_chr17_29562642_28_-_A1_GSP2	NF1	0.445713	1.36199	2.72397	0.163784
NF1_chr17_29562814_25_-_A1_GSP2	NF1	0.310744	1.24035	2.48069	0.0405402
NF1_chr17_29562898_32_+_A1_GSP2	NF1	0.323484	1.25135	2.5027	0.0521732
NF1_chr17_29562961_30_-_A1_GSP2	NF1	0.396563	1.31637	2.63274	0.118904
NF1_chr17_29563041_27_-_A1_GSP2	NF1	0.0851653	1.06081	2.12162	-0.165441
NF1_chr17_29575902_31_+_A1_GSP2	NF1	0.164074	1.12045	2.24089	-0.093387
NF1_chr17_29576201_25_-_A1_GSP2	NF1	0.259847	1.19735	2.3947	-0.00593489
NF1_chr17_29579921_26_+_A1_GSP2	NF1	0.505904	1.42001	2.84003	0.218746
NF1_chr17_29580075_31_-_A1_GSP2	NF1	0.0169425	1.01181	2.02363	-0.227737
NF1_chr17_29585323_32_+_A1_GSP2	NF1	0.295848	1.22761	2.45521	0.0269386
NF1_chr17_29585537_34_-_A1_GSP2	NF1	0.431241	1.34839	2.69679	0.150569
NF1_chr17_29586000_41_+_A1_GSP2	NF1	0.85864	1.81333	3.62666	0.540837
NF1_chr17_29586153_25_-_A1_GSP2	NF1	0.325022	1.25268	2.50537	0.0535779
NF1_chr17_29587335_25_+_6S_A1_GSP2	NF1	0.265887	1.20237	2.40475	-0.000419854
NF1_chr17_29587490_26_+_A1_GSP2	NF1	0.412296	1.3308	2.6616	0.13327
NF1_chr17_29587536_25_-_A1_GSP2	NF1	0.280544	1.21465	2.42931	0.0129643
NF1_chr17_29588667_31_+_23R_A1_GSP2	NF1	0.187336	1.13866	2.27732	-0.0721466
NF1_chr17_29588751_29_-_A1_GSP2	NF1	0.340943	1.26658	2.53317	0.0681161
NF1_chr17_29588911_24_-_A1_GSP2	NF1	0.217765	1.16293	2.32586	-0.0443605
NF1_chr17_29592198_34_+_A1_GSP2	NF1	-0.0221276	0.984779	1.96956	-0.263413
NF1_chr17_29592405_29_-_A1_GSP2	NF1	0.172297	1.12685	2.2537	-0.0858787
NF1_chr17_29652772_40_+_A1_GSP2	NF1	0.258158	1.19595	2.3919	-0.00747751
NF1_chr17_29652853_30_-_A1_GSP2	NF1	0.50566	1.41977	2.83955	0.218523
NF1_chr17_29653022_32_+_15R_A1_GSP2	NF1	0.209608	1.15637	2.31275	-0.051809
NF1_chr17_29653059_26_-_A1_GSP2	NF1	0.434253	1.35121	2.70242	0.15332
NF1_chr17_29653228_25_+_A1_GSP2	NF1	0.439968	1.35657	2.71315	0.158538
NF1_chr17_29653273_29_-_10R_A1_GSP2	NF1	0.170017	1.12507	2.25014	-0.0879605
NF1_chr17_29654493_19_+_A1_GSP2	NF1	0.294618	1.22656	2.45312	0.0258156
NF1_chr17_29654619_27_+_A1_GSP2	NF1	0.42568	1.34321	2.68641	0.145492
NF1_chr17_29654646_23_-_A1_GSP2	NF1	0.55337	1.46751	2.93502	0.262088
NF1_chr17_29654833_22_+_A1_GSP2	NF1	0.670507	1.59163	3.18327	0.369049
NF1_chr17_29654874_28_-_27W_A1_GSP2	NF1	0.317855	1.24648	2.49295	0.0470339
NF1_chr17_29657267_36_+_A1_GSP2	NF1	0.283096	1.2168	2.43361	0.0152946
NF1_chr17_29657569_32_-_A1_GSP2	NF1	0.258178	1.19597	2.39193	-0.00745902
NF1_chr17_29661806_30_+_A1_GSP2	NF1	0.444053	1.36042	2.72084	0.162268
NF1_chr17_29662081_28_-_A1_GSP2	NF1	0.362027	1.28523	2.57046	0.0873679
NF1_chr17_29663240_38_+_A1_GSP2	NF1	0.26219	1.1993	2.3986	-0.00379548
NF1_chr17_29663508_35_-_A1_GSP2	NF1	1.02905	2.04069	4.08137	0.696447
NF1_chr17_29663590_28_+_A1_GSP2	NF1	0.46223	1.37767	2.75534	0.178866
NF1_chr17_29663946_30_-_A1_GSP2	NF1	0.312261	1.24165	2.4833	0.0419255
NF1_chr17_29664293_41_+_A1_GSP2	NF1	0.462087	1.37753	2.75507	0.178736
NF1_chr17_29664410_26_+_A1_GSP2	NF1	0.352277	1.27657	2.55315	0.0784647
NF1_chr17_29664480_24_-_A1_GSP2	NF1	0.563832	1.47819	2.95638	0.271641
NF1_chr17_29664562_26_+_A1_GSP2	NF1	0.372037	1.29418	2.58836	0.0965087
NF1_chr17_29664588_30_-_A1_GSP2	NF1	0.758567	1.69181	3.38362	0.449458
NF1_chr17_29664731_31_+_A1_GSP2	NF1	0.640754	1.55914	3.11829	0.34188
NF1_chr17_29664840_25_+_A1_GSP2	NF1	0.499447	1.41367	2.82734	0.21285
NF1_chr17_29664869_23_-_A1_GSP2	NF1	0.519918	1.43387	2.86775	0.231542
NF1_chr17_29665021_31_-_A1_GSP2	NF1	0.415643	1.33389	2.66779	0.136326
NF1_chr17_29665080_28_+_A1_GSP2	NF1	0.368928	1.29139	2.58279	0.09367
NF1_chr17_29665158_21_-_A1_GSP2	NF1	0.388333	1.30888	2.61776	0.111389
NF1_chr17_29665638_31_+_A1_GSP2	NF1	0.244054	1.18432	2.36863	-0.0203558
NF1_chr17_29665847_30_-_A1_GSP2	NF1	0.268994	1.20497	2.40993	0.00241727
NF1_chr17_29667477_30_+_A1_GSP2	NF1	0.1739	1.1281	2.25621	-0.0844153
NF1_chr17_29667664_25_-_A1_GSP2	NF1	0.170688	1.12559	2.25119	-0.0873484
NF1_chr17_29669987_26_+_A1_GSP2	NF1	0.165018	1.12118	2.24236	-0.0925258
NF1_chr17_29670182_41_-_34S_A1_GSP2	NF1	0.265381	1.20195	2.40391	-0.000881957
NF1_chr17_29676063_24_+_A1_GSP2	NF1	0.0511166	1.03607	2.07213	-0.196531
NF1_chr17_29676317_32_-_A1_GSP2	NF1	0.240377	1.1813	2.3626	-0.0237131
NF1_chr17_29677164_30_+_A1_GSP2	NF1	0.169912	1.12499	2.24998	-0.088057
NF1_chr17_29677234_29_-_A1_GSP2	NF1	0.409996	1.32868	2.65736	0.13117
NF1_chr17_29677386_25_-_A1_GSP2	NF1	0.193381	1.14344	2.28688	-0.0666262
NF1_chr17_29679211_28_+_A1_GSP2	NF1	0.337718	1.26376	2.52751	0.0651713
NF1_chr17_29679487_41_-_A1_GSP2	NF1	0.227929	1.17115	2.34231	-0.0350798
NF1_chr17_29683421_33_+_A1_GSP2	NF1	0.0479805	1.03382	2.06763	-0.199395
NF1_chr17_29683633_30_-_A1_GSP2	NF1	0.386024	1.30679	2.61357	0.10928
NF1_chr17_29683951_26_+_A1_GSP2	NF1	0.16482	1.12103	2.24205	-0.0927065
NF1_chr17_29684111_24_-_A1_GSP2	NF1	0.665381	1.58599	3.17197	0.364368
NF1_chr17_29684220_30_+_A1_GSP2	NF1	0.277413	1.21202	2.42404	0.010105
NF1_chr17_29684340_23_-_A1_GSP2	NF1	0.420135	1.33805	2.67611	0.140428
NF1_chr17_29684411_25_-_A1_GSP2	NF1	0.349916	1.27449	2.54897	0.0763095
NF1_chr17_29685451_34_+_28K_A1_GSP2	NF1	0.202612	1.15078	2.30156	-0.0581972
NF1_chr17_29685650_28_-_A1_GSP2	NF1	0.335466	1.26178	2.52357	0.0631145
NF1_chr17_29685948_36_+_A1_GSP2	NF1	0.34652	1.27149	2.54298	0.0732086
NF1_chr17_29686071_29_-_A1_GSP2	NF1	0.133351	1.09684	2.19368	-0.121442
NF1_chr17_29687428_35_+_A1_GSP2	NF1	0.322104	1.25015	2.5003	0.0509134
NF1_chr17_29687749_31_-_A1_GSP2	NF1	0.0430551	1.03029	2.06059	-0.203893
NF1_chr17_29700991_29_+_A1_GSP2	NF1	0.243858	1.18415	2.36831	-0.020535
NF1_chr17_29701202_27_-_A1_GSP2	NF1	0.252808	1.19152	2.38305	-0.0123626
TERT_chr5_1255545_20_-_A1_GSP2	TERT	0.112365	1.081	2.162	-0.140604
TERT_chr5_1260146_20_+_A1_GSP2	TERT	-0.552417	0.681877	1.36375	-0.747632
TERT_chr5_1266279_24_+_A1_GSP2	TERT	-0.32322	0.799284	1.59857	-0.538347
TERT_chr5_1266318_22_-_A1_GSP2	TERT	-0.0763636	0.948445	1.89689	-0.312937
TERT_chr5_1276839_30_+_A1_GSP2	TERT	-0.394352	0.760831	1.52166	-0.603299
TERT_chr5_1277552_22_+_A1_GSP2	TERT	-0.502716	0.705777	1.41155	-0.702249
TERT_chr5_1277579_21_-_A1_GSP2	TERT	-0.146007	0.903748	1.8075	-0.37653
TERT_chr5_1278725_24_+_A1_GSP2	TERT	0.0557833	1.03942	2.07885	-0.19227
TERT_chr5_1278931_19_-_A1_GSP2	TERT	0.000434023	1.0003	2.0006	-0.242811
TERT_chr5_1279766_21_+_A1_GSP2	TERT	0.0076714	1.00533	2.01066	-0.236202
TERT_chr5_1279813_21_-_A1_GSP2	TERT	-0.131315	0.912999	1.826	-0.363114
TERT_chr5_1279936_18_+_A1_GSP2	TERT	-0.552986	0.681608	1.36322	-0.748152
TERT_chr5_1279969_20_-_A1_GSP2	TERT	-0.123178	0.918163	1.83633	-0.355684
TERT_chr5_1280087_20_+_A1_GSP2	TERT	-0.109163	0.927126	1.85425	-0.342886
TERT_chr5_1280132_18_-_A1_GSP2	TERT	-0.129158	0.914365	1.82873	-0.361144
TERT_chr5_1280868_21_+_A1_GSP2	TERT	-0.16231	0.893593	1.78719	-0.391416
TERT_chr5_1280954_20_-_A1_GSP2	TERT	-0.0362055	0.975217	1.95043	-0.276267
TERT_chr5_1286470_21_+_A1_GSP2	TERT	0.0363456	1.02551	2.05103	-0.210019
TERT_chr5_1286526_36_-_A1_GSP2	TERT	-0.142806	0.905756	1.81151	-0.373607
TERT_chr5_1293020_22_-_A1_GSP2	TERT	-0.207735	0.865896	1.73179	-0.432895
TERT_chr5_1293604_19_+_A1_GSP2	TERT	0.249569	1.18885	2.3777	-0.0153199
TERT_chr5_1293902_23_-_A1_GSP2	TERT	0.0141623	1.00986	2.01973	-0.230275
TERT_chr5_1294147_20_-_2R_A1_GSP2	TERT	0.067639	1.048	2.096	-0.181445
TERT_chr5_1294816_19_+_A1_GSP2	TERT	-1.93568	0.261399	0.522797	-2.01072
TERT_chr5_1295020_18_-_A1_GSP2	TERT	-1.50676	0.3519	0.7038	-1.61907
TERT_chr5_1295127_17_-_A1_GSP2	TERT	-2.97253	0.127403	0.254806	-2.95749
TERT_chr5_1295127_19_+_A1_GSP2	TERT	-2.74809	0.148848	0.297695	-2.75256
TERT_chr5_1295373_21_-_A1_GSP2	TERT	-1.4504	0.365921	0.731841	-1.5676
EGFR_chr7_55210955_28_+_A1_GSP2	EGFR	0.0780762	1.05561	2.11122	-0.171914
EGFR_chr7_55211205_25_-_A1_GSP2	EGFR	-0.0284365	0.980482	1.96096	-0.269173
EGFR_chr7_55221661_27_+_A1_GSP2	EGFR	-0.138612	0.908393	1.81679	-0.369777
EGFR_chr7_55221870_22_-_A1_GSP2	EGFR	-0.185013	0.879641	1.75928	-0.412147
EGFR_chr7_55224353_24_+_A1_GSP2	EGFR	-0.121443	0.919268	1.83854	-0.3541
EGFR_chr7_55224699_22_-_A1_GSP2	EGFR	0.0918109	1.06571	2.13141	-0.159373
EGFR_chr7_55227729_29_+_A1_GSP2	EGFR	-0.140193	0.907398	1.8148	-0.371221
EGFR_chr7_55228053_28_-_A1_GSP2	EGFR	-0.160276	0.894854	1.78971	-0.389559
EGFR_chr7_55232866_23_+_A1_GSP2	EGFR	-0.0174253	0.987994	1.97599	-0.259119
EGFR_chr7_55233134_29_-_A1_GSP2	EGFR	-0.0848165	0.942904	1.88581	-0.320655
EGFR_chr7_55236067_27_+_A1_GSP2	EGFR	0.189577	1.14043	2.28086	-0.0701001
EGFR_chr7_55236423_26_-_A1_GSP2	EGFR	0.137164	1.09974	2.19948	-0.117959
EGFR_chr7_55241583_25_+_A1_GSP2	EGFR	0.0716733	1.05093	2.10187	-0.177761
EGFR_chr7_55241798_32_-_A1_GSP2	EGFR	-0.269595	0.829552	1.6591	-0.489381
EGFR_chr7_55242366_34_+_A1_GSP2	EGFR	-0.156763	0.897036	1.79407	-0.386351
EGFR_chr7_55242526_21_-_A1_GSP2	EGFR	0.0166015	1.01157	2.02315	-0.228048
EGFR_chr7_55248932_23_+_A1_GSP2	EGFR	-0.328412	0.796413	1.59283	-0.543088
EGFR_chr7_55248995_19_+_A1_GSP2	EGFR	-0.176895	0.884605	1.76921	-0.404735
EGFR_chr7_55249039_19_-_A1_GSP2	EGFR	-0.079133	0.946626	1.89325	-0.315465
EGFR_chr7_55249198_23_-_A1_GSP2	EGFR	-0.369201	0.774211	1.54842	-0.580334
EGFR_chr7_55259350_29_+_A1_GSP2	EGFR	-0.153201	0.899253	1.79851	-0.383099
EGFR_chr7_55259580_27_-_A1_GSP2	EGFR	-0.0937752	0.937067	1.87413	-0.328836
EGFR_chr7_55260408_29_+_A1_GSP2	EGFR	-0.0595101	0.95959	1.91918	-0.297547
EGFR_chr7_55260546_28_-_A1_GSP2	EGFR	-0.135248	0.910513	1.82103	-0.366706
BRCA1_chr17_41197663_21_+_A1_GSP2	BRCA1	0.672879	1.59425	3.1885	0.371215
BRCA1_chr17_41197830_31_-_A1_GSP2	BRCA1	0.737441	1.66722	3.33443	0.430168
BRCA1_chr17_41199626_25_+_A1_GSP2	BRCA1	0.648135	1.56714	3.13428	0.34862
BRCA1_chr17_41199741_29_-_A1_GSP2	BRCA1	0.621883	1.53888	3.07776	0.324648
BRCA1_chr17_41201111_22_+_A1_GSP2	BRCA1	0.923016	1.89607	3.79215	0.59962
BRCA1_chr17_41201234_30_-_A1_GSP2	BRCA1	0.754127	1.68661	3.37322	0.445404
BRCA1_chr17_41203046_21_+_A1_GSP2	BRCA1	0.736884	1.66657	3.33314	0.429659
BRCA1_chr17_41203153_21_-_A1_GSP2	BRCA1	0.626598	1.54392	3.08784	0.328954
BRCA1_chr17_41209019_22_+_A1_GSP2	BRCA1	0.866231	1.82289	3.64579	0.547768
BRCA1_chr17_41209165_28_-_A1_GSP2	BRCA1	0.933492	1.90989	3.81979	0.609186
BRCA1_chr17_41215303_34_+_A1_GSP2	BRCA1	0.812457	1.7562	3.5124	0.498666
BRCA1_chr17_41215404_30_-_A1_GSP2	BRCA1	0.774172	1.71021	3.42042	0.463707
BRCA1_chr17_41215840_26_+_A1_GSP2	BRCA1	0.711661	1.63769	3.27538	0.406627
BRCA1_chr17_41216012_25_-_A1_GSP2	BRCA1	0.794849	1.7349	3.46979	0.482588
BRCA1_chr17_41219592_29_+_A1_GSP2	BRCA1	0.731279	1.66011	3.32022	0.424541
BRCA1_chr17_41219738_25_-_A1_GSP2	BRCA1	0.683477	1.60601	3.21201	0.380892
BRCA1_chr17_41222907_35_+_A1_GSP2	BRCA1	0.691404	1.61485	3.22971	0.38813
BRCA1_chr17_41223000_24_+_A1_GSP2	BRCA1	0.766951	1.70167	3.40334	0.457114
BRCA1_chr17_41223053_30_-_A1_GSP2	BRCA1	0.821577	1.76734	3.53467	0.506994
BRCA1_chr17_41223283_32_-_A1_GSP2	BRCA1	0.659746	1.5798	3.15961	0.359222
BRCA1_chr17_41226307_29_+_A1_GSP2	BRCA1	0.800878	1.74216	3.48432	0.488093
BRCA1_chr17_41226556_22_-_A1_GSP2	BRCA1	0.71579	1.64238	3.28476	0.410397
BRCA1_chr17_41228467_30_+_A1_GSP2	BRCA1	0.691779	1.61527	3.23055	0.388473
BRCA1_chr17_41228657_36_-_A1_GSP2	BRCA1	0.651471	1.57077	3.14154	0.351666
BRCA1_chr17_41231288_27_+_A1_GSP2	BRCA1	0.775157	1.71138	3.42275	0.464607
BRCA1_chr17_41231421_30_-_A1_GSP2	BRCA1	0.717475	1.6443	3.2886	0.411936
BRCA1_chr17_41234391_28_+_A1_GSP2	BRCA1	0.662683	1.58302	3.16605	0.361905
BRCA1_chr17_41234601_34_-_A1_GSP2	BRCA1	0.74245	1.67301	3.34603	0.434741
BRCA1_chr17_41242911_21_+_A1_GSP2	BRCA1	0.875636	1.83482	3.66963	0.556357
BRCA1_chr17_41243061_29_-_A1_GSP2	BRCA1	0.796709	1.73713	3.47427	0.484287
BRCA1_chr17_41243404_31_+_A1_GSP2	BRCA1	0.717662	1.64451	3.28903	0.412107
BRCA1_chr17_41243650_29_+_A1_GSP2	BRCA1	0.790986	1.73026	3.46051	0.479061
BRCA1_chr17_41243685_27_-_A1_GSP2	BRCA1	0.901835	1.86844	3.73688	0.580279
BRCA1_chr17_41243931_19_+_A1_GSP2	BRCA1	0.994028	1.99174	3.98348	0.664463
BRCA1_chr17_41243955_25_-_A1_GSP2	BRCA1	0.686192	1.60903	3.21806	0.383371
BRCA1_chr17_41244188_31_+_A1_GSP2	BRCA1	0.873179	1.83169	3.66339	0.554113
BRCA1_chr17_41244225_29_-_A1_GSP2	BRCA1	0.865019	1.82136	3.64273	0.546662
BRCA1_chr17_41244446_33_+_A1_GSP2	BRCA1	1.00381	2.00529	4.01059	0.673399
BRCA1_chr17_41244479_28_-_A1_GSP2	BRCA1	0.832562	1.78084	3.56169	0.517024
BRCA1_chr17_41244669_32_+_A1_GSP2	BRCA1	1.13197	2.19158	4.38315	0.79042
BRCA1_chr17_41244701_32_-_A1_GSP2	BRCA1	0.903313	1.87036	3.74071	0.581629
BRCA1_chr17_41244937_22_-_A1_GSP2	BRCA1	0.91436	1.88473	3.76947	0.591717
BRCA1_chr17_41245178_29_-_A1_GSP2	BRCA1	0.750343	1.68219	3.36439	0.441949
BRCA1_chr17_41245372_32_+_A1_GSP2	BRCA1	0.936991	1.91453	3.82906	0.612381
BRCA1_chr17_41245408_28_-_A1_GSP2	BRCA1	0.87551	1.83466	3.66931	0.556241
BRCA1_chr17_41245645_29_+_A1_GSP2	BRCA1	0.927145	1.90151	3.80302	0.603391
BRCA1_chr17_41245674_24_-_A1_GSP2	BRCA1	0.819	1.76418	3.52836	0.504641
BRCA1_chr17_41245912_24_+_A1_GSP2	BRCA1	0.79794	1.73862	3.47723	0.485411
BRCA1_chr17_41245936_32_-_A1_GSP2	BRCA1	0.922775	1.89576	3.79152	0.5994
BRCA1_chr17_41246141_27_+_A1_GSP2	BRCA1	0.823752	1.77	3.54001	0.508981
BRCA1_chr17_41246184_32_-_A1_GSP2	BRCA1	0.942099	1.92132	3.84264	0.617046
BRCA1_chr17_41246391_27_+_A1_GSP2	BRCA1	0.985858	1.98049	3.96098	0.657003
BRCA1_chr17_41246422_33_-_A1_GSP2	BRCA1	0.720239	1.64746	3.29491	0.41446
BRCA1_chr17_41246642_32_+_A1_GSP2	BRCA1	0.80915	1.75218	3.50436	0.495647
BRCA1_chr17_41246687_24_-_A1_GSP2	BRCA1	1.0019	2.00263	4.00526	0.671647
BRCA1_chr17_41246947_24_-_A1_GSP2	BRCA1	0.743169	1.67385	3.3477	0.435398
BRCA1_chr17_41247832_24_+_A1_GSP2	BRCA1	0.799427	1.74041	3.48082	0.486769
BRCA1_chr17_41247951_34_-_A1_GSP2	BRCA1	0.934117	1.91072	3.82144	0.609757
BRCA1_chr17_41249229_31_+_A1_GSP2	BRCA1	0.821936	1.76778	3.53555	0.507322
BRCA1_chr17_41249267_31_-_A1_GSP2	BRCA1	0.882881	1.84405	3.68811	0.562972
BRCA1_chr17_41249370_41_-_A1_GSP2	BRCA1	0.988741	1.98445	3.96891	0.659636
BRCA1_chr17_41251724_30_+_A1_GSP2	BRCA1	0.833603	1.78213	3.56426	0.517975
BRCA1_chr17_41251854_27_+_A1_GSP2	BRCA1	0.844635	1.79581	3.59162	0.528048
BRCA1_chr17_41256142_27_+_A1_GSP2	BRCA1	0.862677	1.81841	3.63682	0.544524
BRCA1_chr17_41256175_20_-_A1_GSP2	BRCA1	0.919096	1.89093	3.78186	0.596041
BRCA1_chr17_41256288_31_-_A1_GSP2	BRCA1	0.80151	1.74292	3.48585	0.48867
BRCA1_chr17_41256850_30_+_A1_GSP2	BRCA1	0.857086	1.81138	3.62275	0.539418
BRCA1_chr17_41256995_27_-_A1_GSP2	BRCA1	0.839509	1.78944	3.57888	0.523369
BRCA1_chr17_41258589_35_-_A1_GSP2	BRCA1	0.872605	1.83097	3.66193	0.553589
BRCA1_chr17_41267701_30_+_A1_GSP2	BRCA1	0.815039	1.75935	3.51869	0.501024
BRCA1_chr17_41267858_34_-_A1_GSP2	BRCA1	0.837533	1.78699	3.57398	0.521564
BRCA1_chr17_41276002_31_+_A1_GSP2	BRCA1	0.706436	1.63177	3.26354	0.401857
BRCA1_chr17_41276055_32_-_A1_GSP2	BRCA1	0.886957	1.84927	3.69854	0.566694
BRCA1_chr17_41276114_36_-_A1_GSP2	BRCA1	0.884613	1.84627	3.69254	0.564554
BRCA1_chr17_41277239_19_+_A1_GSP2	BRCA1	0.757124	1.69012	3.38024	0.448141
BRCA1_chr17_41277323_24_+_A1_GSP2	BRCA1	0.594035	1.50946	3.01892	0.29922
BRCA1_chr17_41277367_22_-_A1_GSP2	BRCA1	0.602757	1.51862	3.03723	0.307185
BRCA1_chr17_41277508_22_-_A1_GSP2	BRCA1	0.650049	1.56922	3.13844	0.350368
MC1R_chr16_89985631_22_+_A1_GSP2	MC1R	-0.442278	0.735971	1.47194	-0.647062
MC1R_chr16_89985812_21_+_A1_GSP2	MC1R	-0.0628835	0.957349	1.9147	-0.300628
MC1R_chr16_89985858_21_-_A1_GSP2	MC1R	0.030509	1.02137	2.04274	-0.215349
MC1R_chr16_89986004_20_+_A1_GSP2	MC1R	-0.0124112	0.991434	1.98287	-0.25454
MC1R_chr16_89986032_20_-_A1_GSP2	MC1R	0.0283859	1.01987	2.03974	-0.217287
MC1R_chr16_89986191_21_+_A1_GSP2	MC1R	-0.00467022	0.996768	1.99354	-0.247472
MC1R_chr16_89986364_20_+_A1_GSP2	MC1R	0.0154051	1.01074	2.02147	-0.229141
MC1R_chr16_89986407_22_-_A1_GSP2	MC1R	-0.11588	0.922819	1.84564	-0.34902
MC1R_chr16_89986442_24_+_A1_GSP2	MC1R	-0.0785971	0.946978	1.89396	-0.314976
MC1R_chr16_89986513_21_-_A1_GSP2	MC1R	0.108357	1.078	2.156	-0.144264
MC1R_chr16_89986632_20_-_A1_GSP2	MC1R	-0.0715602	0.951608	1.90322	-0.308551
BRCA2_chr13_32889566_18_+_A1_GSP2	BRCA2	-1.82506	0.28223	0.564461	-1.90971
BRCA2_chr13_32889811_21_-_A1_GSP2	BRCA2	-1.05141	0.482495	0.964989	-1.20328
BRCA2_chr13_32890732_24_-_A1_GSP2	BRCA2	-0.924198	0.526973	1.05395	-1.08711
BRCA2_chr13_32893171_29_+_A1_GSP2	BRCA2	-0.737019	0.599978	1.19996	-0.916196
BRCA2_chr13_32893470_25_-_A1_GSP2	BRCA2	-0.681303	0.623602	1.2472	-0.865321
BRCA2_chr13_32899169_38_+_A1_GSP2	BRCA2	-0.820399	0.566285	1.13257	-0.992333
BRCA2_chr13_32900190_32_+_A1_GSP2	BRCA2	-0.851102	0.554361	1.10872	-1.02037
BRCA2_chr13_32900375_28_-_A1_GSP2	BRCA2	-0.591416	0.663691	1.32738	-0.783243
BRCA2_chr13_32900346_30_+_A1_GSP2	BRCA2	-0.509386	0.702521	1.40504	-0.70834
BRCA2_chr13_32900465_27_-_A1_GSP2	BRCA2	-0.121886	0.918986	1.83797	-0.354504
BRCA2_chr13_32900563_37_+_A1_GSP2	BRCA2	-0.0711107	0.951905	1.90381	-0.30814
BRCA2_chr13_32900777_31_-_A1_GSP2	BRCA2	-0.794377	0.576592	1.15318	-0.968571
BRCA2_chr13_32903487_33_+_A1_GSP2	BRCA2	-0.881637	0.542751	1.0855	-1.04825
BRCA2_chr13_32903649_35_-_A1_GSP2	BRCA2	-1.11062	0.463095	0.92619	-1.25734
BRCA2_chr13_32904989_31_+_A1_GSP2	BRCA2	-0.768466	0.587041	1.17408	-0.944912
BRCA2_chr13_32905169_29_-_A1_GSP2	BRCA2	-0.838842	0.559092	1.11818	-1.00917
BRCA2_chr13_32906316_33_+_A1_GSP2	BRCA2	-0.886714	0.540845	1.08169	-1.05289
BRCA2_chr13_32906445_22_+_A1_GSP2	BRCA2	-0.6295	0.6464	1.2928	-0.818019
BRCA2_chr13_32906813_25_+_A1_GSP2	BRCA2	-0.668871	0.628999	1.258	-0.853969
BRCA2_chr13_32906844_32_-_A1_GSP2	BRCA2	-0.560987	0.677838	1.35568	-0.755458
BRCA2_chr13_32907053_25_+_A1_GSP2	BRCA2	-0.468978	0.722476	1.44495	-0.671443
BRCA2_chr13_32907078_23_-_A1_GSP2	BRCA2	-0.535657	0.689845	1.37969	-0.732328
BRCA2_chr13_32907274_31_+_A1_GSP2	BRCA2	-0.664129	0.63107	1.26214	-0.849639
BRCA2_chr13_32907311_26_-_A1_GSP2	BRCA2	-0.386492	0.764987	1.52997	-0.596123
BRCA2_chr13_32907568_31_-_A1_GSP2	BRCA2	-0.699702	0.615699	1.2314	-0.882122
BRCA2_chr13_32910352_36_+_A1_GSP2	BRCA2	-0.972428	0.509648	1.0193	-1.13115
BRCA2_chr13_32910586_32_+_A1_GSP2	BRCA2	-0.676406	0.625722	1.25144	-0.86085
BRCA2_chr13_32910618_21_-_A1_GSP2	BRCA2	-0.698716	0.61612	1.23224	-0.881221
BRCA2_chr13_32910831_30_+_A1_GSP2	BRCA2	-0.624575	0.648611	1.29722	-0.813521
BRCA2_chr13_32910866_29_-_A1_GSP2	BRCA2	-0.401085	0.757289	1.51458	-0.609447
BRCA2_chr13_32911140_35_-_A1_GSP2	BRCA2	-0.481676	0.716145	1.43229	-0.683037
BRCA2_chr13_32911346_30_+_A1_GSP2	BRCA2	-0.565898	0.675535	1.35107	-0.759942
BRCA2_chr13_32911385_30_-_A1_GSP2	BRCA2	-0.671274	0.627952	1.2559	-0.856164
BRCA2_chr13_32911596_33_+_A1_GSP2	BRCA2	-0.458241	0.727873	1.45575	-0.661638
BRCA2_chr13_32911640_32_-_A1_GSP2	BRCA2	-0.5913	0.663745	1.32749	-0.783137
BRCA2_chr13_32911698_32_+_A1_GSP2	BRCA2	-2.24887	0.210388	0.420776	-2.29671
BRCA2_chr13_32911786_31_-_A1_GSP2	BRCA2	-0.533607	0.690826	1.38165	-0.730456
BRCA2_chr13_32911848_32_+_A1_GSP2	BRCA2	-0.47009	0.72192	1.44384	-0.672457
BRCA2_chr13_32912127_23_+_A1_GSP2	BRCA2	-0.565618	0.675666	1.35133	-0.759687
BRCA2_chr13_32912150_25_-_A1_GSP2	BRCA2	-0.584659	0.666807	1.33361	-0.777073
BRCA2_chr13_32912386_29_+_A1_GSP2	BRCA2	-0.246552	0.842909	1.68582	-0.468339
BRCA2_chr13_32912440_33_-_A1_GSP2	BRCA2	-0.579146	0.66936	1.33872	-0.772039
BRCA2_chr13_32912618_38_+_A1_GSP2	BRCA2	-0.797794	0.575228	1.15046	-0.971692
BRCA2_chr13_32912660_24_-_A1_GSP2	BRCA2	-0.552597	0.681792	1.36358	-0.747797
BRCA2_chr13_32912851_35_+_A1_GSP2	BRCA2	-0.791602	0.577702	1.1554	-0.966037
BRCA2_chr13_32912952_29_-_A1_GSP2	BRCA2	-0.743306	0.597369	1.19474	-0.921938
BRCA2_chr13_32913154_28_+_A1_GSP2	BRCA2	-0.538648	0.688416	1.37683	-0.73506
BRCA2_chr13_32913182_26_-_A1_GSP2	BRCA2	-0.722314	0.606125	1.21225	-0.902769
BRCA2_chr13_32913451_29_-_A1_GSP2	BRCA2	-0.31733	0.802554	1.60511	-0.532969
BRCA2_chr13_32913712_30_-_A1_GSP2	BRCA2	-0.535084	0.690119	1.38024	-0.731805
BRCA2_chr13_32913892_33_+_A1_GSP2	BRCA2	-0.594254	0.662387	1.32477	-0.785834
BRCA2_chr13_32913930_22_-_A1_GSP2	BRCA2	-0.640295	0.641582	1.28316	-0.827876
BRCA2_chr13_32914144_25_+_A1_GSP2	BRCA2	-0.336949	0.791714	1.58343	-0.550883
BRCA2_chr13_32914169_27_-_A1_GSP2	BRCA2	-0.65903	0.633304	1.26661	-0.844983
BRCA2_chr13_32914382_26_+_A1_GSP2	BRCA2	-0.725763	0.604677	1.20935	-0.905919
BRCA2_chr13_32914415_25_-_A1_GSP2	BRCA2	-0.586491	0.665961	1.33192	-0.778746
BRCA2_chr13_32914585_32_+_A1_GSP2	BRCA2	-0.773637	0.584941	1.16988	-0.949634
BRCA2_chr13_32914635_28_-_A1_GSP2	BRCA2	-0.295266	0.814922	1.62984	-0.512822
BRCA2_chr13_32914825_25_+_A1_GSP2	BRCA2	-0.575538	0.671036	1.34207	-0.768744
BRCA2_chr13_32914903_32_-_A1_GSP2	BRCA2	-0.552363	0.681903	1.36381	-0.747583
BRCA2_chr13_32915118_33_-_A1_GSP2	BRCA2	-0.606675	0.656708	1.31342	-0.797177
BRCA2_chr13_32915345_26_-_A1_GSP2	BRCA2	-0.708613	0.611908	1.22382	-0.890258
BRCA2_chr13_32918622_41_+_A1_GSP2	BRCA2	-0.952792	0.516632	1.03326	-1.11322
BRCA2_chr13_32918699_39_+_A1_GSP2	BRCA2	-0.872158	0.546329	1.09266	-1.0396
BRCA2_chr13_32918816_38_-_A1_GSP2	BRCA2	-0.580631	0.668671	1.33734	-0.773396
BRCA2_chr13_32920880_41_+_A1_GSP2	BRCA2	-1.08747	0.470585	0.941171	-1.2362
BRCA2_chr13_32921066_39_-_A1_GSP2	BRCA2	-0.825661	0.564224	1.12845	-0.997138
BRCA2_chr13_32928919_24_+_A1_GSP2	BRCA2	-0.623355	0.649159	1.29832	-0.812408
BRCA2_chr13_32929237_26_-_A1_GSP2	BRCA2	-0.737972	0.599582	1.19916	-0.917067
BRCA2_chr13_32930502_21_+_A1_GSP2	BRCA2	-0.804129	0.572708	1.14542	-0.977476
BRCA2_chr13_32930754_32_-_A1_GSP2	BRCA2	-0.821374	0.565903	1.13181	-0.993223
BRCA2_chr13_32931791_41_+_A1_GSP2	BRCA2	-0.825687	0.564214	1.12843	-0.997161
BRCA2_chr13_32932085_32_-_A1_GSP2	BRCA2	-0.839903	0.558681	1.11736	-1.01014
BRCA2_chr13_32936840_31_-_A1_GSP2	BRCA2	-0.676083	0.625862	1.25172	-0.860555
BRCA2_chr13_32937258_29_+_A1_GSP2	BRCA2	-0.822419	0.565493	1.13099	-0.994177
BRCA2_chr13_32937451_29_+_A1_GSP2	BRCA2	-0.661111	0.632391	1.26478	-0.846884
BRCA2_chr13_32937481_29_-_A1_GSP2	BRCA2	-0.450497	0.731791	1.46358	-0.654566
BRCA2_chr13_32937677_32_-_A1_GSP2	BRCA2	-0.823727	0.564981	1.12996	-0.995372
BRCA2_chr13_32944444_37_+_A1_GSP2	BRCA2	-0.699037	0.615983	1.23197	-0.881514
BRCA2_chr13_32944570_29_+_A1_GSP2	BRCA2	-0.633359	0.644674	1.28935	-0.821543
BRCA2_chr13_32944611_26_-_A1_GSP2	BRCA2	-0.563292	0.676756	1.35351	-0.757563
BRCA2_chr13_32944765_22_-_A1_GSP2	BRCA2	-0.841892	0.557911	1.11582	-1.01196
BRCA2_chr13_32945056_27_+_A1_GSP2	BRCA2	-0.937992	0.521959	1.04392	-1.09971
BRCA2_chr13_32945250_40_-_A1_GSP2	BRCA2	-0.873052	0.545991	1.09198	-1.04041
BRCA2_chr13_32950717_28_+_A1_GSP2	BRCA2	-1.0922	0.469044	0.938088	-1.24052
BRCA2_chr13_32950881_26_+_A1_GSP2	BRCA2	-0.723675	0.605553	1.21111	-0.904012
BRCA2_chr13_32950931_31_-_A1_GSP2	BRCA2	-0.836768	0.559897	1.11979	-1.00728
BRCA2_chr13_32953590_22_-_A1_GSP2	BRCA2	-0.367102	0.775338	1.55068	-0.578417
BRCA2_chr13_32953851_29_+_A1_GSP2	BRCA2	-0.718352	0.607791	1.21558	-0.899152
BRCA2_chr13_32954087_33_-_A1_GSP2	BRCA2	-0.501861	0.706195	1.41239	-0.701468
BRCA2_chr13_32954081_32_+_A1_GSP2	BRCA2	-0.594064	0.662474	1.32495	-0.785661
BRCA2_chr13_32954350_25_-_A1_GSP2	BRCA2	-0.619678	0.650816	1.30163	-0.80905
BRCA2_chr13_32968756_35_+_A1_GSP2	BRCA2	-0.957543	0.514933	1.02987	-1.11756
BRCA2_chr13_32969025_25_+_A1_GSP2	BRCA2	-0.631113	0.645678	1.29136	-0.819491
BRCA2_chr13_32969072_26_-_A1_GSP2	BRCA2	-0.775741	0.584089	1.16818	-0.951554
BRCA2_chr13_32970991_29_+_A1_GSP2	BRCA2	-0.868003	0.547905	1.09581	-1.0358
BRCA2_chr13_32971221_32_-_A1_GSP2	BRCA2	-0.763877	0.588912	1.17782	-0.940722
BRCA2_chr13_32972245_41_+_A1_GSP2	BRCA2	-0.609272	0.655527	1.31105	-0.799548
BRCA2_chr13_32972416_29_+_A1_GSP2	BRCA2	-0.630803	0.645817	1.29163	-0.819209
BRCA2_chr13_32972453_28_-_A1_GSP2	BRCA2	-0.651629	0.636561	1.27312	-0.838225
BRCA2_chr13_32972662_27_+_A1_GSP2	BRCA2	-0.737354	0.599838	1.19968	-0.916503
BRCA2_chr13_32972690_27_-_A1_GSP2	BRCA2	-0.669086	0.628905	1.25781	-0.854165
BRCA2_chr13_32972913_27_-_A1_GSP2	BRCA2	-0.723652	0.605562	1.21112	-0.903991
RAC1_chr7_6426791_33_+_A1_GSP2	RAC1	0.32533	1.25295	2.5059	0.0538588
RAC1_chr7_6426929_26_-_2Y_A1_GSP2	RAC1	0.178537	1.13174	2.26347	-0.0801813
ARID2_chr12_46123568_27_+_A1_GSP2	ARID2	-1.35247	0.391622	0.783243	-1.47818
ARID2_chr12_46123707_20_+_A1_GSP2	ARID2	-2.67148	0.156966	0.313932	-2.6826
ARID2_chr12_46123793_18_-_A1_GSP2	ARID2	-1.73913	0.299551	0.599102	-1.83124
ARID2_chr12_46123937_23_-_A1_GSP2	ARID2	-0.661225	0.632341	1.26468	-0.846988
ARID2_chr12_46124968_23_+_A1_GSP2	ARID2	0.0746747	1.05312	2.10625	-0.17502
ARID2_chr12_46125104_36_-_A1_GSP2	ARID2	0.042457	1.02987	2.05973	-0.204439
ARID2_chr12_46205113_31_+_A1_GSP2	ARID2	0.345512	1.2706	2.5412	0.0722882
ARID2_chr12_46205342_29_-_A1_GSP2	ARID2	0.258161	1.19595	2.39191	-0.00747476
ARID2_chr12_46211386_37_+_10Y_A1_GSP2	ARID2	0.0670111	1.04754	2.09509	-0.182018
ARID2_chr12_46211550_29_+_A1_GSP2	ARID2	0.392989	1.31311	2.62622	0.115641
ARID2_chr12_46211580_28_-_A1_GSP2	ARID2	0.231393	1.17397	2.34794	-0.0319168
ARID2_chr12_46211734_36_-_A1_GSP2	ARID2	-0.0855793	0.942406	1.88481	-0.321352
ARID2_chr12_46215292_30_-_A1_GSP2	ARID2	0.28094	1.21499	2.42997	0.0133256
ARID2_chr12_46230295_37_+_A1_GSP2	ARID2	0.152891	1.1118	2.22359	-0.103599
ARID2_chr12_46230422_32_+_A1_GSP2	ARID2	0.445545	1.36183	2.72366	0.16363
ARID2_chr12_46230507_37_-_A1_GSP2	ARID2	0.233451	1.17564	2.35129	-0.0300378
ARID2_chr12_46230781_38_-_A1_GSP2	ARID2	0.193662	1.14366	2.28733	-0.0663702
ARID2_chr12_46231059_34_+_A1_GSP2	ARID2	0.0360105	1.02527	2.05055	-0.210325
ARID2_chr12_46231356_34_+_A1_GSP2	ARID2	0.549957	1.46404	2.92808	0.258972
ARID2_chr12_46231406_27_-_A1_GSP2	ARID2	0.228504	1.17162	2.34324	-0.034555
ARID2_chr12_46231575_37_-_A1_GSP2	ARID2	0.143226	1.10437	2.20874	-0.112424
ARID2_chr12_46233041_28_+_A1_GSP2	ARID2	0.187583	1.13885	2.27771	-0.0719204
ARID2_chr12_46233300_36_-_A1_GSP2	ARID2	0.0425217	1.02991	2.05982	-0.20438
ARID2_chr12_46240582_39_+_A1_GSP2	ARID2	0.0222844	1.01557	2.03113	-0.222859
ARID2_chr12_46240734_34_-_A1_GSP2	ARID2	0.28248	1.21628	2.43257	0.0147315
ARID2_chr12_46242537_35_+_A1_GSP2	ARID2	0.1701	1.12514	2.25027	-0.0878846
ARID2_chr12_46242775_34_-_A1_GSP2	ARID2	0.094079	1.06738	2.13477	-0.157301
ARID2_chr12_46243266_34_+_A1_GSP2	ARID2	0.0908932	1.06503	2.13006	-0.160211
ARID2_chr12_46243405_24_+_A1_GSP2	ARID2	0.284898	1.21832	2.43665	0.0169399
ARID2_chr12_46243475_28_-_A1_GSP2	ARID2	0.234992	1.1769	2.3538	-0.0286309
ARID2_chr12_46243653_29_-_A1_GSP2	ARID2	0.56219	1.47651	2.95302	0.270141
ARID2_chr12_46243766_34_+_A1_GSP2	ARID2	0.624807	1.542	3.08401	0.327319
ARID2_chr12_46243958_27_+_A1_GSP2	ARID2	0.493101	1.40747	2.81493	0.207055
ARID2_chr12_46243986_26_-_A1_GSP2	ARID2	0.289725	1.22241	2.44481	0.0213474
ARID2_chr12_46244197_27_+_A1_GSP2	ARID2	0.386083	1.30684	2.61368	0.109334
ARID2_chr12_46244229_25_-_A1_GSP2	ARID2	0.395353	1.31526	2.63053	0.117799
ARID2_chr12_46244428_29_+_A1_GSP2	ARID2	0.597644	1.51324	3.02649	0.302515
ARID2_chr12_46244458_36_-_A1_GSP2	ARID2	0.305938	1.23622	2.47244	0.0361523
ARID2_chr12_46244670_26_+_A1_GSP2	ARID2	0.417759	1.33585	2.6717	0.138259
ARID2_chr12_46244702_26_-_A1_GSP2	ARID2	0.277879	1.21241	2.42482	0.0105304
ARID2_chr12_46244916_28_+_A1_GSP2	ARID2	0.343616	1.26893	2.53787	0.0705565
ARID2_chr12_46244949_21_-_A1_GSP2	ARID2	0.291787	1.22416	2.44831	0.0232301
ARID2_chr12_46245162_26_+_A1_GSP2	ARID2	0.316597	1.24539	2.49078	0.0458849
ARID2_chr12_46245191_22_-_A1_GSP2	ARID2	0.215401	1.16103	2.32205	-0.0465199
ARID2_chr12_46245402_23_+_A1_GSP2	ARID2	0.278921	1.21329	2.42657	0.0114818
ARID2_chr12_46245434_25_-_A1_GSP2	ARID2	0.0675673	1.04795	2.0959	-0.18151
ARID2_chr12_46245616_34_+_A1_GSP2	ARID2	0.369017	1.29147	2.58294	0.0937506
ARID2_chr12_46245662_34_-_A1_GSP2	ARID2	0.325442	1.25305	2.5061	0.0539619
ARID2_chr12_46245856_26_+_A1_GSP2	ARID2	0.481436	1.39613	2.79227	0.196404
ARID2_chr12_46245888_28_-_A1_GSP2	ARID2	0.344566	1.26977	2.53954	0.0714241
ARID2_chr12_46246088_29_+_A1_GSP2	ARID2	0.197638	1.14682	2.29364	-0.0627395
ARID2_chr12_46246123_31_-_A1_GSP2	ARID2	0.341991	1.2675	2.53501	0.0690724
ARID2_chr12_46246319_31_+_A1_GSP2	ARID2	0.22721	1.17057	2.34114	-0.0357365
ARID2_chr12_46246359_28_-_A1_GSP2	ARID2	0.429873	1.34712	2.69423	0.14932
ARID2_chr12_46246548_20_+_A1_GSP2	ARID2	0.352107	1.27642	2.55285	0.0783101
ARID2_chr12_46246586_33_-_A1_GSP2	ARID2	0.253734	1.19229	2.38458	-0.0115163
ARID2_chr12_46246717_37_-_A1_GSP2	ARID2	0.087537	1.06255	2.12511	-0.163275
ARID2_chr12_46254541_27_+_A1_GSP2	ARID2	0.18195	1.13442	2.26883	-0.0770645
ARID2_chr12_46254824_34_-_A1_GSP2	ARID2	0.250883	1.18994	2.37987	-0.0141201
ARID2_chr12_46285459_33_+_A1_GSP2	ARID2	0.179397	1.13241	2.26482	-0.0793952
ARID2_chr12_46285712_34_-_A1_GSP2	ARID2	0.504382	1.41852	2.83703	0.217356
ARID2_chr12_46285751_25_+_A1_GSP2	ARID2	0.718398	1.64535	3.29071	0.412779
ARID2_chr12_46285920_31_-_A1_GSP2	ARID2	0.0247166	1.01728	2.03456	-0.220638
ARID2_chr12_46287149_30_+_A1_GSP2	ARID2	0.0505658	1.03567	2.07134	-0.197034
ARID2_chr12_46287292_31_+_A1_GSP2	ARID2	0.208614	1.15558	2.31116	-0.0527167
ARID2_chr12_46287419_28_-_A1_GSP2	ARID2	0.557349	1.47156	2.94312	0.265721
ARID2_chr12_46287613_31_-_A1_GSP2	ARID2	0.153785	1.11248	2.22497	-0.102783
ARID2_chr12_46298675_32_+_A1_GSP2	ARID2	0.0998443	1.07166	2.14332	-0.152037
ARID2_chr12_46298889_31_-_A1_GSP2	ARID2	0.207313	1.15454	2.30907	-0.0539049
SF3B1_chr2_198266662_39_+_A1_GSP2	SF3B1	0.28719	1.22026	2.44052	0.0190327
SF3B1_chr2_198266757_30_-_A1_GSP2	SF3B1	0.282932	1.21666	2.43333	0.0151443
SF3B1_chr2_198266863_27_-_A1_GSP2	SF3B1	0.348421	1.27317	2.54633	0.0749439
SF3B1_chr2_198267186_23_+_A1_GSP2	SF3B1	0.322597	1.25058	2.50116	0.0513633
SF3B1_chr2_198267321_23_+_A1_GSP2	SF3B1	0.478883	1.39366	2.78733	0.194072
SF3B1_chr2_198267444_24_-_A1_GSP2	SF3B1	0.565411	1.47981	2.95962	0.273082
SF3B1_chr2_198267565_34_-_A1_GSP2	SF3B1	0.290118	1.22274	2.44548	0.0217061
PBRM1_chr3_52582024_29_+_A1_GSP2	PBRM1	0.310839	1.24043	2.48086	0.040627
PBRM1_chr3_52582289_30_-_A1_GSP2	PBRM1	0.10056	1.07219	2.14438	-0.151384
PBRM1_chr3_52584391_28_+_A1_GSP2	PBRM1	0.0997266	1.07157	2.14314	-0.152145
PBRM1_chr3_52584607_21_+_A1_GSP2	PBRM1	0.489977	1.40442	2.80885	0.204203
PBRM1_chr3_52584657_21_-_A1_GSP2	PBRM1	0.15573	1.11398	2.22797	-0.101007
PBRM1_chr3_52584727_29_+_A1_GSP2	PBRM1	0.259021	1.19667	2.39333	-0.00668887
PBRM1_chr3_52584849_23_-_A1_GSP2	PBRM1	0.144929	1.10568	2.21135	-0.110869
PBRM1_chr3_52588700_35_+_A1_GSP2	PBRM1	0.00519021	1.0036	2.00721	-0.238468
PBRM1_chr3_52588898_28_-_A1_GSP2	PBRM1	0.533933	1.44787	2.89574	0.24434
PBRM1_chr3_52595754_25_+_A1_GSP2	PBRM1	0.226686	1.17014	2.34029	-0.0362146
PBRM1_chr3_52595799_26_-_A1_GSP2	PBRM1	0.466856	1.38209	2.76419	0.18309
PBRM1_chr3_52595990_28_-_A1_GSP2	PBRM1	0.170757	1.12565	2.2513	-0.0872848
PBRM1_chr3_52597256_32_+_A1_GSP2	PBRM1	0.226534	1.17002	2.34004	-0.0363536
PBRM1_chr3_52597529_26_-_A1_GSP2	PBRM1	0.474957	1.38988	2.77975	0.190487
PBRM1_chr3_52598010_29_+_A1_GSP2	PBRM1	0.420803	1.33867	2.67735	0.141038
PBRM1_chr3_52598276_32_-_A1_GSP2	PBRM1	0.329333	1.25643	2.51286	0.0575143
PBRM1_chr3_52610476_23_+_A1_GSP2	PBRM1	0.376751	1.29841	2.59683	0.100813
PBRM1_chr3_52610752_33_-_A1_GSP2	PBRM1	0.52041	1.43436	2.86873	0.231991
PBRM1_chr3_52613038_29_+_A1_GSP2	PBRM1	0.237101	1.17862	2.35724	-0.0267049
PBRM1_chr3_52613086_21_-_A1_GSP2	PBRM1	0.430646	1.34784	2.69567	0.150026
PBRM1_chr3_52613230_30_-_A1_GSP2	PBRM1	0.341885	1.26741	2.53482	0.0689757
PBRM1_chr3_52620401_35_+_A1_GSP2	PBRM1	0.279911	1.21412	2.42824	0.0123857
PBRM1_chr3_52620456_23_-_A1_GSP2	PBRM1	0.60181	1.51762	3.03524	0.306319
PBRM1_chr3_52620516_23_+_A1_GSP2	PBRM1	0.487226	1.40175	2.80349	0.201691
PBRM1_chr3_52620619_27_-_A1_GSP2	PBRM1	0.40068	1.32013	2.64026	0.122663
PBRM1_chr3_52620715_31_-_2Y_A1_GSP2	PBRM1	0.511509	1.42554	2.85108	0.223863
PBRM1_chr3_52621330_31_+_A1_GSP2	PBRM1	0.426315	1.3438	2.68759	0.146071
PBRM1_chr3_52621482_26_+_A1_GSP2	PBRM1	0.666992	1.58776	3.17552	0.365839
PBRM1_chr3_52621528_19_-_A1_GSP2	PBRM1	0.581722	1.49663	2.99327	0.287977
PBRM1_chr3_52623030_33_+_A1_GSP2	PBRM1	0.138711	1.10092	2.20184	-0.116547
PBRM1_chr3_52623300_25_-_A1_GSP2	PBRM1	0.301163	1.23214	2.46427	0.031792
PBRM1_chr3_52637477_27_+_9S_A1_GSP2	PBRM1	0.274796	1.20982	2.41965	0.00771551
PBRM1_chr3_52637606_30_-_6R_A1_GSP2	PBRM1	0.383464	1.30447	2.60894	0.106942
PBRM1_chr3_52637754_31_-_A1_GSP2	PBRM1	0.316067	1.24493	2.48986	0.045401
PBRM1_chr3_52643264_38_+_A1_GSP2	PBRM1	0.337711	1.26375	2.5275	0.0651645
PBRM1_chr3_52643328_24_-_A1_GSP2	PBRM1	0.578181	1.49297	2.98593	0.284743
PBRM1_chr3_52643541_29_+_A1_GSP2	PBRM1	0.505178	1.4193	2.8386	0.218083
PBRM1_chr3_52643570_25_-_A1_GSP2	PBRM1	0.470604	1.38569	2.77138	0.186512
PBRM1_chr3_52643766_30_+_A1_GSP2	PBRM1	0.57449	1.48915	2.9783	0.281373
PBRM1_chr3_52643798_27_-_A1_GSP2	PBRM1	0.443419	1.35982	2.71965	0.161689
PBRM1_chr3_52644025_26_-_A1_GSP2	PBRM1	0.296139	1.22785	2.45571	0.0272044
PBRM1_chr3_52649325_35_+_A1_GSP2	PBRM1	0.244073	1.18433	2.36866	-0.0203381
PBRM1_chr3_52649509_40_-_A1_GSP2	PBRM1	0.319464	1.24787	2.49573	0.0485025
PBRM1_chr3_52651237_24_+_A1_GSP2	PBRM1	0.295407	1.22723	2.45446	0.026536
PBRM1_chr3_52651506_30_+_A1_GSP2	PBRM1	0.804565	1.74662	3.49324	0.49146
PBRM1_chr3_52651556_23_-_A1_GSP2	PBRM1	0.336715	1.26288	2.52576	0.0642549
PBRM1_chr3_52661255_27_+_A1_GSP2	PBRM1	0.419158	1.33715	2.67429	0.139536
PBRM1_chr3_52661392_24_-_A1_GSP2	PBRM1	0.258981	1.19663	2.39327	-0.00672581
PBRM1_chr3_52662819_31_+_31M_A1_GSP2	PBRM1	0.514033	1.42804	2.85607	0.226169
PBRM1_chr3_52663107_29_-_A1_GSP2	PBRM1	0.341201	1.26681	2.53362	0.068351
PBRM1_chr3_52668561_20_+_A1_GSP2	PBRM1	0.511938	1.42596	2.85193	0.224256
PBRM1_chr3_52668854_31_-_A1_GSP2	PBRM1	0.249409	1.18872	2.37744	-0.0154659
PBRM1_chr3_52675940_27_+_A1_GSP2	PBRM1	0.41954	1.3375	2.675	0.139885
PBRM1_chr3_52675987_28_-_A1_GSP2	PBRM1	0.390311	1.31068	2.62135	0.113195
PBRM1_chr3_52676078_36_-_A1_GSP2	PBRM1	-0.548081	0.683929	1.36786	-0.743673
PBRM1_chr3_52677226_27_+_A1_GSP2	PBRM1	0.301742	1.23263	2.46526	0.0323208
PBRM1_chr3_52677381_31_-_A1_GSP2	PBRM1	0.21821	1.16329	2.32658	-0.0439541
PBRM1_chr3_52678688_22_+_A1_GSP2	PBRM1	0.400983	1.32041	2.64082	0.12294
PBRM1_chr3_52678834_29_-_A1_GSP2	PBRM1	0.283953	1.21753	2.43505	0.0160765
PBRM1_chr3_52682296_39_+_A1_GSP2	PBRM1	0.279397	1.21369	2.42737	0.0119167
PBRM1_chr3_52682479_30_-_A1_GSP2	PBRM1	0.336524	1.26271	2.52542	0.0640804
PBRM1_chr3_52685717_34_+_A1_GSP2	PBRM1	0.0864014	1.06172	2.12344	-0.164312
PBRM1_chr3_52685842_31_-_A1_GSP2	PBRM1	0.257391	1.19531	2.39063	-0.00817776
PBRM1_chr3_52692181_29_+_A1_GSP2	PBRM1	0.28486	1.21829	2.43658	0.0169047
PBRM1_chr3_52692238_26_-_A1_GSP2	PBRM1	0.173733	1.12797	2.25595	-0.0845673
PBRM1_chr3_52692376_36_-_A1_GSP2	PBRM1	0.193817	1.14379	2.28757	-0.0662282
PBRM1_chr3_52696114_22_+_A1_GSP2	PBRM1	0.391461	1.31172	2.62344	0.114245
PBRM1_chr3_52696221_29_+_A1_GSP2	PBRM1	0.299318	1.23056	2.46113	0.0301073
PBRM1_chr3_52696252_19_-_A1_GSP2	PBRM1	0.397729	1.31743	2.63486	0.119968
PBRM1_chr3_52696346_28_-_23R_A1_GSP2	PBRM1	0.432695	1.34975	2.69951	0.151897
PBRM1_chr3_52702452_33_+_A1_GSP2	PBRM1	0.336606	1.26278	2.52556	0.0641553
PBRM1_chr3_52702730_31_-_A1_GSP2	PBRM1	0.0363003	1.02548	2.05096	-0.210061
PBRM1_chr3_52712486_23_+_A1_GSP2	PBRM1	0.241022	1.18183	2.36366	-0.0231248
PBRM1_chr3_52712543_25_-_A1_GSP2	PBRM1	0.327439	1.25478	2.50957	0.0557853
PBRM1_chr3_52712648_26_-_A1_GSP2	PBRM1	0.125645	1.091	2.18199	-0.128478
PBRM1_chr3_52713556_26_+_A1_GSP2	PBRM1	0.20343	1.15143	2.30287	-0.0574503
PBRM1_chr3_52713660_21_-_A1_GSP2	PBRM1	0.355755	1.27965	2.55931	0.0816407
PBRM1_chr3_52713756_33_-_A1_GSP2	PBRM1	0.293834	1.22589	2.45179	0.0250999
MDM2_chr12_69202938_31_+_A1_GSP2	MDM2	0.238621	1.17986	2.35973	-0.0253164
MDM2_chr12_69203134_28_-_A1_GSP2	MDM2	0.335393	1.26172	2.52344	0.0630483
MDM2_chr12_69207272_21_+_A1_GSP2	MDM2	0.250753	1.18983	2.37966	-0.0142386
MDM2_chr12_69207412_37_-_A1_GSP2	MDM2	0.0647615	1.04591	2.09182	-0.184072
MDM2_chr12_69210490_32_+_A1_GSP2	MDM2	0.227854	1.17109	2.34218	-0.0351487
MDM2_chr12_69210757_26_-_A1_GSP2	MDM2	0.312832	1.24214	2.48429	0.0424469
MDM2_chr12_69218103_25_+_A1_GSP2	MDM2	0.290736	1.22326	2.44653	0.0222706
MDM2_chr12_69218257_33_-_A1_GSP2	MDM2	0.135009	1.0981	2.1962	-0.119927
MDM2_chr12_69222483_36_+_A1_GSP2	MDM2	0.266747	1.20309	2.40618	0.000365611
MDM2_chr12_69222727_30_-_A1_GSP2	MDM2	0.267378	1.20362	2.40724	0.000941805
MDM2_chr12_69230407_29_+_A1_GSP2	MDM2	0.334603	1.26103	2.52206	0.0623264
MDM2_chr12_69230571_33_-_A1_GSP2	MDM2	-0.85492	0.552896	1.10579	-1.02386
KRAS_chr12_25362527_29_+_25M_A1_GSP2	KRAS	0.476345	1.39121	2.78243	0.191755
KRAS_chr12_25362882_27_-_A1_GSP2	KRAS	0.246228	1.1861	2.3722	-0.0183706
KRAS_chr12_25369037_25_-_A1_GSP2	KRAS	0.132136	1.09592	2.19183	-0.122551
KRAS_chr12_25369562_36_+_A1_GSP2	KRAS	0.158497	1.11612	2.23225	-0.0984798
KRAS_chr12_25370475_34_-_A1_GSP2	KRAS	-0.199323	0.870959	1.74192	-0.425213
KRAS_chr12_25375755_31_+_A1_GSP2	KRAS	-0.148296	0.902315	1.80463	-0.37862
KRAS_chr12_25375817_25_-_A1_GSP2	KRAS	-0.0664698	0.954972	1.90994	-0.303902
KRAS_chr12_25376291_30_+_A1_GSP2	KRAS	-0.159851	0.895118	1.79024	-0.389171
KRAS_chr12_25376359_24_-_A1_GSP2	KRAS	-0.0627883	0.957412	1.91482	-0.300541
KRAS_chr12_25378036_25_-_A1_GSP2	KRAS	0.501849	1.41603	2.83205	0.215043
KRAS_chr12_25378386_26_+_A1_GSP2	KRAS	0.233582	1.17575	2.3515	-0.0299182
KRAS_chr12_25378514_38_+_A1_GSP2	KRAS	0.320526	1.24879	2.49757	0.0494727
KRAS_chr12_25378592_25_-_A1_GSP2	KRAS	0.311474	1.24097	2.48195	0.0412068
KRAS_chr12_25378765_31_-_A1_GSP2	KRAS	0.034963	1.02453	2.04906	-0.211282
KRAS_chr12_25379668_31_-_A1_GSP2	KRAS	-0.112368	0.925068	1.85014	-0.345813
KRAS_chr12_25379959_22_+_A1_GSP2	KRAS	0.232612	1.17496	2.34992	-0.0308038
KRAS_chr12_25380237_25_+_A1_GSP2	KRAS	0.47739	1.39222	2.78445	0.192709
KRAS_chr12_25380283_27_-_A1_GSP2	KRAS	0.239351	1.18046	2.36092	-0.0246504
KRAS_chr12_25380359_28_-_A1_GSP2	KRAS	0.319572	1.24796	2.49592	0.0486016
KRAS_chr12_25382570_27_-_A1_GSP2	KRAS	-0.0213599	0.985304	1.97061	-0.262711
KRAS_chr12_25388860_21_+_A1_GSP2	KRAS	-0.131328	0.912991	1.82598	-0.363126
KRAS_chr12_25388911_22_-_A1_GSP2	KRAS	-0.4349	0.739745	1.47949	-0.640325
KRAS_chr12_25391462_28_-_A1_GSP2	KRAS	-0.200893	0.870012	1.74002	-0.426647
KRAS_chr12_25392488_39_-_A1_GSP2	KRAS	-0.30196	0.81115	1.6223	-0.518934
KRAS_chr12_25398155_27_+_A1_GSP2	KRAS	0.0897892	1.06421	2.12843	-0.161219
KRAS_chr12_25398252_23_+_A1_GSP2	KRAS	0.266744	1.20309	2.40618	0.000362922
KRAS_chr12_25398296_32_-_A1_GSP2	KRAS	0.125402	1.09081	2.18162	-0.1287
KRAS_chr12_25398364_35_-_A1_GSP2	KRAS	0.0809549	1.05772	2.11544	-0.169285
KRAS_chr12_25400159_39_+_A1_GSP2	KRAS	0.116457	1.08407	2.16814	-0.136868
TP53_chr17_7572900_25_+_A1_GSP2	TP53	-0.781149	0.581903	1.16381	-0.956493
TP53_chr17_7573015_23_-_A1_GSP2	TP53	-0.770664	0.586148	1.1723	-0.946919
TP53_chr17_7573840_28_+_A1_GSP2	TP53	-0.564056	0.676398	1.3528	-0.758261
TP53_chr17_7574075_36_-_A1_GSP2	TP53	-0.884222	0.541779	1.08356	-1.05061
TP53_chr17_7576469_31_+_A1_GSP2	TP53	-0.789965	0.578358	1.15672	-0.964543
TP53_chr17_7576685_30_-_A1_GSP2	TP53	-0.561029	0.677819	1.35564	-0.755496
TP53_chr17_7576821_25_+_A1_GSP2	TP53	-0.824672	0.56461	1.12922	-0.996235
TP53_chr17_7576968_25_-_A1_GSP2	TP53	-0.71662	0.608522	1.21704	-0.89757
TP53_chr17_7576967_24_+_A1_GSP2	TP53	-0.81793	0.567255	1.13451	-0.990079
TP53_chr17_7577174_26_-_A1_GSP2	TP53	-0.859607	0.551103	1.10221	-1.02813
TP53_chr17_7577478_19_+_A1_GSP2	TP53	-0.650716	0.636964	1.27393	-0.837392
TP53_chr17_7577617_21_-_A1_GSP2	TP53	-0.643285	0.640253	1.28051	-0.830606
TP53_chr17_7578133_22_+_A1_GSP2	TP53	-0.485909	0.714047	1.42809	-0.686902
TP53_chr17_7578290_27_-_A1_GSP2	TP53	-1.08386	0.471765	0.94353	-1.23291
TP53_chr17_7578335_21_+_A1_GSP2	TP53	-0.437462	0.738432	1.47686	-0.642665
TP53_chr17_7578572_25_-_A1_GSP2	TP53	-0.863896	0.549467	1.09893	-1.03205
TP53_chr17_7579256_21_+_A1_GSP2	TP53	-0.546568	0.684647	1.36929	-0.742291
TP53_chr17_7579485_23_+_A1_GSP2	TP53	-0.639682	0.641854	1.28371	-0.827316
TP53_chr17_7579522_26_-_A1_GSP2	TP53	-0.617328	0.651877	1.30375	-0.806904
TP53_chr17_7579594_24_-_A1_GSP2	TP53	-0.910916	0.531847	1.06369	-1.07499
TP53_chr17_7579735_28_-_A1_GSP2	TP53	-0.833487	0.561171	1.12234	-1.00428
TP53_chr17_7579810_21_+_A1_GSP2	TP53	-0.866873	0.548334	1.09667	-1.03477
TP53_chr17_7579949_25_-_A1_GSP2	TP53	-0.777516	0.58337	1.16674	-0.953176
TP53_chr17_7590626_24_+_A1_GSP2	TP53	-0.725323	0.604861	1.20972	-0.905517
TP53_chr17_7590902_23_-_A1_GSP2	TP53	-0.82882	0.562989	1.12598	-1.00002
GNAQ_chr9_80409268_30_+_A1_GSP2	GNAQ	0.279481	1.21376	2.42752	0.0119937
GNAQ_chr9_80409441_29_+_A1_GSP2	GNAQ	0.578141	1.49292	2.98585	0.284707
GNAQ_chr9_80409495_26_-_A1_GSP2	GNAQ	0.462085	1.37753	2.75506	0.178733
GNAQ_chr9_80409573_36_-_A1_GSP2	GNAQ	0.355249	1.27921	2.55841	0.0811792
GNAQ_chr9_80412382_28_+_A1_GSP2	GNAQ	-0.0733745	0.950412	1.90082	-0.310207
GNAQ_chr9_80412604_24_-_A1_GSP2	GNAQ	-0.0940873	0.936865	1.87373	-0.329121
CCND1_chr11_69450794_22_+_A1_GSP2	CCND1	0.0136975	1.00954	2.01908	-0.2307
CCND1_chr11_69456099_22_+_A1_GSP2	CCND1	-0.174907	0.885825	1.77165	-0.402919
CCND1_chr11_69456199_24_-_A1_GSP2	CCND1	-0.235663	0.849295	1.69859	-0.458397
CCND1_chr11_69457266_18_+_A1_GSP2	CCND1	-1.67828	0.312454	0.624908	-1.77569
CCND1_chr11_69457348_26_-_A1_GSP2	CCND1	-0.343049	0.788373	1.57675	-0.556453
CCND1_chr11_69457714_17_+_A1_GSP2	CCND1	-5.1894	0.0274053	0.0548106	-4.98177
CCND1_chr11_69458790_21_-_A1_GSP2	CCND1	-0.899921	0.535916	1.07183	-1.06495
CCND1_chr11_69460695_21_+_A1_GSP2	CCND1	-0.0510296	0.965247	1.93049	-0.289804
CCND1_chr11_69461345_23_+_A1_GSP2	CCND1	-0.101178	0.932272	1.86454	-0.335595
CCND1_chr11_69461396_24_-_A1_GSP2	CCND1	-0.284128	0.821238	1.64248	-0.502651
CCND1_chr11_69461705_20_+_A1_GSP2	CCND1	-0.233931	0.850315	1.70063	-0.456816
CCND1_chr11_69461733_25_-_A1_GSP2	CCND1	-0.274362	0.826816	1.65363	-0.493734
CCND1_chr11_69461808_21_+_A1_GSP2	CCND1	-0.0841314	0.943352	1.8867	-0.32003
CCND1_chr11_69462575_19_+_A1_GSP2	CCND1	-0.0406108	0.972243	1.94449	-0.28029
CCND1_chr11_69462666_20_-_A1_GSP2	CCND1	-0.296006	0.814504	1.62901	-0.513497
CCND1_chr11_69462882_25_+_A1_GSP2	CCND1	-0.349895	0.784641	1.56928	-0.562705
CCND1_chr11_69462958_20_-_A1_GSP2	CCND1	-0.306077	0.808838	1.61768	-0.522693
CCND1_chr11_69463825_20_+_A1_GSP2	CCND1	-0.137159	0.909308	1.81862	-0.368451
CCND1_chr11_69464761_29_+_A1_GSP2	CCND1	-1.48025	0.358427	0.716853	-1.59486
CCND1_chr11_69464799_25_-_A1_GSP2	CCND1	0.0233736	1.01633	2.03267	-0.221864
CCND1_chr11_69464992_22_+_A1_GSP2	CCND1	-0.177471	0.884251	1.7685	-0.405261
CCND1_chr11_69465466_27_+_A1_GSP2	CCND1	-0.143321	0.905432	1.81086	-0.374077
CCND1_chr11_69465514_23_-_A1_GSP2	CCND1	-0.105009	0.929799	1.8596	-0.339093
CCND1_chr11_69465910_20_+_A1_GSP2	CCND1	-0.603467	0.65817	1.31634	-0.794247
CCND1_chr11_69466125_25_-_A1_GSP2	CCND1	-0.969752	0.510594	1.02119	-1.12871
CCND1_chr11_69466707_25_+_A1_GSP2	CCND1	-0.379011	0.768964	1.53793	-0.589291
CCND1_chr11_69466747_20_-_A1_GSP2	CCND1	0.230346	1.17312	2.34623	-0.0328727
CCND1_chr11_69470994_21_+_A1_GSP2	CCND1	-0.106451	0.92887	1.85774	-0.34041
ARID1B_chr6_157099042_19_+_A1_GSP2	ARID1B	-3.68564	0.0777161	0.155432	-3.60865
ARID1B_chr6_157099249_21_+_A1_GSP2	ARID1B	-0.122823	0.918389	1.83678	-0.355359
ARID1B_chr6_157099270_19_-_A1_GSP2	ARID1B	-0.524753	0.695078	1.39016	-0.722372
ARID1B_chr6_157099461_24_+_A1_GSP2	ARID1B	-2.19087	0.219019	0.438039	-2.24374
ARID1B_chr6_157099519_18_-_A1_GSP2	ARID1B	-0.155789	0.897642	1.79528	-0.385461
ARID1B_chr6_157099804_21_+_A1_GSP2	ARID1B	-1.34126	0.394677	0.789354	-1.46794
ARID1B_chr6_157099826_19_-_A1_GSP2	ARID1B	-1.47971	0.35856	0.717121	-1.59437
ARID1B_chr6_157099950_20_-_A1_GSP2	ARID1B	-0.951935	0.516939	1.03388	-1.11244
ARID1B_chr6_157099932_19_+_A1_GSP2	ARID1B	-3.83909	0.0698744	0.139749	-3.74877
ARID1B_chr6_157100311_20_+_A1_GSP2	ARID1B	-0.911143	0.531763	1.06353	-1.07519
ARID1B_chr6_157100339_17_-_A1_GSP2	ARID1B	-2.00383	0.249338	0.498676	-2.07295
ARID1B_chr6_157100669_24_-_A1_GSP2	ARID1B	-3.00405	0.124649	0.249299	-2.98628
ARID1B_chr6_157150281_33_+_A1_GSP2	ARID1B	0.122135	1.08834	2.17669	-0.131683
ARID1B_chr6_157150599_23_-_A1_GSP2	ARID1B	0.167196	1.12287	2.24575	-0.090537
ARID1B_chr6_157192708_31_+_A1_GSP2	ARID1B	-0.0258034	0.982273	1.96455	-0.266769
ARID1B_chr6_157192793_27_-_A1_GSP2	ARID1B	-0.119494	0.920511	1.84102	-0.35232
ARID1B_chr6_157222473_28_+_A1_GSP2	ARID1B	0.0505835	1.03568	2.07137	-0.197018
ARID1B_chr6_157222693_20_-_1R_A1_GSP2	ARID1B	0.178768	1.13192	2.26383	-0.07997
ARID1B_chr6_157256541_39_+_A1_GSP2	ARID1B	-0.0772307	0.947875	1.89575	-0.313728
ARID1B_chr6_157256723_33_-_A1_GSP2	ARID1B	-0.00212435	0.998529	1.99706	-0.245147
ARID1B_chr6_157405740_31_+_21R_A1_GSP2	ARID1B	-0.165621	0.891545	1.78309	-0.394439
ARID1B_chr6_157406080_32_-_A1_GSP2	ARID1B	0.0442773	1.03117	2.06233	-0.202777
ARID1B_chr6_157431542_30_+_A1_GSP2	ARID1B	0.0205232	1.01433	2.02865	-0.224467
ARID1B_chr6_157431702_29_-_A1_GSP2	ARID1B	-0.0226702	0.984409	1.96882	-0.263908
ARID1B_chr6_157454103_29_+_A1_GSP2	ARID1B	-0.168194	0.889956	1.77991	-0.396789
ARID1B_chr6_157454348_24_-_A1_GSP2	ARID1B	0.0606419	1.04293	2.08586	-0.187834
ARID1B_chr6_157469681_32_+_A1_GSP2	ARID1B	0.0732995	1.05212	2.10424	-0.176276
ARID1B_chr6_157469842_22_+_A1_GSP2	ARID1B	0.432238	1.34932	2.69865	0.151479
ARID1B_chr6_157469894_20_-_A1_GSP2	ARID1B	0.0170271	1.01187	2.02374	-0.227659
ARID1B_chr6_157470119_20_-_A1_GSP2	ARID1B	0.0462683	1.03259	2.06518	-0.200959
ARID1B_chr6_157488132_23_+_A1_GSP2	ARID1B	-0.0983808	0.934081	1.86816	-0.333041
ARID1B_chr6_157488321_18_-_A1_GSP2	ARID1B	0.0159021	1.01108	2.02217	-0.228687
ARID1B_chr6_157495081_27_+_A1_GSP2	ARID1B	0.0714431	1.05077	2.10153	-0.177971
ARID1B_chr6_157495253_20_-_A1_GSP2	ARID1B	0.0189785	1.01324	2.02648	-0.225878
ARID1B_chr6_157495912_38_+_A1_GSP2	ARID1B	0.107846	1.07762	2.15524	-0.14473
ARID1B_chr6_157496186_40_-_A1_GSP2	ARID1B	0.0128924	1.00898	2.01795	-0.231435
ARID1B_chr6_157502078_21_+_A1_GSP2	ARID1B	-0.121607	0.919163	1.83833	-0.354249
ARID1B_chr6_157502341_29_-_1R_A1_GSP2	ARID1B	-0.0449941	0.969294	1.93859	-0.284292
ARID1B_chr6_157505333_24_+_A1_GSP2	ARID1B	-0.103319	0.930889	1.86178	-0.33755
ARID1B_chr6_157505520_18_+_A1_GSP2	ARID1B	0.137949	1.10034	2.20068	-0.117242
ARID1B_chr6_157505633_22_-_A1_GSP2	ARID1B	-0.116605	0.922356	1.84471	-0.349682
ARID1B_chr6_157510746_23_+_A1_GSP2	ARID1B	0.0388284	1.02728	2.05456	-0.207752
ARID1B_chr6_157510811_23_-_A1_GSP2	ARID1B	0.0866911	1.06193	2.12386	-0.164048
ARID1B_chr6_157510931_28_-_A1_GSP2	ARID1B	-0.0829464	0.944128	1.88826	-0.318948
ARID1B_chr6_157511116_27_+_A1_GSP2	ARID1B	-0.0948014	0.936401	1.8728	-0.329773
ARID1B_chr6_157511372_23_-_A1_GSP2	ARID1B	-0.111765	0.925455	1.85091	-0.345262
ARID1B_chr6_157517243_24_+_A1_GSP2	ARID1B	0.0987282	1.07083	2.14166	-0.153056
ARID1B_chr6_157517482_25_-_A1_GSP2	ARID1B	0.107166	1.07711	2.15422	-0.145352
ARID1B_chr6_157519911_31_+_27R_A1_GSP2	ARID1B	-0.161576	0.894048	1.7881	-0.390746
ARID1B_chr6_157520043_19_-_3Y_A1_GSP2	ARID1B	-0.0537222	0.963447	1.92689	-0.292262
ARID1B_chr6_157521786_31_+_A1_GSP2	ARID1B	-0.14424	0.904856	1.80971	-0.374916
ARID1B_chr6_157522079_19_+_A1_GSP2	ARID1B	0.0726542	1.05165	2.1033	-0.176865
ARID1B_chr6_157522104_21_-_A1_GSP2	ARID1B	0.0624052	1.04421	2.08841	-0.186224
ARID1B_chr6_157522334_19_+_A1_GSP2	ARID1B	0.161343	1.11833	2.23666	-0.0958808
ARID1B_chr6_157522359_24_-_24Y_A1_GSP2	ARID1B	0.238778	1.17999	2.35998	-0.0251739
ARID1B_chr6_157522630_31_-_A1_GSP2	ARID1B	0.0546354	1.0386	2.07719	-0.193318
ARID1B_chr6_157524953_33_+_A1_GSP2	ARID1B	0.1114	1.08028	2.16055	-0.141486
ARID1B_chr6_157525024_27_+_A1_GSP2	ARID1B	0.0216576	1.01513	2.03025	-0.223431
ARID1B_chr6_157525132_25_-_A1_GSP2	ARID1B	0.033473	1.02347	2.04695	-0.212642
ARID1B_chr6_157527243_30_+_A1_GSP2	ARID1B	-0.0692422	0.953139	1.90628	-0.306434
ARID1B_chr6_157527519_23_+_A1_GSP2	ARID1B	8.37e-05	1.00006	2.00012	-0.243131
ARID1B_chr6_157527549_23_-_A1_GSP2	ARID1B	0.431957	1.34906	2.69812	0.151223
ARID1B_chr6_157527781_23_+_A1_GSP2	ARID1B	0.196212	1.14569	2.29137	-0.0640414
ARID1B_chr6_157527819_21_-_A1_GSP2	ARID1B	0.0782081	1.05571	2.11141	-0.171794
ARID1B_chr6_157528043_20_+_A1_GSP2	ARID1B	0.0866724	1.06192	2.12384	-0.164065
ARID1B_chr6_157528064_20_-_A1_GSP2	ARID1B	0.158501	1.11613	2.23225	-0.0984761
ARID1B_chr6_157528315_19_+_A1_GSP2	ARID1B	0.366166	1.28892	2.57785	0.0911471
ARID1B_chr6_157528334_22_-_A1_GSP2	ARID1B	0.0651866	1.04622	2.09244	-0.183684
ARID1B_chr6_157528533_31_+_A1_GSP2	ARID1B	0.181951	1.13442	2.26883	-0.0770636
ARID1B_chr6_157528564_21_-_A1_GSP2	ARID1B	0.21111	1.15758	2.31516	-0.0504379
ARID1B_chr6_157528778_20_+_A1_GSP2	ARID1B	-0.0112391	0.99224	1.98448	-0.25347
ARID1B_chr6_157528800_22_-_A1_GSP2	ARID1B	0.234698	1.17666	2.35332	-0.0288987
ARID1B_chr6_157529034_23_-_A1_GSP2	ARID1B	0.0661271	1.0469	2.09381	-0.182825
ARID1A_chr1_27022866_20_+_A1_GSP2	ARID1A	-1.85593	0.276255	0.552511	-1.9379
ARID1A_chr1_27022960_21_+_A1_GSP2	ARID1A	-0.608247	0.655993	1.31199	-0.798612
ARID1A_chr1_27023036_19_-_A1_GSP2	ARID1A	0.263222	1.20016	2.40031	-0.00285305
ARID1A_chr1_27023120_18_+_A1_GSP2	ARID1A	-3.81588	0.0710077	0.142015	-3.72758
ARID1A_chr1_27023186_22_+_A1_GSP2	ARID1A	-1.67904	0.312291	0.624582	-1.77637
ARID1A_chr1_27023228_24_-_A1_GSP2	ARID1A	-2.1765	0.221211	0.442423	-2.23062
ARID1A_chr1_27023401_22_+_A1_GSP2	ARID1A	-0.974519	0.508909	1.01782	-1.13306
ARID1A_chr1_27023488_22_-_A1_GSP2	ARID1A	-1.55976	0.339207	0.678414	-1.66746
ARID1A_chr1_27023532_21_+_A1_GSP2	ARID1A	-2.64793	0.159549	0.319098	-2.66109
ARID1A_chr1_27023577_18_-_A1_GSP2	ARID1A	-0.205695	0.867121	1.73424	-0.431032
ARID1A_chr1_27023772_22_-_A1_GSP2	ARID1A	-1.46392	0.362506	0.725012	-1.57995
ARID1A_chr1_27023772_21_+_A1_GSP2	ARID1A	-0.631579	0.645469	1.29094	-0.819917
ARID1A_chr1_27023885_19_+_A1_GSP2	ARID1A	-2.46905	0.18061	0.361219	-2.49776
ARID1A_chr1_27023955_18_-_A1_GSP2	ARID1A	-1.83494	0.280302	0.560605	-1.91874
ARID1A_chr1_27024026_22_-_A1_GSP2	ARID1A	-1.24162	0.422897	0.845793	-1.37696
ARID1A_chr1_27056100_28_+_A1_GSP2	ARID1A	0.649911	1.56907	3.13814	0.350242
ARID1A_chr1_27056356_27_-_A1_GSP2	ARID1A	0.637258	1.55537	3.11074	0.338688
ARID1A_chr1_27057596_25_+_25M_A1_GSP2	ARID1A	0.374054	1.29599	2.59198	0.0983504
ARID1A_chr1_27057833_20_+_A1_GSP2	ARID1A	0.889587	1.85265	3.70529	0.569096
ARID1A_chr1_27057866_19_-_A1_GSP2	ARID1A	0.836992	1.78632	3.57264	0.52107
ARID1A_chr1_27058125_23_-_A1_GSP2	ARID1A	0.583647	1.49863	2.99727	0.289735
ARID1A_chr1_27059126_24_+_A1_GSP2	ARID1A	0.774736	1.71088	3.42175	0.464223
ARID1A_chr1_27059291_26_-_A1_GSP2	ARID1A	0.884532	1.84617	3.69233	0.56448
ARID1A_chr1_27087249_33_+_A1_GSP2	ARID1A	0.726633	1.65477	3.30954	0.420298
ARID1A_chr1_27087439_24_+_A1_GSP2	ARID1A	0.794457	1.73443	3.46885	0.482231
ARID1A_chr1_27087536_20_-_A1_GSP2	ARID1A	0.93148	1.90723	3.81446	0.607349
ARID1A_chr1_27087603_22_-_A1_GSP2	ARID1A	0.958004	1.94262	3.88524	0.631569
ARID1A_chr1_27087846_26_+_A1_GSP2	ARID1A	0.520395	1.43435	2.8687	0.231978
ARID1A_chr1_27087898_18_-_A1_GSP2	ARID1A	0.568698	1.48318	2.96637	0.276085
ARID1A_chr1_27087997_22_-_A1_GSP2	ARID1A	0.723571	1.65126	3.30253	0.417502
ARID1A_chr1_27088606_32_+_A1_GSP2	ARID1A	0.727066	1.65527	3.31054	0.420694
ARID1A_chr1_27088770_19_+_A1_GSP2	ARID1A	0.844389	1.7955	3.59101	0.527824
ARID1A_chr1_27088813_30_-_A1_GSP2	ARID1A	0.708877	1.63453	3.26906	0.404085
ARID1A_chr1_27089425_27_+_21S_A1_GSP2	ARID1A	0.795617	1.73582	3.47164	0.483289
ARID1A_chr1_27089580_21_-_A1_GSP2	ARID1A	0.964802	1.9518	3.90359	0.637776
ARID1A_chr1_27089746_25_+_A1_GSP2	ARID1A	0.765052	1.69943	3.39886	0.45538
ARID1A_chr1_27089792_23_-_A1_GSP2	ARID1A	0.844559	1.79572	3.59143	0.527979
ARID1A_chr1_27092659_28_+_A1_GSP2	ARID1A	0.572519	1.48712	2.97424	0.279574
ARID1A_chr1_27092788_20_+_A1_GSP2	ARID1A	0.826642	1.77355	3.5471	0.511619
ARID1A_chr1_27092859_29_-_A1_GSP2	ARID1A	0.776704	1.71321	3.42642	0.466019
ARID1A_chr1_27092899_29_+_A1_GSP2	ARID1A	0.798906	1.73978	3.47956	0.486293
ARID1A_chr1_27093071_30_-_A1_GSP2	ARID1A	0.778931	1.71586	3.43172	0.468053
ARID1A_chr1_27094246_30_+_A1_GSP2	ARID1A	0.572894	1.4875	2.97501	0.279916
ARID1A_chr1_27094296_32_-_A1_GSP2	ARID1A	0.542835	1.45683	2.91366	0.252468
ARID1A_chr1_27094501_20_-_A1_GSP2	ARID1A	0.668201	1.58909	3.17818	0.366943
ARID1A_chr1_27097573_28_+_A1_GSP2	ARID1A	0.873761	1.83243	3.66487	0.554645
ARID1A_chr1_27097867_30_-_A1_GSP2	ARID1A	0.611812	1.52818	3.05635	0.315453
ARID1A_chr1_27098945_25_+_A1_GSP2	ARID1A	0.655138	1.57477	3.14953	0.355015
ARID1A_chr1_27099027_21_-_A1_GSP2	ARID1A	0.642409	1.56093	3.12187	0.343392
ARID1A_chr1_27099141_21_-_A1_GSP2	ARID1A	0.657595	1.57745	3.1549	0.357259
ARID1A_chr1_27099254_31_+_A1_GSP2	ARID1A	0.692245	1.6158	3.23159	0.388898
ARID1A_chr1_27099433_27_+_A1_GSP2	ARID1A	0.977168	1.9686	3.9372	0.649068
ARID1A_chr1_27099480_30_-_A1_GSP2	ARID1A	0.620257	1.53715	3.0743	0.323164
ARID1A_chr1_27099814_19_+_A1_GSP2	ARID1A	0.815386	1.75977	3.51954	0.501341
ARID1A_chr1_27099920_21_+_A1_GSP2	ARID1A	0.666281	1.58698	3.17395	0.36519
ARID1A_chr1_27099989_19_-_A1_GSP2	ARID1A	0.835593	1.78459	3.56918	0.519793
ARID1A_chr1_27100039_22_+_A1_GSP2	ARID1A	0.794426	1.73439	3.46877	0.482202
ARID1A_chr1_27100146_24_+_A1_GSP2	ARID1A	0.777622	1.7143	3.42861	0.466858
ARID1A_chr1_27100211_20_-_A1_GSP2	ARID1A	0.864779	1.82106	3.64212	0.546443
ARID1A_chr1_27100255_22_+_A1_GSP2	ARID1A	0.7691	1.70421	3.40841	0.459076
ARID1A_chr1_27100399_20_-_A1_GSP2	ARID1A	0.733155	1.66227	3.32454	0.426254
ARID1A_chr1_27100775_26_+_A1_GSP2	ARID1A	0.614709	1.53125	3.0625	0.318098
ARID1A_chr1_27100983_26_+_A1_GSP2	ARID1A	0.736407	1.66602	3.33204	0.429223
ARID1A_chr1_27101009_21_-_A1_GSP2	ARID1A	0.746431	1.67764	3.35527	0.438376
ARID1A_chr1_27101127_21_-_A1_GSP2	ARID1A	0.429799	1.34705	2.69409	0.149253
ARID1A_chr1_27101212_23_+_A1_GSP2	ARID1A	0.958563	1.94337	3.88675	0.63208
ARID1A_chr1_27101237_22_-_A1_GSP2	ARID1A	0.760325	1.69387	3.38774	0.451064
ARID1A_chr1_27101440_22_+_A1_GSP2	ARID1A	0.948012	1.92921	3.85842	0.622445
ARID1A_chr1_27101463_20_-_A1_GSP2	ARID1A	0.913045	1.88302	3.76603	0.590515
ARID1A_chr1_27101522_23_+_A1_GSP2	ARID1A	1.10348	2.14873	4.29745	0.764408
ARID1A_chr1_27101614_22_-_A1_GSP2	ARID1A	0.65955	1.57959	3.15918	0.359043
ARID1A_chr1_27101715_24_-_A1_GSP2	ARID1A	0.604903	1.52088	3.04175	0.309144
ARID1A_chr1_27102036_23_+_A1_GSP2	ARID1A	0.748888	1.6805	3.36099	0.44062
ARID1A_chr1_27102202_24_-_A1_GSP2	ARID1A	0.729893	1.65852	3.31703	0.423276
ARID1A_chr1_27105440_31_+_A1_GSP2	ARID1A	0.855739	1.80969	3.61937	0.538188
ARID1A_chr1_27105553_31_-_A1_GSP2	ARID1A	0.747353	1.67871	3.35742	0.439219
ARID1A_chr1_27105734_30_+_A1_GSP2	ARID1A	0.653943	1.57346	3.14693	0.353924
ARID1A_chr1_27105764_22_-_A1_GSP2	ARID1A	0.945242	1.92551	3.85102	0.619916
ARID1A_chr1_27106016_18_+_A1_GSP2	ARID1A	0.718675	1.64567	3.29134	0.413032
ARID1A_chr1_27106034_22_-_A1_GSP2	ARID1A	0.876933	1.83647	3.67294	0.557541
ARID1A_chr1_27106256_21_+_A1_GSP2	ARID1A	0.810754	1.75413	3.50826	0.497111
ARID1A_chr1_27106284_22_-_A1_GSP2	ARID1A	1.17277	2.25445	4.50889	0.827679
ARID1A_chr1_27106357_20_-_A1_GSP2	ARID1A	0.111147	1.08009	2.16017	-0.141716
ARID1A_chr1_27106510_22_+_A1_GSP2	ARID1A	0.855827	1.8098	3.61959	0.538269
ARID1A_chr1_27106538_21_-_A1_GSP2	ARID1A	0.838253	1.78788	3.57577	0.522222
ARID1A_chr1_27106650_21_-_A1_GSP2	ARID1A	1.13479	2.19586	4.39172	0.792993
ARID1A_chr1_27106763_23_+_A1_GSP2	ARID1A	0.908328	1.87687	3.75374	0.586209
ARID1A_chr1_27106786_20_-_A1_GSP2	ARID1A	0.77061	1.70599	3.41198	0.460454
ARID1A_chr1_27106862_18_-_A1_GSP2	ARID1A	0.71347	1.63974	3.27949	0.408279
ARID1A_chr1_27107001_20_+_A1_GSP2	ARID1A	0.859505	1.81442	3.62883	0.541627
ARID1A_chr1_27107038_21_-_A1_GSP2	ARID1A	0.723352	1.65101	3.30203	0.417302
ARID1A_chr1_27107285_27_-_A1_GSP2	ARID1A	1.12256	2.17733	4.35467	0.781832
NOTCH2_chr1_120458124_21_+_A1_GSP2	NOTCH2	0.561193	1.47549	2.95098	0.269231
NOTCH2_chr1_120464301_25_+_A1_GSP2	NOTCH2	0.523234	1.43717	2.87435	0.23457
NOTCH2_chr1_120465084_31_-_A1_GSP2	NOTCH2	0.446914	1.36312	2.72624	0.164881
NOTCH2_chr1_120466215_34_+_A1_GSP2	NOTCH2	0.450833	1.36683	2.73366	0.168459
NOTCH2_chr1_120468531_21_-_A1_GSP2	NOTCH2	0.728717	1.65716	3.31433	0.422202
NOTCH2_chr1_120469265_24_-_A1_GSP2	NOTCH2	0.670995	1.59217	3.18434	0.369494
KIT_chr4_55561635_30_+_A1_GSP2	KIT	0.0551171	1.03894	2.07789	-0.192879
KIT_chr4_55561905_24_+_A1_GSP2	KIT	0.380442	1.30174	2.60348	0.104184
KIT_chr4_55561951_22_-_A1_GSP2	KIT	0.317625	1.24628	2.49255	0.0468237
KIT_chr4_55589698_31_+_A1_GSP2	KIT	-0.0989889	0.933687	1.86737	-0.333596
KIT_chr4_55589878_25_-_A1_GSP2	KIT	0.114258	1.08242	2.16484	-0.138876
KIT_chr4_55591988_29_+_A1_GSP2	KIT	-0.00233336	0.998384	1.99677	-0.245338
KIT_chr4_55592037_21_-_A1_GSP2	KIT	0.250929	1.18997	2.37995	-0.0140784
KIT_chr4_55592230_29_-_A1_GSP2	KIT	0.0187266	1.01306	2.02613	-0.226108
KIT_chr4_55593350_27_+_A1_GSP2	KIT	0.230507	1.17325	2.34649	-0.0327257
KIT_chr4_55593503_27_-_A1_GSP2	KIT	0.0737251	1.05243	2.10486	-0.175887
KIT_chr4_55593645_28_-_A1_GSP2	KIT	0.167221	1.12289	2.24579	-0.0905138
KIT_chr4_55593948_23_+_A1_GSP2	KIT	0.153603	1.11234	2.22469	-0.102948
KIT_chr4_55594074_25_+_A1_GSP2	KIT	0.165303	1.1214	2.2428	-0.0922648
KIT_chr4_55594114_22_-_A1_GSP2	KIT	0.139845	1.10179	2.20357	-0.115511
KIT_chr4_55594236_35_+_A1_GSP2	KIT	0.331823	1.2586	2.5172	0.0597877
KIT_chr4_55594291_21_-_A1_GSP2	KIT	0.103696	1.07452	2.14905	-0.14852
KIT_chr4_55595439_30_+_A1_GSP2	KIT	0.0215376	1.01504	2.03008	-0.223541
KIT_chr4_55595554_36_-_A1_GSP2	KIT	-0.021164	0.985437	1.97087	-0.262533
KIT_chr4_55595662_30_-_A1_GSP2	KIT	0.0880828	1.06296	2.12591	-0.162777
KIT_chr4_55597458_29_+_A1_GSP2	KIT	-0.0301192	0.979339	1.95868	-0.27071
KIT_chr4_55597549_21_+_A1_GSP2	KIT	0.175156	1.12909	2.25817	-0.083268
KIT_chr4_55597590_28_-_A1_GSP2	KIT	0.0596129	1.04219	2.08437	-0.188773
KIT_chr4_55599052_31_+_A1_GSP2	KIT	-0.0335209	0.977033	1.95407	-0.273816
KIT_chr4_55599220_32_+_A1_GSP2	KIT	-0.0630925	0.95721	1.91442	-0.300819
KIT_chr4_55599274_26_-_A1_GSP2	KIT	0.302725	1.23347	2.46694	0.0332183
KIT_chr4_55599269_24_+_A1_GSP2	KIT	0.240014	1.181	2.36201	-0.0240445
KIT_chr4_55599373_26_-_A1_GSP2	KIT	0.0122769	1.00855	2.01709	-0.231997
KIT_chr4_55602624_32_+_A1_GSP2	KIT	0.189689	1.14052	2.28104	-0.0699976
KIT_chr4_55602785_28_-_A1_GSP2	KIT	0.0102334	1.00712	2.01424	-0.233863
PTEN_chr10_89623145_19_+_A1_GSP2	PTEN	-1.91698	0.264808	0.529615	-1.99365
PTEN_chr10_89623370_22_+_A1_GSP2	PTEN	-2.09079	0.234752	0.469505	-2.15236
PTEN_chr10_89623401_24_-_A1_GSP2	PTEN	-2.45776	0.182029	0.364057	-2.48745
PTEN_chr10_89623581_25_+_A1_GSP2	PTEN	-2.3152	0.200936	0.401871	-2.35727
PTEN_chr10_89623622_23_-_A1_GSP2	PTEN	-3.26612	0.103944	0.207888	-3.22558
PTEN_chr10_89623768_21_+_A1_GSP2	PTEN	-2.74874	0.14878	0.297561	-2.75315
PTEN_chr10_89623808_23_-_A1_GSP2	PTEN	-0.128479	0.914795	1.82959	-0.360525
PTEN_chr10_89623824_21_+_A1_GSP2	PTEN	-2.11129	0.23144	0.46288	-2.17108
PTEN_chr10_89623880_21_-_1G_A1_GSP2	PTEN	-0.389296	0.763502	1.527	-0.598682
PTEN_chr10_89624033_20_+_A1_GSP2	PTEN	0.166537	1.12236	2.24472	-0.0911387
PTEN_chr10_89624064_18_-_A1_GSP2	PTEN	-0.346107	0.786704	1.57341	-0.559246
PTEN_chr10_89624225_26_+_A1_GSP2	PTEN	-0.205035	0.867518	1.73504	-0.430429
PTEN_chr10_89624353_22_-_A1_GSP2	PTEN	0.0196635	1.01372	2.02745	-0.225252
PTEN_chr10_89653653_31_+_A1_GSP2	PTEN	0.0890777	1.06369	2.12738	-0.161868
PTEN_chr10_89653822_26_-_A1_GSP2	PTEN	0.328083	1.25534	2.51069	0.056373
PTEN_chr10_89654006_26_-_A1_GSP2	PTEN	0.0097176	1.00676	2.01352	-0.234334
PTEN_chr10_89685096_30_+_A1_GSP2	PTEN	0.183853	1.13591	2.27183	-0.0753266
PTEN_chr10_89685220_29_+_A1_GSP2	PTEN	0.268799	1.2048	2.40961	0.00223906
PTEN_chr10_89685381_34_-_A1_GSP2	PTEN	0.107152	1.0771	2.1542	-0.145364
PTEN_chr10_89690694_36_+_A1_GSP2	PTEN	0.0759042	1.05402	2.10804	-0.173897
PTEN_chr10_89690878_33_-_A1_GSP2	PTEN	0.115788	1.08357	2.16713	-0.137478
PTEN_chr10_89692651_37_+_A1_GSP2	PTEN	0.224253	1.16817	2.33634	-0.0384369
PTEN_chr10_89692818_28_-_A1_GSP2	PTEN	0.455683	1.37143	2.74286	0.172888
PTEN_chr10_89692911_34_-_A1_GSP2	PTEN	0.342688	1.26812	2.53623	0.0697094
PTEN_chr10_89692893_25_+_A1_GSP2	PTEN	0.516806	1.43078	2.86157	0.2287
PTEN_chr10_89693034_31_-_A1_GSP2	PTEN	0.188342	1.13945	2.27891	-0.0712274
PTEN_chr10_89711778_24_+_A1_GSP2	PTEN	0.182714	1.13502	2.27003	-0.0763665
PTEN_chr10_89711930_28_-_A1_GSP2	PTEN	0.213488	1.15949	2.31898	-0.0482659
PTEN_chr10_89712031_31_-_A1_GSP2	PTEN	0.121055	1.08753	2.17506	-0.132669
PTEN_chr10_89717546_29_+_A1_GSP2	PTEN	0.311785	1.24124	2.48248	0.0414906
PTEN_chr10_89717679_29_+_A1_GSP2	PTEN	0.626165	1.54346	3.08691	0.328559
PTEN_chr10_89717716_28_-_A1_GSP2	PTEN	0.676969	1.59878	3.19755	0.374949
PTEN_chr10_89717885_26_-_A1_GSP2	PTEN	0.400026	1.31953	2.63906	0.122066
PTEN_chr10_89720533_36_+_A1_GSP2	PTEN	0.0986786	1.07079	2.14158	-0.153102
PTEN_chr10_89720681_25_-_A1_GSP2	PTEN	0.373523	1.29551	2.59102	0.097865
PTEN_chr10_89720766_25_+_A1_GSP2	PTEN	0.366424	1.28915	2.57831	0.0913833
PTEN_chr10_89720900_31_-_25M_A1_GSP2	PTEN	-0.00518831	0.99641	1.99282	-0.247945
PTEN_chr10_89724894_31_+_A1_GSP2	PTEN	0.317651	1.2463	2.4926	0.046847
PTEN_chr10_89725342_36_-_A1_GSP2	PTEN	0.544802	1.45882	2.91764	0.254264
EZH2_chr7_148508688_26_+_A1_GSP2	EZH2	0.103656	1.07449	2.14899	-0.148557
EZH2_chr7_148508751_27_-_A1_GSP2	EZH2	0.1796	1.13257	2.26514	-0.0792103
EZH2_chr7_148508856_26_-_A1_GSP2	EZH2	0.0867903	1.062	2.12401	-0.163957
CDK4_chr12_58142245_22_+_A1_GSP2	CDK4	0.18839	1.13949	2.27898	-0.0711838
CDK4_chr12_58142416_28_-_A1_GSP2	CDK4	0.14911	1.10889	2.21777	-0.107051
CDK4_chr12_58142890_21_+_A1_GSP2	CDK4	0.0121048	1.00843	2.01685	-0.232154
CDK4_chr12_58143114_22_-_A1_GSP2	CDK4	-0.0111656	0.99229	1.98458	-0.253403
CDK4_chr12_58143174_23_+_A1_GSP2	CDK4	0.0111217	1.00774	2.01548	-0.233052
CDK4_chr12_58143343_28_-_A1_GSP2	CDK4	-0.0510731	0.965218	1.93044	-0.289843
CDK4_chr12_58144400_27_+_A1_GSP2	CDK4	-0.00706391	0.995116	1.99023	-0.249657
CDK4_chr12_58144579_27_-_A1_GSP2	CDK4	0.124177	1.08989	2.17977	-0.129819
CDK4_chr12_58144639_24_+_A1_GSP2	CDK4	-0.0142344	0.990182	1.98036	-0.256205
CDK4_chr12_58144886_24_-_A1_GSP2	CDK4	0.128392	1.09308	2.18615	-0.125969
CDK4_chr12_58144937_28_+_A1_GSP2	CDK4	0.0855165	1.06107	2.12214	-0.16512
CDK4_chr12_58145166_27_-_A1_GSP2	CDK4	0.364832	1.28773	2.57546	0.0899294
CDK4_chr12_58145226_28_+_A1_GSP2	CDK4	0.429891	1.34713	2.69426	0.149337
CDK4_chr12_58145389_22_+_A1_GSP2	CDK4	-0.154849	0.898226	1.79645	-0.384604
CDK4_chr12_58145539_27_-_A1_GSP2	CDK4	-0.180131	0.882623	1.76525	-0.407689
BRAF_chr7_140434544_21_-_A1_GSP2	BRAF	0.622234	1.53926	3.07851	0.324969
BRAF_chr7_140439574_28_+_A1_GSP2	BRAF	-0.0434531	0.97033	1.94066	-0.282885
BRAF_chr7_140453002_29_+_A1_GSP2	BRAF	0.252283	1.19109	2.38218	-0.0128418
BRAF_chr7_140453110_20_+_A1_GSP2	BRAF	0.384533	1.30544	2.61087	0.107919
BRAF_chr7_140453233_33_-_A1_GSP2	BRAF	0.0612003	1.04333	2.08667	-0.187324
BRAF_chr7_140481340_28_+_A1_GSP2	BRAF	0.271516	1.20708	2.41415	0.00472026
BRAF_chr7_140481449_26_-_A1_GSP2	BRAF	0.281227	1.21523	2.43046	0.013588
BRAF_chr7_140481551_31_-_A1_GSP2	BRAF	0.0714301	1.05076	2.10152	-0.177983
BRAF_chr7_140482850_23_+_A1_GSP2	BRAF	0.289537	1.22225	2.4445	0.0211762
BRAF_chr7_140482934_23_-_A1_GSP2	BRAF	0.381447	1.30265	2.60529	0.105101
BRAF_chr7_140487289_23_+_A1_GSP2	BRAF	0.153152	1.112	2.22399	-0.103361
BRAF_chr7_140487409_32_-_A1_GSP2	BRAF	-0.140013	0.907511	1.81502	-0.371056
BRAF_chr7_140494163_26_+_A1_GSP2	BRAF	0.0755385	1.05375	2.10751	-0.174231
BRAF_chr7_140499061_26_+_A1_GSP2	BRAF	0.091103	1.06518	2.13037	-0.160019
BRAF_chr7_140499109_24_-_A1_GSP2	BRAF	0.190363	1.14105	2.2821	-0.0693827
BRAF_chr7_140500207_21_+_A1_GSP2	BRAF	0.24076	1.18161	2.36323	-0.0233638
BRAF_chr7_140500303_25_-_A1_GSP2	BRAF	0.65403	1.57356	3.14711	0.354003
BRAF_chr7_140507658_35_+_A1_GSP2	BRAF	-0.0629043	0.957335	1.91467	-0.300647
BRAF_chr7_140508594_32_+_A1_GSP2	BRAF	-0.153202	0.899253	1.79851	-0.383099
BRAF_chr7_140508774_22_-_A1_GSP2	BRAF	0.358526	1.28212	2.56423	0.0841715
BRAF_chr7_140532221_28_+_A1_GSP2	BRAF	-0.173584	0.886637	1.77327	-0.401711
BRAF_chr7_140532278_30_-_A1_GSP2	BRAF	-0.123508	0.917953	1.83591	-0.355986
BRAF_chr7_140534426_25_+_A1_GSP2	BRAF	0.672865	1.59424	3.18847	0.371202
BRAF_chr7_140559985_30_+_A1_GSP2	BRAF	0.215292	1.16094	2.32188	-0.0466192
BRAF_chr7_140560036_21_-_A1_GSP2	BRAF	0.138527	1.10078	2.20156	-0.116715
BRAF_chr7_140614180_25_+_A1_GSP2	BRAF	0.00512631	1.00356	2.00712	-0.238526
BRAF_chr7_140614238_29_-_A1_GSP2	BRAF	0.309959	1.23967	2.47934	0.0398235
GNA11_chr19_3118808_21_+_A1_GSP2	GNA11	0.0570228	1.04032	2.08063	-0.191138
GNA11_chr19_3118909_24_+_A1_GSP2	GNA11	0.34272	1.26815	2.53629	0.0697385
GNA11_chr19_3118966_25_-_A1_GSP2	GNA11	0.190999	1.14155	2.28311	-0.0688014
BAP1_chr3_52436271_20_+_A1_GSP2	BAP1	-0.0283954	0.98051	1.96102	-0.269136
BAP1_chr3_52436440_23_-_A1_GSP2	BAP1	-0.00356917	0.997529	1.99506	-0.246466
BAP1_chr3_52436581_23_+_A1_GSP2	BAP1	-0.111866	0.925391	1.85078	-0.345355
BAP1_chr3_52436705_20_-_A1_GSP2	BAP1	-0.0409787	0.971995	1.94399	-0.280626
BAP1_chr3_52436763_22_+_A1_GSP2	BAP1	-0.0988989	0.933745	1.86749	-0.333514
BAP1_chr3_52436815_20_-_A1_GSP2	BAP1	0.0758811	1.054	2.10801	-0.173918
BAP1_chr3_52436890_21_-_A1_GSP2	BAP1	-0.0623259	0.957719	1.91544	-0.300118
BAP1_chr3_52437120_27_+_A1_GSP2	BAP1	-0.0100813	0.993037	1.98607	-0.252413
BAP1_chr3_52437277_21_+_A1_GSP2	BAP1	0.0314287	1.02202	2.04405	-0.214509
BAP1_chr3_52437318_30_-_A1_GSP2	BAP1	-0.119565	0.920465	1.84093	-0.352385
BAP1_chr3_52437406_19_+_A1_GSP2	BAP1	-0.0904337	0.93924	1.87848	-0.325784
BAP1_chr3_52437642_20_+_A1_GSP2	BAP1	0.110543	1.07963	2.15927	-0.142268
BAP1_chr3_52437669_22_-_A1_GSP2	BAP1	0.0124075	1.00864	2.01727	-0.231878
BAP1_chr3_52437748_20_+_A1_GSP2	BAP1	0.0185583	1.01295	2.02589	-0.226261
BAP1_chr3_52437815_22_-_A1_GSP2	BAP1	-0.143535	0.905298	1.8106	-0.374273
BAP1_chr3_52437919_23_-_A1_GSP2	BAP1	-0.212812	0.862854	1.72571	-0.437531
BAP1_chr3_52438439_23_+_A1_GSP2	BAP1	-0.102414	0.931473	1.86295	-0.336724
BAP1_chr3_52438553_18_+_A1_GSP2	BAP1	-0.0195616	0.986532	1.97306	-0.261069
BAP1_chr3_52438607_24_-_A1_GSP2	BAP1	-0.135461	0.910379	1.82076	-0.3669
BAP1_chr3_52439082_28_+_A1_GSP2	BAP1	-0.1797	0.882886	1.76577	-0.407296
BAP1_chr3_52439336_27_-_A1_GSP2	BAP1	-0.0410083	0.971975	1.94395	-0.280653
BAP1_chr3_52439750_21_+_A1_GSP2	BAP1	-0.42034	0.747249	1.4945	-0.627029
BAP1_chr3_52439953_20_-_A1_GSP2	BAP1	-0.0532883	0.963737	1.92747	-0.291866
BAP1_chr3_52440245_19_+_A1_GSP2	BAP1	-0.391936	0.762106	1.52421	-0.601093
BAP1_chr3_52440446_23_-_A1_GSP2	BAP1	0.0439689	1.03095	2.06189	-0.203058
BAP1_chr3_52440800_25_+_A1_GSP2	BAP1	-0.14779	0.902632	1.80526	-0.378158
BAP1_chr3_52440931_24_-_A1_GSP2	BAP1	-0.298216	0.813257	1.62651	-0.515515
BAP1_chr3_52441146_21_+_A1_GSP2	BAP1	-0.169259	0.889299	1.7786	-0.397762
BAP1_chr3_52441362_23_-_A1_GSP2	BAP1	0.111186	1.08012	2.16023	-0.14168
BAP1_chr3_52441377_19_+_A1_GSP2	BAP1	0.0482199	1.03399	2.06798	-0.199177
BAP1_chr3_52441491_30_-_A1_GSP2	BAP1	-0.132224	0.912424	1.82485	-0.363944
BAP1_chr3_52441942_21_+_A1_GSP2	BAP1	0.0141042	1.00982	2.01965	-0.230328
BAP1_chr3_52442057_21_+_A1_GSP2	BAP1	-0.0450758	0.969239	1.93848	-0.284367
BAP1_chr3_52442098_28_-_A1_GSP2	BAP1	-0.0599015	0.95933	1.91866	-0.297905
BAP1_chr3_52442454_21_+_A1_GSP2	BAP1	0.133117	1.09666	2.19332	-0.121655
BAP1_chr3_52442647_23_-_A1_GSP2	BAP1	0.128858	1.09343	2.18686	-0.125544
BAP1_chr3_52443548_19_+_A1_GSP2	BAP1	0.000628512	1.00044	2.00087	-0.242633
BAP1_chr3_52443638_22_-_A1_GSP2	BAP1	0.117988	1.08522	2.17044	-0.13547
BAP1_chr3_52443706_21_+_A1_GSP2	BAP1	-0.501407	0.706418	1.41284	-0.701054
BAP1_chr3_52443787_17_-_A1_GSP2	BAP1	0.205787	1.15332	2.30663	-0.0552982
BAP1_chr3_52443775_20_+_A1_GSP2	BAP1	-0.804991	0.572366	1.14473	-0.978263
BAP1_chr3_52443913_18_-_A1_GSP2	BAP1	0.286416	1.21961	2.43921	0.018326

## Sheet: HCI-CM004
Primer	Gene	Normalized Log2 Value	Fold Change	Observed Copies	Z-Score
PDGFRA_chr4_55127233_25_+_A1_GSP2	PDGFRA	0.144914	1.10566	2.21133	-0.294335
PDGFRA_chr4_55133867_24_+_A1_GSP2	PDGFRA	0.00246219	1.00171	2.00342	-0.432949
PDGFRA_chr4_55140964_28_+_A1_GSP2	PDGFRA	-0.234138	0.850193	1.70039	-0.663177
PDGFRA_chr4_55144179_26_-_A1_GSP2	PDGFRA	-0.271997	0.828172	1.65634	-0.700017
PDGFRA_chr4_55146674_31_-_A1_GSP2	PDGFRA	-0.0126957	0.991239	1.98248	-0.447699
PDGFRA_chr4_55161196_25_+_A1_GSP2	PDGFRA	-0.24632	0.843044	1.68609	-0.675031
STK19_chr6_31940049_22_+_A1_GSP2	STK19	0.823206	1.76933	3.53867	0.365689
STK19_chr6_31940140_22_-_A1_GSP2	STK19	1.21636	2.32359	4.64718	0.748251
CRKL_chr22_21272325_20_+_A1_GSP2	CRKL	0.214055	1.15994	2.31989	-0.227056
CRKL_chr22_21272358_21_-_A1_GSP2	CRKL	0.297059	1.22864	2.45727	-0.146287
CRKL_chr22_21272367_20_+_A1_GSP2	CRKL	0.361859	1.28508	2.57016	-0.0832327
CRKL_chr22_21272428_22_-_A1_GSP2	CRKL	0.355	1.27899	2.55797	-0.0899067
CRKL_chr22_21272559_20_-_A1_GSP2	CRKL	0.118083	1.08529	2.17058	-0.320443
CRKL_chr22_21288007_25_+_A1_GSP2	CRKL	0.242472	1.18302	2.36604	-0.199403
CRKL_chr22_21288156_22_+_A1_GSP2	CRKL	0.363909	1.28691	2.57382	-0.081238
CRKL_chr22_21288200_32_-_A1_GSP2	CRKL	0.219943	1.16469	2.32938	-0.221326
CRKL_chr22_21288280_28_+_A1_GSP2	CRKL	0.339563	1.26537	2.53075	-0.104928
CRKL_chr22_21288321_30_-_A1_GSP2	CRKL	0.0984653	1.07063	2.14127	-0.339532
CRKL_chr22_21288463_24_+_A1_GSP2	CRKL	0.303842	1.23443	2.46886	-0.139687
CRKL_chr22_21288490_26_-_A1_GSP2	CRKL	0.766883	1.70159	3.40318	0.310883
CRKL_chr22_21303958_28_+_A1_GSP2	CRKL	0.0481075	1.03391	2.06782	-0.388534
CRKL_chr22_21304156_24_-_A1_GSP2	CRKL	0.106283	1.07645	2.1529	-0.331925
HRAS_chr11_533662_21_+_A1_GSP2	HRAS	0.57575	1.49045	2.9809	0.124898
HRAS_chr11_533801_24_+_A1_GSP2	HRAS	0.874954	1.83395	3.6679	0.416043
HRAS_chr11_533883_23_-_A1_GSP2	HRAS	0.459488	1.37505	2.75011	0.0117668
HRAS_chr11_533991_20_-_A1_GSP2	HRAS	0.378939	1.30039	2.60077	-0.0666126
HRAS_chr11_534138_21_+_A1_GSP2	HRAS	0.0771853	1.05496	2.10992	-0.360239
HRAS_chr11_534350_21_-_A1_GSP2	HRAS	0.570337	1.48487	2.96974	0.11963
GAB2_chr11_77930271_19_+_A1_GSP2	GAB2	0.129195	1.09368	2.18737	-0.30963
GAB2_chr11_77931317_19_+_A1_GSP2	GAB2	0.03741	1.02627	2.05254	-0.398943
GAB2_chr11_77931510_25_-_A1_GSP2	GAB2	0.0874741	1.06251	2.12502	-0.350227
GAB2_chr11_77932696_19_+_A1_GSP2	GAB2	0.0828767	1.05913	2.11826	-0.354701
GAB2_chr11_77932840_23_-_A1_GSP2	GAB2	0.237163	1.17867	2.35735	-0.204569
GAB2_chr11_77933105_21_+_A1_GSP2	GAB2	-0.0660951	0.95522	1.91044	-0.49966
GAB2_chr11_77933255_32_-_A1_GSP2	GAB2	-0.0852116	0.942646	1.88529	-0.518262
GAB2_chr11_77934423_23_+_A1_GSP2	GAB2	0.0112942	1.00786	2.01572	-0.424355
GAB2_chr11_77934552_25_+_A1_GSP2	GAB2	0.255343	1.19362	2.38724	-0.186879
GAB2_chr11_77934604_25_-_A1_GSP2	GAB2	0.244575	1.18474	2.36949	-0.197357
GAB2_chr11_77934731_31_-_A1_GSP2	GAB2	-0.132645	0.912157	1.82431	-0.564418
GAB2_chr11_77936259_29_-_A1_GSP2	GAB2	0.035689	1.02505	2.05009	-0.400618
GAB2_chr11_77937477_23_+_A1_GSP2	GAB2	0.140938	1.10262	2.20524	-0.298203
GAB2_chr11_77937623_22_+_A1_GSP2	GAB2	0.221978	1.16633	2.33266	-0.219346
GAB2_chr11_77937669_20_-_A1_GSP2	GAB2	0.146462	1.10685	2.2137	-0.292828
GAB2_chr11_77937766_27_+_A1_GSP2	GAB2	0.161936	1.11879	2.23758	-0.277771
GAB2_chr11_77937835_28_-_A1_GSP2	GAB2	-0.0554859	0.96227	1.92454	-0.489337
GAB2_chr11_77937915_29_+_A1_GSP2	GAB2	0.0815869	1.05818	2.11636	-0.355956
GAB2_chr11_77937987_22_-_A1_GSP2	GAB2	0.132197	1.09596	2.19192	-0.306709
GAB2_chr11_77938124_26_-_A1_GSP2	GAB2	0.0440842	1.03103	2.06206	-0.392449
GAB2_chr11_77961165_25_+_A1_GSP2	GAB2	0.0945285	1.06772	2.13543	-0.343363
GAB2_chr11_77961299_22_+_A1_GSP2	GAB2	0.196756	1.14612	2.29224	-0.243889
GAB2_chr11_77961349_20_-_A1_GSP2	GAB2	0.193553	1.14358	2.28715	-0.247006
GAB2_chr11_77961483_32_-_A1_GSP2	GAB2	-0.287795	0.819153	1.63831	-0.715389
GAB2_chr11_77991613_27_+_A1_GSP2	GAB2	0.237258	1.17875	2.3575	-0.204478
GAB2_chr11_77991745_26_+_A1_GSP2	GAB2	0.270022	1.20583	2.41165	-0.172596
GAB2_chr11_77991817_23_-_A1_GSP2	GAB2	0.21556	1.16115	2.32231	-0.225591
GAB2_chr11_77991930_24_-_A1_GSP2	GAB2	0.278226	1.2127	2.42541	-0.164613
SPRED1_chr15_38545356_24_+_A1_GSP2	SPRED1	-0.12755	0.915385	1.83077	-0.55946
SPRED1_chr15_38545424_26_-_A1_GSP2	SPRED1	-0.170754	0.888378	1.77676	-0.601501
SPRED1_chr15_38591505_22_+_A1_GSP2	SPRED1	0.107755	1.07755	2.1551	-0.330493
SPRED1_chr15_38591641_22_+_A1_GSP2	SPRED1	0.136329	1.0991	2.19821	-0.302688
SPRED1_chr15_38591667_25_-_A1_GSP2	SPRED1	-0.0681223	0.953879	1.90776	-0.501633
SPRED1_chr15_38614365_33_+_A1_GSP2	SPRED1	0.0749878	1.05335	2.1067	-0.362377
SPRED1_chr15_38614489_25_+_A1_GSP2	SPRED1	0.0557942	1.03943	2.07886	-0.381054
SPRED1_chr15_38614560_27_-_A1_GSP2	SPRED1	0.22304	1.16719	2.33438	-0.218313
SPRED1_chr15_38614657_33_-_A1_GSP2	SPRED1	-0.0584531	0.960293	1.92059	-0.492224
SPRED1_chr15_38616886_38_+_A1_GSP2	SPRED1	0.256517	1.19459	2.38918	-0.185737
SPRED1_chr15_38631999_26_+_A1_GSP2	SPRED1	0.0822204	1.05865	2.11729	-0.355339
SPRED1_chr15_38632058_25_-_A1_GSP2	SPRED1	0.112	1.08073	2.16145	-0.326361
SPRED1_chr15_38641557_38_+_A1_GSP2	SPRED1	0.0100477	1.00699	2.01398	-0.425568
SPRED1_chr15_38641638_22_+_A1_GSP2	SPRED1	0.300887	1.2319	2.4638	-0.142562
SPRED1_chr15_38641682_30_-_A1_GSP2	SPRED1	0.164369	1.12068	2.24135	-0.275404
SPRED1_chr15_38641787_37_-_A1_GSP2	SPRED1	0.0187768	1.0131	2.0262	-0.417074
SPRED1_chr15_38643160_30_+_A1_GSP2	SPRED1	0.0487992	1.0344	2.06881	-0.38786
SPRED1_chr15_38643267_33_+_A1_GSP2	SPRED1	0.161924	1.11878	2.23756	-0.277782
SPRED1_chr15_38643336_28_-_A1_GSP2	SPRED1	0.467423	1.38264	2.76527	0.0194883
SPRED1_chr15_38643356_33_+_A1_GSP2	SPRED1	0.262912	1.1999	2.3998	-0.179515
SPRED1_chr15_38643436_23_-_A1_GSP2	SPRED1	0.39359	1.31366	2.62732	-0.0523565
SPRED1_chr15_38643520_24_+_A1_GSP2	SPRED1	0.359628	1.2831	2.56619	-0.0854031
SPRED1_chr15_38643584_22_-_A1_GSP2	SPRED1	0.319186	1.24763	2.49525	-0.124756
SPRED1_chr15_38643648_31_+_A1_GSP2	SPRED1	0.373364	1.29537	2.59074	-0.0720372
SPRED1_chr15_38643693_24_-_A1_GSP2	SPRED1	0.132914	1.09651	2.19301	-0.306012
SPRED1_chr15_38643869_27_-_A1_GSP2	SPRED1	-0.0175876	0.987883	1.97577	-0.452459
CTNNB1_chr3_41265973_36_+_A1_GSP2	CTNNB1	0.0969188	1.06949	2.13897	-0.341037
CTNNB1_chr3_41266073_22_+_A1_GSP2	CTNNB1	0.0933143	1.06682	2.13364	-0.344544
CTNNB1_chr3_41266141_23_-_A1_GSP2	CTNNB1	-0.0173424	0.988051	1.9761	-0.452221
CTNNB1_chr3_41266263_27_-_A1_GSP2	CTNNB1	0.0502782	1.03546	2.07093	-0.386421
MAP2K2_chr19_4090539_18_+_A1_GSP2	MAP2K2	0.426286	1.34377	2.68754	-0.0205402
MAP2K2_chr19_4090742_21_-_A1_GSP2	MAP2K2	-0.0683235	0.953746	1.90749	-0.501829
MAP2K2_chr19_4094428_19_+_A1_GSP2	MAP2K2	-0.0900738	0.939475	1.87895	-0.522993
MAP2K2_chr19_4094502_19_-_A1_GSP2	MAP2K2	0.0658471	1.0467	2.0934	-0.371272
MAP2K2_chr19_4095329_21_+_A1_GSP2	MAP2K2	0.0349379	1.02451	2.04903	-0.401348
MAP2K2_chr19_4095449_21_-_A1_GSP2	MAP2K2	0.0648036	1.04594	2.09189	-0.372287
MAP2K2_chr19_4097250_23_+_A1_GSP2	MAP2K2	0.10691	1.07692	2.15384	-0.331314
MAP2K2_chr19_4097357_19_-_12R_A1_GSP2	MAP2K2	0.327347	1.2547	2.50941	-0.116815
MAP2K2_chr19_4099166_20_+_A1_GSP2	MAP2K2	-0.21428	0.861976	1.72395	-0.643854
MAP2K2_chr19_4099429_19_-_A1_GSP2	MAP2K2	0.163123	1.11971	2.23942	-0.276616
MAP2K2_chr19_4100904_21_+_A1_GSP2	MAP2K2	0.489018	1.40349	2.80698	0.0405021
MAP2K2_chr19_4101081_24_+_A1_GSP2	MAP2K2	0.36666	1.28936	2.57873	-0.0785609
MAP2K2_chr19_4101106_25_-_A1_GSP2	MAP2K2	0.446136	1.36239	2.72477	-0.00122501
MAP2K2_chr19_4101165_17_+_A1_GSP2	MAP2K2	0.278652	1.21306	2.42612	-0.164198
MAP2K2_chr19_4101220_23_-_A1_GSP2	MAP2K2	0.349337	1.27397	2.54795	-0.0954174
MAP2K2_chr19_4101298_18_-_13R_A1_GSP2	MAP2K2	0.0695461	1.04939	2.09877	-0.367672
MAP2K2_chr19_4102316_21_+_A1_GSP2	MAP2K2	0.242612	1.18313	2.36627	-0.199267
MAP2K2_chr19_4102451_23_-_A1_GSP2	MAP2K2	-0.0164634	0.988653	1.97731	-0.451365
MAP2K2_chr19_4110444_22_+_A1_GSP2	MAP2K2	0.215113	1.16079	2.32159	-0.226026
MAP2K2_chr19_4110692_24_-_A1_GSP2	MAP2K2	0.23466	1.17663	2.35326	-0.207005
MAP2K2_chr19_4117309_25_+_A1_GSP2	MAP2K2	0.501718	1.4159	2.8318	0.0528594
MAP2K2_chr19_4117520_19_+_8R_A1_GSP2	MAP2K2	0.560546	1.47483	2.94965	0.110103
MAP2K2_chr19_4117645_27_-_A1_GSP2	MAP2K2	0.454452	1.37026	2.74052	0.00686631
MAP2K2_chr19_4123748_18_+_A1_GSP2	MAP2K2	-0.820768	0.56614	1.13228	-1.23401
MAP2K1_chr15_66679654_20_+_A1_GSP2	MAP2K1	0.0195127	1.01362	2.02723	-0.416358
MAP2K1_chr15_66679767_17_-_A1_GSP2	MAP2K1	-0.113821	0.924137	1.84827	-0.546101
MAP2K1_chr15_66727325_25_+_A1_GSP2	MAP2K1	0.121132	1.08759	2.17518	-0.317476
MAP2K1_chr15_66727399_23_+_A1_GSP2	MAP2K1	0.161408	1.11838	2.23676	-0.278284
MAP2K1_chr15_66727467_28_-_A1_GSP2	MAP2K1	0.00508421	1.00353	2.00706	-0.430398
MAP2K1_chr15_66727611_24_-_A1_GSP2	MAP2K1	0.130944	1.09501	2.19002	-0.307928
MAP2K1_chr15_66728953_31_+_A1_GSP2	MAP2K1	-0.137569	0.90905	1.8181	-0.569209
MAP2K1_chr15_66729257_23_-_A1_GSP2	MAP2K1	0.268834	1.20483	2.40967	-0.173752
MAP2K1_chr15_66735584_27_+_A1_GSP2	MAP2K1	0.102282	1.07347	2.14694	-0.335818
MAP2K1_chr15_66735720_33_-_A1_GSP2	MAP2K1	0.0208163	1.01453	2.02907	-0.41509
MAP2K1_chr15_66736882_40_+_A1_GSP2	MAP2K1	0.186706	1.13816	2.27632	-0.253668
MAP2K1_chr15_66737089_23_-_A1_GSP2	MAP2K1	0.423138	1.34084	2.68168	-0.0236037
MAP2K1_chr15_66774042_25_+_A1_GSP2	MAP2K1	0.130086	1.09436	2.18872	-0.308763
MAP2K1_chr15_66774241_23_-_A1_GSP2	MAP2K1	0.028983	1.02029	2.04059	-0.407143
MAP2K1_chr15_66777287_31_+_A1_GSP2	MAP2K1	-0.117883	0.921539	1.84308	-0.550053
MAP2K1_chr15_66777531_20_-_A1_GSP2	MAP2K1	0.0778495	1.05544	2.11089	-0.359593
MAP2K1_chr15_66779498_30_+_A1_GSP2	MAP2K1	0.164889	1.12108	2.24216	-0.274898
MAP2K1_chr15_66779640_27_-_A1_GSP2	MAP2K1	0.0482538	1.03401	2.06803	-0.388391
MAP2K1_chr15_66781517_30_+_A1_GSP2	MAP2K1	0.171525	1.12625	2.2525	-0.26844
MAP2K1_chr15_66781617_22_-_A1_GSP2	MAP2K1	0.0912049	1.06526	2.13052	-0.346597
MAP2K1_chr15_66782020_25_+_A1_GSP2	MAP2K1	-0.0444784	0.96964	1.93928	-0.478626
MAP2K1_chr15_66782116_32_-_A1_GSP2	MAP2K1	0.142641	1.10392	2.20785	-0.296546
MAP2K1_chr15_66782809_23_+_A1_GSP2	MAP2K1	0.0105133	1.00731	2.01463	-0.425115
MAP2K1_chr15_66782957_22_-_A1_GSP2	MAP2K1	0.186871	1.13829	2.27658	-0.253508
CDKN2A_chr9_21968201_24_+_A1_GSP2	CDKN2A	-9.382	0.00149877	0.00299754	-9.56466
CDKN2A_chr9_21968260_23_-_A1_GSP2	CDKN2A	-10.8487	0.000542267	0.00108453	-10.9919
CDKN2A_chr9_21968534_34_+_A1_GSP2	CDKN2A	-10.2805	0.000804013	0.00160803	-10.4389
CDKN2A_chr9_21968945_24_-_A1_GSP2	CDKN2A	-10.0413	0.000948999	0.001898	-10.2062
CDKN2A_chr9_21969724_23_+_A1_GSP2	CDKN2A	-10.2251	0.000835475	0.00167095	-10.3851
CDKN2A_chr9_21970116_20_-_A1_GSP2	CDKN2A	-11.3827	0.000374511	0.000749022	-11.5115
CDKN2A_chr9_21970843_24_+_A1_GSP2	CDKN2A	-9.23509	0.00165944	0.00331887	-9.4217
CDKN2A_chr9_21970971_19_+_A1_GSP2	CDKN2A	-8.27059	0.00323821	0.00647643	-8.48318
CDKN2A_chr9_21971069_18_-_A1_GSP2	CDKN2A	-8.99431	0.00196085	0.0039217	-9.1874
CDKN2A_chr9_21971249_24_-_A1_GSP2	CDKN2A	-9.36883	0.00151252	0.00302505	-9.55184
CDKN2A_chr9_21972286_27_+_A1_GSP2	CDKN2A	-10.4298	0.000724968	0.00144994	-10.5842
CDKN2A_chr9_21973116_31_-_A1_GSP2	CDKN2A	-10.1652	0.000870898	0.0017418	-10.3268
CDKN2A_chr9_21973609_25_-_A1_GSP2	CDKN2A	-10.3411	0.000770912	0.00154182	-10.498
CDKN2A_chr9_21974295_30_+_A1_GSP2	CDKN2A	-9.34378	0.00153901	0.00307803	-9.52746
CDKN2A_chr9_21974424_25_+_A1_GSP2	CDKN2A	-9.49095	0.00138976	0.00277951	-9.67067
CDKN2A_chr9_21974613_23_+_A1_GSP2	CDKN2A	-10.6226	0.000634264	0.00126853	-10.7719
CDKN2A_chr9_21974686_22_-_A1_GSP2	CDKN2A	-9.80744	0.00111601	0.00223201	-9.97864
CDKN2A_chr9_21974962_22_-_A1_GSP2	CDKN2A	-2.53953	0.171999	0.343998	-2.90648
CDKN2A_chr9_21974988_21_+_A1_GSP2	CDKN2A	-8.62238	0.00253749	0.00507498	-8.8255
CDKN2A_chr9_21978942_31_+_A1_GSP2	CDKN2A	-10.833	0.000548197	0.00109639	-10.9766
CDKN2A_chr9_21981716_22_+_A1_GSP2	CDKN2A	-9.37732	0.00150365	0.00300729	-9.5601
CDKN2A_chr9_21982433_28_+_A1_GSP2	CDKN2A	-11.6169	0.000318398	0.000636797	-11.7393
CDKN2A_chr9_21983156_22_-_A1_GSP2	CDKN2A	-12.1689	0.000217167	0.000434334	-12.2765
CDKN2A_chr9_21984190_31_-_A1_GSP2	CDKN2A	-11.4968	0.000346024	0.000692048	-11.6225
CDKN2A_chr9_21985380_28_-_A1_GSP2	CDKN2A	-11.2079	0.000422756	0.000845512	-11.3414
CDKN2A_chr9_21986553_25_-_A1_GSP2	CDKN2A	-11.3276	0.000389081	0.000778161	-11.4579
CDKN2A_chr9_21987687_28_-_A1_GSP2	CDKN2A	-12.0428	0.000236997	0.000473993	-12.1538
CDKN2A_chr9_21988496_28_-_A1_GSP2	CDKN2A	-10.7391	0.000585071	0.00117014	-10.8852
CDKN2A_chr9_21989123_27_-_A1_GSP2	CDKN2A	-11.7714	0.00028606	0.000572121	-11.8897
CDKN2A_chr9_21990106_25_-_A1_GSP2	CDKN2A	-10.4823	0.000699056	0.00139811	-10.6353
CDKN2A_chr9_21991390_25_-_A1_GSP2	CDKN2A	-12.3231	0.000195148	0.000390297	-12.4266
CDKN2A_chr9_21991878_25_+_A1_GSP2	CDKN2A	-11.5333	0.000337393	0.000674786	-11.658
MITF_chr3_69788720_20_+_A1_GSP2	MITF	-0.0143131	0.990128	1.98026	-0.449273
MITF_chr3_69788854_18_-_A1_GSP2	MITF	-0.569207	0.673987	1.34797	-0.989221
MITF_chr3_69812965_25_+_A1_GSP2	MITF	-0.00882693	0.9939	1.9878	-0.443935
MITF_chr3_69813098_31_-_A1_GSP2	MITF	-0.111972	0.925322	1.85064	-0.544302
MITF_chr3_69915412_25_+_A1_GSP2	MITF	-0.271962	0.828193	1.65639	-0.699982
MITF_chr3_69915513_23_-_A1_GSP2	MITF	0.0560681	1.03963	2.07926	-0.380787
MITF_chr3_69928235_31_+_A1_GSP2	MITF	0.245339	1.18537	2.37074	-0.196614
MITF_chr3_69928548_25_-_A1_GSP2	MITF	0.402322	1.32163	2.64327	-0.0438592
MITF_chr3_69985845_23_+_A1_GSP2	MITF	-0.00670706	0.995362	1.99072	-0.441872
MITF_chr3_69985916_41_-_A1_GSP2	MITF	-0.0733123	0.950453	1.90091	-0.506683
MITF_chr3_69986923_26_+_A1_GSP2	MITF	0.125892	1.09118	2.18236	-0.312844
MITF_chr3_69987244_29_-_A1_GSP2	MITF	0.0244963	1.01712	2.03425	-0.411509
MITF_chr3_69987459_26_+_21Y_A1_GSP2	MITF	-0.0441156	0.969884	1.93977	-0.478273
MITF_chr3_69987563_23_-_A1_GSP2	MITF	0.093188	1.06672	2.13345	-0.344667
MITF_chr3_69988167_28_+_A1_GSP2	MITF	-0.233031	0.850846	1.70169	-0.6621
MITF_chr3_69988334_22_-_A1_GSP2	MITF	-0.0291919	0.979969	1.95994	-0.463751
MITF_chr3_69990354_30_+_A1_GSP2	MITF	0.208471	1.15546	2.31093	-0.232489
MITF_chr3_69990510_24_-_A1_GSP2	MITF	0.330483	1.25743	2.51487	-0.113763
MITF_chr3_69998160_34_+_A1_GSP2	MITF	-0.174586	0.886022	1.77204	-0.605229
MITF_chr3_69998322_27_-_A1_GSP2	MITF	-0.0121711	0.991599	1.9832	-0.447189
MITF_chr3_70000932_28_+_A1_GSP2	MITF	-0.136599	0.909661	1.81932	-0.568265
MITF_chr3_70001102_30_-_A1_GSP2	MITF	0.63538	1.55335	3.10669	0.182921
MITF_chr3_70005564_27_+_A1_GSP2	MITF	-0.1819	0.881541	1.76308	-0.612346
MITF_chr3_70005683_26_-_A1_GSP2	MITF	0.0288393	1.02019	2.04038	-0.407283
MITF_chr3_70008354_35_+_A1_GSP2	MITF	-0.213568	0.862402	1.7248	-0.643161
MITF_chr3_70008576_27_-_A1_GSP2	MITF	-0.0869938	0.941483	1.88297	-0.519996
MITF_chr3_70013951_24_+_A1_GSP2	MITF	-0.000757135	0.999475	1.99895	-0.436082
MITF_chr3_70014161_22_+_A1_GSP2	MITF	0.289464	1.22219	2.44437	-0.153678
MITF_chr3_70014184_24_-_A1_GSP2	MITF	0.0319616	1.0224	2.0448	-0.404245
MITF_chr3_70014409_22_-_A1_GSP2	MITF	0.024528	1.01715	2.03429	-0.411478
SMARCA4_chr19_11094778_21_+_A1_GSP2	SMARCA4	0.162262	1.11904	2.23808	-0.277454
SMARCA4_chr19_11095011_23_+_A1_GSP2	SMARCA4	-0.0207597	0.985713	1.97143	-0.455546
SMARCA4_chr19_11095054_17_-_A1_GSP2	SMARCA4	0.387045	1.30771	2.61542	-0.0587252
SMARCA4_chr19_11095900_21_+_A1_GSP2	SMARCA4	0.161915	1.11877	2.23754	-0.277791
SMARCA4_chr19_11096103_25_-_A1_GSP2	SMARCA4	0.195928	1.14546	2.29092	-0.244695
SMARCA4_chr19_11096837_20_+_14R_A1_GSP2	SMARCA4	0.34142	1.267	2.53401	-0.103121
SMARCA4_chr19_11097042_23_+_A1_GSP2	SMARCA4	0.278799	1.21318	2.42637	-0.164055
SMARCA4_chr19_11097065_21_-_A1_GSP2	SMARCA4	0.114405	1.08253	2.16506	-0.324021
SMARCA4_chr19_11097292_22_-_A1_GSP2	SMARCA4	0.0517044	1.03649	2.07298	-0.385033
SMARCA4_chr19_11097537_21_+_A1_GSP2	SMARCA4	0.0997536	1.07159	2.14318	-0.338278
SMARCA4_chr19_11097683_22_-_A1_GSP2	SMARCA4	0.0745524	1.05303	2.10607	-0.362801
SMARCA4_chr19_11098295_21_+_A1_GSP2	SMARCA4	0.446032	1.36229	2.72458	-0.00132607
SMARCA4_chr19_11098614_20_-_A1_GSP2	SMARCA4	0.535654	1.4496	2.8992	0.0858816
SMARCA4_chr19_11099959_20_+_A1_GSP2	SMARCA4	0.250411	1.18955	2.37909	-0.191678
SMARCA4_chr19_11100137_20_-_A1_GSP2	SMARCA4	0.14622	1.10667	2.21333	-0.293064
SMARCA4_chr19_11101797_18_+_A1_GSP2	SMARCA4	0.581756	1.49667	2.99334	0.130742
SMARCA4_chr19_11102046_19_-_A1_GSP2	SMARCA4	0.108048	1.07777	2.15554	-0.330207
SMARCA4_chr19_11105464_21_+_A1_GSP2	SMARCA4	0.305258	1.23564	2.47128	-0.138309
SMARCA4_chr19_11105685_19_-_A1_GSP2	SMARCA4	0.20451	1.15229	2.30459	-0.236344
SMARCA4_chr19_11106852_21_+_A1_GSP2	SMARCA4	0.19187	1.14224	2.28449	-0.248643
SMARCA4_chr19_11107091_18_-_A1_GSP2	SMARCA4	0.283329	1.217	2.434	-0.159647
SMARCA4_chr19_11107140_19_+_A1_GSP2	SMARCA4	0.222462	1.16672	2.33345	-0.218875
SMARCA4_chr19_11107226_26_-_A1_GSP2	SMARCA4	0.147231	1.10744	2.21488	-0.292079
SMARCA4_chr19_11113673_25_+_A1_GSP2	SMARCA4	-0.0103791	0.992832	1.98566	-0.445445
SMARCA4_chr19_11113773_20_+_A1_GSP2	SMARCA4	0.163856	1.12028	2.24056	-0.275902
SMARCA4_chr19_11113837_21_-_A1_GSP2	SMARCA4	0.390001	1.31039	2.62079	-0.0558486
SMARCA4_chr19_11113976_28_+_21K_A1_GSP2	SMARCA4	0.292614	1.22486	2.44972	-0.150612
SMARCA4_chr19_11114029_26_+_A1_GSP2	SMARCA4	0.271046	1.20668	2.41336	-0.1716
SMARCA4_chr19_11114075_25_-_A1_GSP2	SMARCA4	0.161705	1.11861	2.23722	-0.277996
SMARCA4_chr19_11118553_22_+_A1_GSP2	SMARCA4	0.170992	1.12583	2.25166	-0.268959
SMARCA4_chr19_11118643_24_-_A1_GSP2	SMARCA4	0.236243	1.17792	2.35584	-0.205465
SMARCA4_chr19_11118714_20_-_A1_GSP2	SMARCA4	0.213257	1.1593	2.3186	-0.227833
SMARCA4_chr19_11121027_20_+_A1_GSP2	SMARCA4	0.107306	1.07721	2.15443	-0.330929
SMARCA4_chr19_11121250_19_-_A1_GSP2	SMARCA4	0.0828163	1.05908	2.11817	-0.35476
SMARCA4_chr19_11123602_19_+_A1_GSP2	SMARCA4	0.210253	1.15689	2.31378	-0.230755
SMARCA4_chr19_11123655_23_+_A1_GSP2	SMARCA4	0.140519	1.1023	2.2046	-0.298611
SMARCA4_chr19_11123701_22_-_A1_GSP2	SMARCA4	0.293541	1.22565	2.45129	-0.14971
SMARCA4_chr19_11123799_20_-_A1_GSP2	SMARCA4	0.239909	1.18092	2.36184	-0.201898
SMARCA4_chr19_11129598_22_+_2Y_A1_GSP2	SMARCA4	0.150777	1.11017	2.22033	-0.28863
SMARCA4_chr19_11129723_21_-_A1_GSP2	SMARCA4	-0.0530868	0.963872	1.92774	-0.487002
SMARCA4_chr19_11130238_20_+_A1_GSP2	SMARCA4	0.178133	1.13142	2.26284	-0.26201
SMARCA4_chr19_11130384_20_-_A1_GSP2	SMARCA4	-0.0130018	0.991028	1.98206	-0.447997
SMARCA4_chr19_11132370_20_+_A1_GSP2	SMARCA4	-0.110064	0.926547	1.85309	-0.542445
SMARCA4_chr19_11132473_21_+_A1_GSP2	SMARCA4	0.204562	1.15234	2.30467	-0.236293
SMARCA4_chr19_11132552_20_-_A1_GSP2	SMARCA4	0.38488	1.30575	2.6115	-0.0608317
SMARCA4_chr19_11132663_20_-_A1_GSP2	SMARCA4	0.0140571	1.00979	2.01958	-0.421667
SMARCA4_chr19_11134149_23_+_A1_GSP2	SMARCA4	0.00979032	1.00681	2.01362	-0.425819
SMARCA4_chr19_11134268_23_+_A1_GSP2	SMARCA4	-0.105966	0.929182	1.85836	-0.538458
SMARCA4_chr19_11134312_20_-_A1_GSP2	SMARCA4	0.0498449	1.03515	2.07031	-0.386843
SMARCA4_chr19_11134980_23_+_A1_GSP2	SMARCA4	0.314639	1.2437	2.4874	-0.129181
SMARCA4_chr19_11135023_18_-_A1_GSP2	SMARCA4	0.0686303	1.04872	2.09744	-0.368564
SMARCA4_chr19_11135131_20_-_A1_GSP2	SMARCA4	0.521285	1.43523	2.87047	0.0718993
SMARCA4_chr19_11136065_22_+_A1_GSP2	SMARCA4	0.120858	1.08738	2.17476	-0.317743
SMARCA4_chr19_11136234_21_-_A1_GSP2	SMARCA4	0.136716	1.0994	2.1988	-0.302312
SMARCA4_chr19_11136934_20_+_A1_GSP2	SMARCA4	0.0318163	1.0223	2.0446	-0.404386
SMARCA4_chr19_11137024_23_-_A1_GSP2	SMARCA4	0.112782	1.08131	2.16262	-0.325601
SMARCA4_chr19_11138414_23_+_A1_GSP2	SMARCA4	0.207261	1.15449	2.30899	-0.233666
SMARCA4_chr19_11138477_32_-_A1_GSP2	SMARCA4	0.176507	1.13014	2.26029	-0.263593
SMARCA4_chr19_11138628_21_-_A1_GSP2	SMARCA4	0.0335107	1.0235	2.047	-0.402737
SMARCA4_chr19_11141374_20_+_A1_GSP2	SMARCA4	0.155127	1.11352	2.22704	-0.284397
SMARCA4_chr19_11141429_24_-_A1_GSP2	SMARCA4	0.124106	1.08983	2.17966	-0.314582
SMARCA4_chr19_11141455_22_+_A1_GSP2	SMARCA4	0.10152	1.0729	2.14581	-0.33656
SMARCA4_chr19_11141588_21_-_A1_GSP2	SMARCA4	0.0851044	1.06076	2.12153	-0.352533
SMARCA4_chr19_11143938_20_+_17Y_A1_GSP2	SMARCA4	0.307589	1.23764	2.47528	-0.136041
SMARCA4_chr19_11144004_19_-_A1_GSP2	SMARCA4	0.113919	1.08216	2.16433	-0.324495
SMARCA4_chr19_11144086_21_+_A1_GSP2	SMARCA4	0.32543	1.25304	2.50608	-0.118681
SMARCA4_chr19_11144226_19_-_A1_GSP2	SMARCA4	0.00249433	1.00173	2.00346	-0.432918
SMARCA4_chr19_11144409_22_+_A1_GSP2	SMARCA4	0.286975	1.22008	2.44016	-0.1561
SMARCA4_chr19_11144543_24_-_A1_GSP2	SMARCA4	0.217637	1.16283	2.32565	-0.22357
SMARCA4_chr19_11144771_22_+_A1_GSP2	SMARCA4	0.137078	1.09968	2.19935	-0.30196
SMARCA4_chr19_11144899_21_-_A1_GSP2	SMARCA4	0.264221	1.20099	2.40198	-0.178241
SMARCA4_chr19_11145546_19_+_A1_GSP2	SMARCA4	0.0243148	1.017	2.03399	-0.411685
SMARCA4_chr19_11145771_21_+_A1_GSP2	SMARCA4	0.361725	1.28496	2.56992	-0.0833625
SMARCA4_chr19_11145810_18_-_A1_GSP2	SMARCA4	0.212695	1.15885	2.3177	-0.228379
SMARCA4_chr19_11151941_21_+_A1_GSP2	SMARCA4	0.142493	1.10381	2.20762	-0.29669
SMARCA4_chr19_11152293_22_-_A1_GSP2	SMARCA4	0.452746	1.36864	2.73729	0.0052066
SMARCA4_chr19_11168903_19_+_A1_GSP2	SMARCA4	0.238721	1.17995	2.35989	-0.203054
SMARCA4_chr19_11169045_19_-_A1_GSP2	SMARCA4	0.066523	1.04719	2.09438	-0.370614
SMARCA4_chr19_11169428_22_+_A1_GSP2	SMARCA4	0.126318	1.0915	2.18301	-0.31243
SMARCA4_chr19_11169607_19_-_A1_GSP2	SMARCA4	-0.223145	0.856696	1.71339	-0.65248
SMARCA4_chr19_11170401_20_+_A1_GSP2	SMARCA4	0.409378	1.32811	2.65623	-0.0369934
SMARCA4_chr19_11170576_17_-_A1_GSP2	SMARCA4	0.310253	1.23993	2.47985	-0.133448
SMARCA4_chr19_11170671_21_+_A1_GSP2	SMARCA4	0.410812	1.32943	2.65887	-0.0355979
SMARCA4_chr19_11170895_20_-_A1_GSP2	SMARCA4	0.33265	1.25932	2.51865	-0.111655
SMARCA4_chr19_11172424_20_+_A1_GSP2	SMARCA4	0.234778	1.17673	2.35345	-0.206891
SMARCA4_chr19_11172496_21_-_A1_GSP2	SMARCA4	0.0939121	1.06726	2.13452	-0.343963
MET_chr7_116339096_21_+_16Y_A1_GSP2	MET	0.764513	1.6988	3.39759	0.308576
MET_chr7_116339368_29_+_A1_GSP2	MET	1.10878	2.15664	4.31327	0.643575
MET_chr7_116339430_21_-_A1_GSP2	MET	1.28395	2.43504	4.87008	0.81402
MET_chr7_116339547_18_+_A1_GSP2	MET	1.09442	2.13528	4.27055	0.629602
MET_chr7_116339567_26_-_A1_GSP2	MET	1.23426	2.35261	4.70522	0.765673
MET_chr7_116339691_27_+_A1_GSP2	MET	1.20291	2.30204	4.60408	0.73517
MET_chr7_116339743_29_-_A1_GSP2	MET	1.10798	2.15544	4.31088	0.642796
MET_chr7_116339988_29_+_A1_GSP2	MET	1.12562	2.18195	4.3639	0.659955
MET_chr7_116340053_26_-_A1_GSP2	MET	1.17	2.25012	4.50024	0.703145
MET_chr7_116340161_21_+_A1_GSP2	MET	1.14109	2.20548	4.41096	0.675012
MET_chr7_116340186_20_-_A1_GSP2	MET	1.05685	2.08039	4.16078	0.593045
MET_chr7_116340345_29_-_A1_GSP2	MET	1.03652	2.05127	4.10253	0.573253
MET_chr7_116403056_29_+_A1_GSP2	MET	1.0738	2.10498	4.20995	0.609538
MET_chr7_116403357_37_-_A1_GSP2	MET	0.632502	1.55025	3.1005	0.180121
MET_chr7_116411682_32_+_A1_GSP2	MET	0.863745	1.81976	3.63951	0.405136
MET_chr7_116411809_24_+_A1_GSP2	MET	1.11944	2.17263	4.34526	0.653945
MET_chr7_116412082_27_-_A1_GSP2	MET	1.15277	2.2234	4.44681	0.686377
MET_chr7_116412304_32_-_A1_GSP2	MET	0.958667	1.94351	3.88703	0.497501
MET_chr7_116414860_27_+_A1_GSP2	MET	1.06724	2.09542	4.19084	0.603151
MET_chr7_116415196_32_-_A1_GSP2	MET	0.971749	1.96122	3.92243	0.510231
MET_chr7_116417405_27_+_A1_GSP2	MET	0.606267	1.52232	3.04463	0.154593
MET_chr7_116417541_29_-_A1_GSP2	MET	0.690776	1.61415	3.2283	0.236826
MET_chr7_116423268_33_+_A1_GSP2	MET	0.693389	1.61708	3.23416	0.239368
MET_chr7_116423377_25_+_A1_GSP2	MET	0.855978	1.80999	3.61997	0.397579
MET_chr7_116423431_26_-_A1_GSP2	MET	0.685811	1.60861	3.21721	0.231995
MET_chr7_116423531_31_-_A1_GSP2	MET	0.919232	1.89111	3.78222	0.459128
MET_chr7_116435647_33_+_A1_GSP2	MET	0.598523	1.51417	3.02833	0.147057
MET_chr7_116435862_33_-_A1_GSP2	MET	0.901331	1.86779	3.73558	0.44171
MET_chr7_116435887_23_+_A1_GSP2	MET	1.18695	2.27671	4.55341	0.719634
MET_chr7_116436197_27_-_A1_GSP2	MET	1.03819	2.05365	4.1073	0.574884
RAF1_chr3_12626306_27_+_A1_GSP2	RAF1	0.0410296	1.02885	2.0577	-0.395421
RAF1_chr3_12633300_24_-_A1_GSP2	RAF1	0.0349867	1.02455	2.04909	-0.401301
RAF1_chr3_12641802_25_-_A1_GSP2	RAF1	0.124603	1.09021	2.18041	-0.314099
RAF1_chr3_12645589_27_+_A1_GSP2	RAF1	0.0216651	1.01513	2.03026	-0.414264
RAF1_chr3_12645713_23_-_A1_GSP2	RAF1	-0.0129707	0.99105	1.9821	-0.447967
RAF1_chr3_12645814_26_-_A1_GSP2	RAF1	0.124957	1.09047	2.18095	-0.313754
RAF1_chr3_12650892_28_-_A1_GSP2	RAF1	0.265984	1.20246	2.40491	-0.176525
NRAS_chr1_115249065_29_+_A1_GSP2	NRAS	0.0263324	1.01842	2.03684	-0.409722
NRAS_chr1_115249666_29_-_A1_GSP2	NRAS	-0.13429	0.911118	1.82224	-0.566019
NRAS_chr1_115250440_23_-_A1_GSP2	NRAS	0.201588	1.14996	2.29993	-0.239186
NRAS_chr1_115250681_39_+_A1_GSP2	NRAS	-0.116985	0.922113	1.84423	-0.54918
NRAS_chr1_115251079_22_+_A1_GSP2	NRAS	0.159735	1.11708	2.23416	-0.279913
NRAS_chr1_115251320_34_-_A1_GSP2	NRAS	-0.123461	0.917983	1.83597	-0.555481
NRAS_chr1_115251512_28_+_A1_GSP2	NRAS	0.0504805	1.03561	2.07122	-0.386224
NRAS_chr1_115252136_30_+_A1_GSP2	NRAS	-0.11066	0.926164	1.85233	-0.543025
NRAS_chr1_115252214_26_+_A1_GSP2	NRAS	0.178424	1.13165	2.26329	-0.261727
NRAS_chr1_115252300_26_-_A1_GSP2	NRAS	0.212136	1.1584	2.3168	-0.228923
NRAS_chr1_115253252_36_+_A1_GSP2	NRAS	0.128441	1.09311	2.18622	-0.310364
NRAS_chr1_115253555_28_-_A1_GSP2	NRAS	0.0699496	1.04968	2.09936	-0.36728
NRAS_chr1_115254287_33_+_A1_GSP2	NRAS	-0.0179695	0.987622	1.97524	-0.452831
NRAS_chr1_115254804_23_+_A1_GSP2	NRAS	0.158891	1.11643	2.23286	-0.280733
NRAS_chr1_115255005_39_-_A1_GSP2	NRAS	0.126749	1.09183	2.18366	-0.31201
NRAS_chr1_115255252_25_+_A1_GSP2	NRAS	0.0757814	1.05393	2.10786	-0.361605
NRAS_chr1_115255627_29_-_A1_GSP2	NRAS	0.0929073	1.06652	2.13303	-0.34494
NRAS_chr1_115256330_28_+_A1_GSP2	NRAS	-0.0295192	0.979747	1.95949	-0.464069
NRAS_chr1_115256499_25_+_A1_GSP2	NRAS	0.187353	1.13867	2.27735	-0.253038
NRAS_chr1_115256540_28_-_A1_GSP2	NRAS	0.0935638	1.067	2.13401	-0.344301
NRAS_chr1_115256679_34_-_A1_GSP2	NRAS	-0.0283052	0.980572	1.96114	-0.462888
NRAS_chr1_115256932_34_+_A1_GSP2	NRAS	0.0684889	1.04862	2.09724	-0.368701
NRAS_chr1_115257539_26_-_A1_GSP2	NRAS	-0.0476818	0.96749	1.93498	-0.481743
NRAS_chr1_115258328_32_-_A1_GSP2	NRAS	0.0704253	1.05003	2.10005	-0.366817
NRAS_chr1_115258608_29_+_A1_GSP2	NRAS	-0.140952	0.906921	1.81384	-0.572501
NRAS_chr1_115258702_26_+_A1_GSP2	NRAS	-0.0499412	0.965976	1.93195	-0.483941
NRAS_chr1_115258793_27_-_A1_GSP2	NRAS	0.0365082	1.02563	2.05126	-0.39982
NRAS_chr1_115259019_24_+_A1_GSP2	NRAS	0.253024	1.1917	2.38341	-0.189136
NRAS_chr1_115259245_24_-_A1_GSP2	NRAS	0.0446808	1.03145	2.06291	-0.391868
RB1_chr13_48877946_20_+_A1_GSP2	RB1	-0.691861	0.619055	1.23811	-1.10857
RB1_chr13_48878136_18_+_A1_GSP2	RB1	-2.21176	0.215871	0.431742	-2.58753
RB1_chr13_48878165_20_-_A1_GSP2	RB1	-0.189456	0.876936	1.75387	-0.619699
RB1_chr13_48878342_24_-_A1_GSP2	RB1	-0.324242	0.798718	1.59744	-0.750854
RB1_chr13_48881202_32_+_A1_GSP2	RB1	0.214485	1.16029	2.32058	-0.226638
RB1_chr13_48881430_34_+_A1_GSP2	RB1	0.554461	1.46862	2.93724	0.104182
RB1_chr13_48881484_28_-_A1_GSP2	RB1	0.628419	1.54587	3.09174	0.176148
RB1_chr13_48881662_28_-_A1_GSP2	RB1	0.487726	1.40223	2.80447	0.0392443
RB1_chr13_48916655_39_+_A1_GSP2	RB1	0.549732	1.46381	2.92763	0.0995809
RB1_chr13_48916771_30_+_A1_GSP2	RB1	0.575919	1.49063	2.98125	0.125062
RB1_chr13_48916802_29_-_A1_GSP2	RB1	0.443449	1.35985	2.7197	-0.00383996
RB1_chr13_48916968_25_-_A1_GSP2	RB1	0.555017	1.46919	2.93837	0.104723
RB1_chr13_48919100_38_+_A1_GSP2	RB1	0.521043	1.43499	2.86998	0.0716639
RB1_chr13_48919249_33_-_A1_GSP2	RB1	1.0497	2.0701	4.1402	0.586083
RB1_chr13_48919434_39_-_A1_GSP2	RB1	0.601539	1.51733	3.03467	0.149992
RB1_chr13_48921694_23_+_A1_GSP2	RB1	0.666613	1.58734	3.17468	0.213313
RB1_chr13_48922075_30_-_A1_GSP2	RB1	0.360756	1.2841	2.5682	-0.0843058
RB1_chr13_48922946_37_+_A1_GSP2	RB1	0.375723	1.29749	2.59498	-0.0697419
RB1_chr13_48923114_29_+_A1_GSP2	RB1	0.540813	1.45479	2.90959	0.0909022
RB1_chr13_48923211_26_-_A1_GSP2	RB1	0.797036	1.73753	3.47506	0.340224
RB1_chr13_48934076_28_+_A1_GSP2	RB1	0.20824	1.15528	2.31056	-0.232714
RB1_chr13_48934321_28_-_A1_GSP2	RB1	0.155051	1.11346	2.22692	-0.28447
RB1_chr13_48936738_24_+_A1_GSP2	RB1	0.522344	1.43629	2.87257	0.07293
RB1_chr13_48936961_28_+_A1_GSP2	RB1	0.596598	1.51215	3.02429	0.145185
RB1_chr13_48936996_21_-_A1_GSP2	RB1	0.595451	1.51094	3.02189	0.144068
RB1_chr13_48937273_25_-_A1_GSP2	RB1	0.605672	1.52169	3.04337	0.154014
RB1_chr13_48938936_26_+_A1_GSP2	RB1	0.45418	1.37	2.74001	0.00660221
RB1_chr13_48939148_28_-_A1_GSP2	RB1	0.551521	1.46563	2.93126	0.101322
RB1_chr13_48941571_29_+_A1_GSP2	RB1	0.572739	1.48734	2.97469	0.121967
RB1_chr13_48941739_37_-_A1_GSP2	RB1	0.267119	1.2034	2.40681	-0.17542
RB1_chr13_48942612_37_+_A1_GSP2	RB1	0.434832	1.35175	2.70351	-0.0122252
RB1_chr13_48942781_34_-_2R_A1_GSP2	RB1	0.563305	1.47765	2.9553	0.112788
RB1_chr13_48947432_33_+_A1_GSP2	RB1	0.845353	1.7967	3.59341	0.38724
RB1_chr13_48947664_40_-_A1_GSP2	RB1	0.882606	1.8437	3.68741	0.423489
RB1_chr13_48947838_28_-_19Y_A1_GSP2	RB1	0.743513	1.67425	3.3485	0.288143
RB1_chr13_48950920_32_+_A1_GSP2	RB1	0.526908	1.44084	2.88168	0.0773716
RB1_chr13_48951221_31_-_A1_GSP2	RB1	0.885754	1.84773	3.69546	0.426552
RB1_chr13_48953728_28_+_A1_GSP2	RB1	0.5513	1.46541	2.93081	0.101106
RB1_chr13_48953757_30_-_A1_GSP2	RB1	0.837659	1.78715	3.57429	0.379752
RB1_chr13_48954125_36_+_A1_GSP2	RB1	0.794126	1.73403	3.46805	0.337392
RB1_chr13_48954180_32_+_A1_GSP2	RB1	0.657276	1.5771	3.1542	0.204228
RB1_chr13_48954329_22_-_A1_GSP2	RB1	0.788422	1.72718	3.45437	0.331841
RB1_chr13_48954455_28_-_A1_GSP2	RB1	0.546863	1.46091	2.92181	0.0967887
RB1_chr13_48955219_29_+_A1_GSP2	RB1	0.708709	1.63434	3.26868	0.254276
RB1_chr13_48955419_27_+_A1_GSP2	RB1	1.06064	2.08586	4.17172	0.596731
RB1_chr13_48955495_27_-_A1_GSP2	RB1	0.642302	1.56082	3.12163	0.189657
RB1_chr13_48955500_35_+_A1_GSP2	RB1	0.9687	1.95708	3.91415	0.507264
RB1_chr13_48955581_37_-_A1_GSP2	RB1	0.395923	1.31578	2.63157	-0.0500861
RB1_chr13_49027070_32_+_A1_GSP2	RB1	0.517787	1.43176	2.86351	0.068496
RB1_chr13_49027266_33_-_A1_GSP2	RB1	0.322875	1.25082	2.50164	-0.121167
RB1_chr13_49030243_29_+_A1_GSP2	RB1	0.280587	1.21469	2.42938	-0.162315
RB1_chr13_49030522_27_-_A1_GSP2	RB1	0.411561	1.33012	2.66025	-0.0348692
RB1_chr13_49033723_39_+_24R_A1_GSP2	RB1	0.61255	1.52896	3.05792	0.160707
RB1_chr13_49033975_27_-_A1_GSP2	RB1	0.414506	1.33284	2.66568	-0.0320032
RB1_chr13_49037713_31_+_A1_GSP2	RB1	0.342803	1.26822	2.53644	-0.101775
RB1_chr13_49037875_29_+_A1_GSP2	RB1	0.632853	1.55063	3.10126	0.180463
RB1_chr13_49037931_29_-_A1_GSP2	RB1	0.455088	1.37087	2.74173	0.0074858
RB1_chr13_49038932_31_+_A1_GSP2	RB1	0.473565	1.38854	2.77707	0.0254649
RB1_chr13_49039132_33_+_A1_GSP2	RB1	0.83681	1.7861	3.57219	0.378927
RB1_chr13_49039193_26_-_A1_GSP2	RB1	0.859624	1.81457	3.62913	0.401126
RB1_chr13_49039271_32_+_A1_GSP2	RB1	0.804079	1.74603	3.49206	0.347077
RB1_chr13_49039392_27_+_A1_GSP2	RB1	0.663364	1.58377	3.16754	0.210152
RB1_chr13_49039431_34_-_A1_GSP2	RB1	0.633654	1.55149	3.10298	0.181242
RB1_chr13_49039515_31_-_A1_GSP2	RB1	0.26589	1.20238	2.40476	-0.176616
RB1_chr13_49039677_23_-_A1_GSP2	RB1	0.313431	1.24266	2.48532	-0.130356
RB1_chr13_49047363_26_+_A1_GSP2	RB1	0.509267	1.42333	2.84665	0.0602054
RB1_chr13_49047620_26_-_A1_GSP2	RB1	0.466404	1.38166	2.76332	0.0184964
RB1_chr13_49050772_28_+_A1_GSP2	RB1	0.348929	1.27361	2.54723	-0.0958145
RB1_chr13_49051016_23_-_A1_GSP2	RB1	0.526776	1.44071	2.88141	0.0772426
RB1_chr13_49051402_30_+_A1_GSP2	RB1	0.435856	1.35271	2.70543	-0.0112285
RB1_chr13_49051576_31_-_A1_GSP2	RB1	0.218678	1.16367	2.32733	-0.222557
RB1_chr13_49054081_27_+_A1_GSP2	RB1	0.467162	1.38239	2.76477	0.0192342
RB1_chr13_49054226_26_-_A1_GSP2	RB1	0.200974	1.14947	2.29895	-0.239784
PPP6C_chr9_127911886_31_+_A1_GSP2	PPP6C	0.223683	1.16771	2.33542	-0.217687
PPP6C_chr9_127912024_33_+_A1_GSP2	PPP6C	0.244794	1.18492	2.36985	-0.197144
PPP6C_chr9_127912081_28_-_A1_GSP2	PPP6C	0.446561	1.36279	2.72558	-0.000811775
PPP6C_chr9_127912209_27_-_A1_GSP2	PPP6C	0.259284	1.19688	2.39377	-0.183045
NF1_chr17_29422433_22_-_A1_GSP2	NF1	0.694295	1.61809	3.23619	0.24025
NF1_chr17_29482946_29_+_A1_GSP2	NF1	0.512591	1.42661	2.85322	0.0634399
NF1_chr17_29483145_28_-_A1_GSP2	NF1	0.079751	1.05684	2.11367	-0.357742
NF1_chr17_29485965_27_+_A1_GSP2	NF1	0.0480391	1.03386	2.06772	-0.3886
NF1_chr17_29486125_28_-_2Y_A1_GSP2	NF1	0.325984	1.25352	2.50704	-0.118141
NF1_chr17_29490125_41_+_A1_GSP2	NF1	0.251206	1.1902	2.3804	-0.190905
NF1_chr17_29490351_25_+_A1_GSP2	NF1	0.5949	1.51037	3.02073	0.143531
NF1_chr17_29490396_28_-_A1_GSP2	NF1	0.320539	1.2488	2.49759	-0.123439
NF1_chr17_29496846_28_+_A1_GSP2	NF1	0.0574966	1.04066	2.08132	-0.379397
NF1_chr17_29496981_29_-_A1_GSP2	NF1	-0.0913857	0.938621	1.87724	-0.52427
NF1_chr17_29497049_33_-_A1_GSP2	NF1	0.207919	1.15502	2.31004	-0.233026
NF1_chr17_29508354_32_+_A1_GSP2	NF1	0.0436327	1.03071	2.06141	-0.392888
NF1_chr17_29508555_27_-_A1_GSP2	NF1	0.935825	1.91298	3.82597	0.475275
NF1_chr17_29508686_31_+_A1_GSP2	NF1	0.926658	1.90087	3.80173	0.466354
NF1_chr17_29508843_33_-_A1_GSP2	NF1	0.273072	1.20838	2.41676	-0.169628
NF1_chr17_29509460_30_+_A1_GSP2	NF1	0.249956	1.18917	2.37834	-0.192121
NF1_chr17_29509719_30_-_A1_GSP2	NF1	0.0501022	1.03534	2.07068	-0.386593
NF1_chr17_29527381_40_+_A1_GSP2	NF1	0.455748	1.37149	2.74299	0.00812801
NF1_chr17_29527463_20_-_A1_GSP2	NF1	0.415422	1.33369	2.66738	-0.0311125
NF1_chr17_29527558_32_+_A1_GSP2	NF1	0.740842	1.67115	3.3423	0.285543
NF1_chr17_29527615_41_-_A1_GSP2	NF1	0.22028	1.16496	2.32992	-0.220998
NF1_chr17_29528006_27_+_A1_GSP2	NF1	0.63142	1.54909	3.09818	0.179068
NF1_chr17_29528133_26_+_A1_GSP2	NF1	0.591618	1.50694	3.01387	0.140338
NF1_chr17_29528179_38_-_A1_GSP2	NF1	0.50031	1.41452	2.82903	0.0514896
NF1_chr17_29528166_28_+_A1_GSP2	NF1	0.508953	1.42302	2.84603	0.0598996
NF1_chr17_29528575_30_-_A1_GSP2	NF1	0.323451	1.25132	2.50264	-0.120606
NF1_chr17_29533186_31_+_A1_GSP2	NF1	0.0753154	1.05359	2.10718	-0.362058
NF1_chr17_29533280_26_+_A1_GSP2	NF1	0.163619	1.12009	2.24019	-0.276133
NF1_chr17_29533323_28_-_A1_GSP2	NF1	0.1077	1.07751	2.15502	-0.330546
NF1_chr17_29533399_29_-_A1_GSP2	NF1	0.112096	1.0808	2.16159	-0.326269
NF1_chr17_29541425_32_+_12Y_A1_GSP2	NF1	0.12929	1.09376	2.18751	-0.309538
NF1_chr17_29541517_24_+_A1_GSP2	NF1	0.395795	1.31567	2.63134	-0.0502101
NF1_chr17_29541650_23_-_A1_GSP2	NF1	0.418442	1.33648	2.67297	-0.0281734
NF1_chr17_29545948_34_+_A1_GSP2	NF1	0.560279	1.47455	2.94911	0.109843
NF1_chr17_29546183_28_-_A1_GSP2	NF1	0.227973	1.17119	2.34238	-0.213512
NF1_chr17_29548806_32_+_A1_GSP2	NF1	0.0258391	1.01807	2.03614	-0.410202
NF1_chr17_29549020_39_-_A1_GSP2	NF1	-0.138576	0.908415	1.81683	-0.570189
NF1_chr17_29550408_32_+_A1_GSP2	NF1	0.400993	1.32042	2.64083	-0.0451529
NF1_chr17_29550624_32_-_A1_GSP2	NF1	0.373865	1.29582	2.59164	-0.0715498
NF1_chr17_29552067_24_+_7Y_A1_GSP2	NF1	0.181202	1.13383	2.26766	-0.259023
NF1_chr17_29552272_36_-_A1_GSP2	NF1	0.140807	1.10252	2.20504	-0.298331
NF1_chr17_29553417_29_+_A1_GSP2	NF1	0.253421	1.19203	2.38406	-0.18875
NF1_chr17_29553726_24_-_A1_GSP2	NF1	-0.0292084	0.979958	1.95992	-0.463767
NF1_chr17_29554202_30_+_A1_GSP2	NF1	-0.0692727	0.953118	1.90624	-0.502752
NF1_chr17_29554311_23_-_A1_GSP2	NF1	0.253811	1.19235	2.38471	-0.18837
NF1_chr17_29554477_32_+_A1_GSP2	NF1	0.119402	1.08628	2.17257	-0.319159
NF1_chr17_29554636_29_-_A1_GSP2	NF1	-0.0405899	0.972257	1.94451	-0.474842
NF1_chr17_29555990_35_+_A1_GSP2	NF1	0.228904	1.17194	2.34389	-0.212607
NF1_chr17_29556234_22_+_A1_GSP2	NF1	0.543014	1.45701	2.91403	0.0930433
NF1_chr17_29556269_24_-_A1_GSP2	NF1	0.52259	1.43653	2.87306	0.0731696
NF1_chr17_29556501_33_-_A1_GSP2	NF1	0.23954	1.18062	2.36123	-0.202257
NF1_chr17_29556783_24_+_A1_GSP2	NF1	0.29776	1.22923	2.45847	-0.145605
NF1_chr17_29557035_29_-_A1_GSP2	NF1	0.0821449	1.05859	2.11718	-0.355413
NF1_chr17_29557197_34_+_A1_GSP2	NF1	0.201559	1.14994	2.29988	-0.239215
NF1_chr17_29557421_36_-_A1_GSP2	NF1	0.0916135	1.06556	2.13112	-0.346199
NF1_chr17_29557779_29_+_A1_GSP2	NF1	0.192432	1.14269	2.28538	-0.248096
NF1_chr17_29557956_31_-_A1_GSP2	NF1	-0.03278	0.977535	1.95507	-0.467242
NF1_chr17_29559024_32_+_A1_GSP2	NF1	0.387073	1.30774	2.61547	-0.0586976
NF1_chr17_29559242_21_-_A1_GSP2	NF1	0.335338	1.26167	2.52335	-0.109039
NF1_chr17_29559678_28_+_A1_GSP2	NF1	0.386179	1.30693	2.61385	-0.0595676
NF1_chr17_29559934_28_-_A1_GSP2	NF1	0.372004	1.29415	2.5883	-0.0733603
NF1_chr17_29559982_32_+_A1_GSP2	NF1	0.494126	1.40847	2.81694	0.0454726
NF1_chr17_29560034_26_-_A1_GSP2	NF1	0.257038	1.19502	2.39004	-0.185231
NF1_chr17_29560239_26_-_A1_GSP2	NF1	0.0526932	1.0372	2.0744	-0.384071
NF1_chr17_29562589_28_+_A1_GSP2	NF1	-0.0629188	0.957325	1.91465	-0.496569
NF1_chr17_29562642_28_-_A1_GSP2	NF1	0.359262	1.28277	2.56554	-0.0857598
NF1_chr17_29562814_25_-_A1_GSP2	NF1	0.302211	1.23303	2.46607	-0.141274
NF1_chr17_29562898_32_+_A1_GSP2	NF1	0.324649	1.25236	2.50472	-0.119441
NF1_chr17_29562961_30_-_A1_GSP2	NF1	0.383768	1.30475	2.60949	-0.0619133
NF1_chr17_29563041_27_-_A1_GSP2	NF1	0.133743	1.09714	2.19427	-0.305205
NF1_chr17_29575902_31_+_A1_GSP2	NF1	0.199652	1.14842	2.29684	-0.24107
NF1_chr17_29576201_25_-_A1_GSP2	NF1	0.366982	1.28965	2.5793	-0.0782477
NF1_chr17_29579921_26_+_A1_GSP2	NF1	0.158983	1.1165	2.233	-0.280644
NF1_chr17_29580075_31_-_A1_GSP2	NF1	0.0195079	1.01361	2.02723	-0.416363
NF1_chr17_29585323_32_+_A1_GSP2	NF1	0.309066	1.23891	2.47781	-0.134603
NF1_chr17_29585537_34_-_A1_GSP2	NF1	0.478752	1.39354	2.78707	0.0305119
NF1_chr17_29586000_41_+_A1_GSP2	NF1	1.8304	3.55636	7.11271	1.34576
NF1_chr17_29586153_25_-_A1_GSP2	NF1	0.334301	1.26077	2.52153	-0.110048
NF1_chr17_29587335_25_+_6S_A1_GSP2	NF1	0.275123	1.2101	2.4202	-0.167632
NF1_chr17_29587490_26_+_A1_GSP2	NF1	0.392518	1.31268	2.62536	-0.0533997
NF1_chr17_29587536_25_-_A1_GSP2	NF1	0.201223	1.14967	2.29934	-0.239542
NF1_chr17_29588667_31_+_23R_A1_GSP2	NF1	0.133173	1.0967	2.19341	-0.305759
NF1_chr17_29588751_29_-_A1_GSP2	NF1	0.265234	1.20183	2.40366	-0.177255
NF1_chr17_29588911_24_-_A1_GSP2	NF1	0.0373438	1.02622	2.05245	-0.399007
NF1_chr17_29592198_34_+_A1_GSP2	NF1	-0.068557	0.953591	1.90718	-0.502056
NF1_chr17_29592405_29_-_A1_GSP2	NF1	0.203788	1.15172	2.30344	-0.237046
NF1_chr17_29652772_40_+_A1_GSP2	NF1	0.0794468	1.05661	2.11323	-0.358038
NF1_chr17_29652853_30_-_A1_GSP2	NF1	0.41802	1.33609	2.67218	-0.0285845
NF1_chr17_29653022_32_+_15R_A1_GSP2	NF1	0.256651	1.1947	2.3894	-0.185607
NF1_chr17_29653059_26_-_A1_GSP2	NF1	0.38754	1.30816	2.61632	-0.0582434
NF1_chr17_29653228_25_+_A1_GSP2	NF1	0.385143	1.30599	2.61198	-0.0605758
NF1_chr17_29653273_29_-_10R_A1_GSP2	NF1	0.160873	1.11796	2.23593	-0.278806
NF1_chr17_29654493_19_+_A1_GSP2	NF1	0.310772	1.24037	2.48074	-0.132944
NF1_chr17_29654619_27_+_A1_GSP2	NF1	0.486666	1.4012	2.80241	0.038213
NF1_chr17_29654646_23_-_A1_GSP2	NF1	0.571133	1.48569	2.97138	0.120405
NF1_chr17_29654833_22_+_A1_GSP2	NF1	0.562549	1.47688	2.95375	0.112052
NF1_chr17_29654874_28_-_27W_A1_GSP2	NF1	0.438979	1.35564	2.71129	-0.0081893
NF1_chr17_29657267_36_+_A1_GSP2	NF1	0.124699	1.09028	2.18056	-0.314005
NF1_chr17_29657569_32_-_A1_GSP2	NF1	0.283189	1.21688	2.43376	-0.159784
NF1_chr17_29661806_30_+_A1_GSP2	NF1	0.0941634	1.06745	2.13489	-0.343718
NF1_chr17_29662081_28_-_A1_GSP2	NF1	0.373723	1.29569	2.59138	-0.0716884
NF1_chr17_29663240_38_+_A1_GSP2	NF1	0.348092	1.27288	2.54575	-0.0966288
NF1_chr17_29663508_35_-_A1_GSP2	NF1	0.738258	1.66816	3.33632	0.283029
NF1_chr17_29663590_28_+_A1_GSP2	NF1	0.531803	1.44574	2.89147	0.0821348
NF1_chr17_29663946_30_-_A1_GSP2	NF1	0.289567	1.22227	2.44455	-0.153578
NF1_chr17_29664293_41_+_A1_GSP2	NF1	0.421456	1.33928	2.67856	-0.0252407
NF1_chr17_29664410_26_+_A1_GSP2	NF1	0.363805	1.28682	2.57363	-0.0813392
NF1_chr17_29664480_24_-_A1_GSP2	NF1	0.368103	1.29065	2.58131	-0.0771569
NF1_chr17_29664562_26_+_A1_GSP2	NF1	0.304469	1.23496	2.46993	-0.139076
NF1_chr17_29664588_30_-_A1_GSP2	NF1	0.675624	1.59729	3.19457	0.222081
NF1_chr17_29664731_31_+_A1_GSP2	NF1	0.59892	1.51458	3.02916	0.147444
NF1_chr17_29664840_25_+_A1_GSP2	NF1	0.39851	1.31815	2.63629	-0.0475686
NF1_chr17_29664869_23_-_A1_GSP2	NF1	0.415293	1.33357	2.66714	-0.0312371
NF1_chr17_29665021_31_-_A1_GSP2	NF1	0.477237	1.39208	2.78415	0.029038
NF1_chr17_29665080_28_+_A1_GSP2	NF1	0.335936	1.2622	2.52439	-0.108457
NF1_chr17_29665158_21_-_A1_GSP2	NF1	0.451498	1.36746	2.73492	0.00399233
NF1_chr17_29665638_31_+_A1_GSP2	NF1	0.196068	1.14557	2.29114	-0.244558
NF1_chr17_29665847_30_-_A1_GSP2	NF1	0.277316	1.21194	2.42388	-0.165498
NF1_chr17_29667477_30_+_A1_GSP2	NF1	0.109367	1.07875	2.15751	-0.328924
NF1_chr17_29667664_25_-_A1_GSP2	NF1	-0.0220227	0.984851	1.9697	-0.456775
NF1_chr17_29669987_26_+_A1_GSP2	NF1	0.0942155	1.06748	2.13497	-0.343667
NF1_chr17_29670182_41_-_34S_A1_GSP2	NF1	0.150042	1.1096	2.2192	-0.289345
NF1_chr17_29676063_24_+_A1_GSP2	NF1	-0.0519287	0.964646	1.92929	-0.485875
NF1_chr17_29676317_32_-_A1_GSP2	NF1	0.106588	1.07668	2.15336	-0.331628
NF1_chr17_29677164_30_+_A1_GSP2	NF1	0.0775291	1.05521	2.11042	-0.359904
NF1_chr17_29677234_29_-_A1_GSP2	NF1	0.477112	1.39195	2.78391	0.0289162
NF1_chr17_29677386_25_-_A1_GSP2	NF1	0.160065	1.11734	2.23467	-0.279592
NF1_chr17_29679211_28_+_A1_GSP2	NF1	0.313496	1.24272	2.48543	-0.130293
NF1_chr17_29679487_41_-_A1_GSP2	NF1	0.31403	1.24318	2.48635	-0.129773
NF1_chr17_29683421_33_+_A1_GSP2	NF1	-0.117698	0.921657	1.84331	-0.549873
NF1_chr17_29683633_30_-_A1_GSP2	NF1	0.478073	1.39288	2.78576	0.0298513
NF1_chr17_29683951_26_+_A1_GSP2	NF1	0.148747	1.10861	2.21721	-0.290604
NF1_chr17_29684111_24_-_A1_GSP2	NF1	0.602287	1.51812	3.03624	0.15072
NF1_chr17_29684220_30_+_A1_GSP2	NF1	0.153147	1.11199	2.22398	-0.286323
NF1_chr17_29684340_23_-_A1_GSP2	NF1	0.380788	1.30205	2.60411	-0.0648132
NF1_chr17_29684411_25_-_A1_GSP2	NF1	0.13339	1.09687	2.19374	-0.305548
NF1_chr17_29685451_34_+_28K_A1_GSP2	NF1	0.1805	1.13328	2.26655	-0.259707
NF1_chr17_29685650_28_-_A1_GSP2	NF1	0.413808	1.3322	2.6644	-0.0326824
NF1_chr17_29685948_36_+_A1_GSP2	NF1	0.239067	1.18023	2.36046	-0.202717
NF1_chr17_29686071_29_-_A1_GSP2	NF1	0.0737137	1.05242	2.10484	-0.363617
NF1_chr17_29687428_35_+_A1_GSP2	NF1	0.398239	1.3179	2.6358	-0.047832
NF1_chr17_29687749_31_-_A1_GSP2	NF1	-0.0984347	0.934046	1.86809	-0.531129
NF1_chr17_29700991_29_+_A1_GSP2	NF1	0.0529927	1.03741	2.07483	-0.38378
NF1_chr17_29701202_27_-_A1_GSP2	NF1	0.278193	1.21268	2.42535	-0.164645
TERT_chr5_1255545_20_-_A1_GSP2	TERT	0.111537	1.08038	2.16076	-0.326813
TERT_chr5_1260146_20_+_A1_GSP2	TERT	-0.343504	0.788125	1.57625	-0.769598
TERT_chr5_1266279_24_+_A1_GSP2	TERT	-0.0490744	0.966556	1.93311	-0.483098
TERT_chr5_1266318_22_-_A1_GSP2	TERT	0.0782141	1.05571	2.11142	-0.359238
TERT_chr5_1276839_30_+_A1_GSP2	TERT	-0.0983403	0.934107	1.86821	-0.531037
TERT_chr5_1277552_22_+_A1_GSP2	TERT	-0.16464	0.892151	1.7843	-0.595551
TERT_chr5_1277579_21_-_A1_GSP2	TERT	0.204843	1.15256	2.30512	-0.23602
TERT_chr5_1278725_24_+_A1_GSP2	TERT	-0.0285627	0.980397	1.96079	-0.463139
TERT_chr5_1278931_19_-_A1_GSP2	TERT	0.0408791	1.02874	2.05748	-0.395567
TERT_chr5_1279766_21_+_A1_GSP2	TERT	0.0310901	1.02178	2.04357	-0.405093
TERT_chr5_1279813_21_-_A1_GSP2	TERT	0.155798	1.11404	2.22807	-0.283744
TERT_chr5_1279936_18_+_A1_GSP2	TERT	-0.728532	0.603518	1.20704	-1.14425
TERT_chr5_1279969_20_-_A1_GSP2	TERT	0.156248	1.11439	2.22877	-0.283306
TERT_chr5_1280087_20_+_A1_GSP2	TERT	0.17196	1.12659	2.25318	-0.268017
TERT_chr5_1280132_18_-_A1_GSP2	TERT	0.135669	1.0986	2.1972	-0.30333
TERT_chr5_1280868_21_+_A1_GSP2	TERT	0.146653	1.107	2.214	-0.292642
TERT_chr5_1280954_20_-_A1_GSP2	TERT	0.21541	1.16103	2.32207	-0.225737
TERT_chr5_1286470_21_+_A1_GSP2	TERT	0.294031	1.22606	2.45212	-0.149234
TERT_chr5_1286526_36_-_A1_GSP2	TERT	0.288034	1.22098	2.44195	-0.155069
TERT_chr5_1293020_22_-_A1_GSP2	TERT	0.173867	1.12808	2.25616	-0.266161
TERT_chr5_1293604_19_+_A1_GSP2	TERT	0.42508	1.34265	2.68529	-0.0217138
TERT_chr5_1293902_23_-_A1_GSP2	TERT	0.366876	1.28956	2.57911	-0.0783507
TERT_chr5_1294147_20_-_2R_A1_GSP2	TERT	0.243543	1.1839	2.36779	-0.198362
TERT_chr5_1294816_19_+_A1_GSP2	TERT	-1.12655	0.458009	0.916018	-1.53156
TERT_chr5_1295020_18_-_A1_GSP2	TERT	-3.13387	0.113923	0.227846	-3.48481
TERT_chr5_1295127_17_-_A1_GSP2	TERT	-2.04809	0.241804	0.483608	-2.42827
TERT_chr5_1295127_19_+_A1_GSP2	TERT	-0.139961	0.907543	1.81509	-0.571537
TERT_chr5_1295373_21_-_A1_GSP2	TERT	-0.0999754	0.933049	1.8661	-0.532628
EGFR_chr7_55210955_28_+_A1_GSP2	EGFR	0.650307	1.5695	3.13901	0.197447
EGFR_chr7_55211205_25_-_A1_GSP2	EGFR	0.706658	1.63202	3.26404	0.25228
EGFR_chr7_55221661_27_+_A1_GSP2	EGFR	0.56997	1.48449	2.96899	0.119273
EGFR_chr7_55221870_22_-_A1_GSP2	EGFR	0.498387	1.41263	2.82527	0.0496188
EGFR_chr7_55224353_24_+_A1_GSP2	EGFR	0.527855	1.44178	2.88357	0.0782926
EGFR_chr7_55224699_22_-_A1_GSP2	EGFR	0.876316	1.83568	3.67136	0.417368
EGFR_chr7_55227729_29_+_A1_GSP2	EGFR	0.390979	1.31128	2.62257	-0.0548967
EGFR_chr7_55228053_28_-_A1_GSP2	EGFR	0.501507	1.41569	2.83138	0.0526543
EGFR_chr7_55232866_23_+_A1_GSP2	EGFR	0.589451	1.50467	3.00935	0.13823
EGFR_chr7_55233134_29_-_A1_GSP2	EGFR	0.568905	1.4834	2.96679	0.118237
EGFR_chr7_55236067_27_+_A1_GSP2	EGFR	0.910087	1.87916	3.75832	0.45023
EGFR_chr7_55236423_26_-_A1_GSP2	EGFR	0.846959	1.79871	3.59741	0.388802
EGFR_chr7_55241583_25_+_A1_GSP2	EGFR	0.455041	1.37082	2.74164	0.00743988
EGFR_chr7_55241798_32_-_A1_GSP2	EGFR	0.31291	1.24221	2.48442	-0.130863
EGFR_chr7_55242366_34_+_A1_GSP2	EGFR	0.472802	1.3878	2.77561	0.0247229
EGFR_chr7_55242526_21_-_A1_GSP2	EGFR	0.803397	1.74521	3.49041	0.346413
EGFR_chr7_55248932_23_+_A1_GSP2	EGFR	0.217759	1.16293	2.32585	-0.223451
EGFR_chr7_55248995_19_+_A1_GSP2	EGFR	0.313643	1.24284	2.48568	-0.13015
EGFR_chr7_55249039_19_-_A1_GSP2	EGFR	0.50075	1.41495	2.8299	0.051918
EGFR_chr7_55249198_23_-_A1_GSP2	EGFR	0.242526	1.18306	2.36612	-0.199351
EGFR_chr7_55259350_29_+_A1_GSP2	EGFR	0.202871	1.15099	2.30197	-0.237938
EGFR_chr7_55259580_27_-_A1_GSP2	EGFR	0.564148	1.47851	2.95703	0.113608
EGFR_chr7_55260408_29_+_A1_GSP2	EGFR	0.452079	1.36801	2.73602	0.0045573
EGFR_chr7_55260546_28_-_A1_GSP2	EGFR	0.438092	1.35481	2.70962	-0.00905281
BRCA1_chr17_41197663_21_+_A1_GSP2	BRCA1	0.352847	1.27708	2.55416	-0.0920012
BRCA1_chr17_41197830_31_-_A1_GSP2	BRCA1	0.208834	1.15575	2.31151	-0.232136
BRCA1_chr17_41199626_25_+_A1_GSP2	BRCA1	0.399729	1.31926	2.63852	-0.0463828
BRCA1_chr17_41199741_29_-_A1_GSP2	BRCA1	0.00196969	1.00137	2.00273	-0.433429
BRCA1_chr17_41201111_22_+_A1_GSP2	BRCA1	0.28384	1.21743	2.43486	-0.15915
BRCA1_chr17_41201234_30_-_A1_GSP2	BRCA1	0.0816795	1.05825	2.1165	-0.355866
BRCA1_chr17_41203046_21_+_A1_GSP2	BRCA1	0.232853	1.17516	2.35031	-0.208764
BRCA1_chr17_41203153_21_-_A1_GSP2	BRCA1	0.426933	1.34437	2.68874	-0.0199115
BRCA1_chr17_41209019_22_+_A1_GSP2	BRCA1	0.551924	1.46604	2.93208	0.101713
BRCA1_chr17_41209165_28_-_A1_GSP2	BRCA1	0.384971	1.30583	2.61167	-0.0607429
BRCA1_chr17_41215303_34_+_A1_GSP2	BRCA1	0.0922801	1.06605	2.13211	-0.345551
BRCA1_chr17_41215404_30_-_A1_GSP2	BRCA1	0.136144	1.09896	2.19793	-0.302868
BRCA1_chr17_41215840_26_+_A1_GSP2	BRCA1	0.350397	1.27491	2.54982	-0.0943856
BRCA1_chr17_41216012_25_-_A1_GSP2	BRCA1	0.209388	1.1562	2.3124	-0.231597
BRCA1_chr17_41219592_29_+_A1_GSP2	BRCA1	0.166676	1.12247	2.24494	-0.273158
BRCA1_chr17_41219738_25_-_A1_GSP2	BRCA1	0.23937	1.18048	2.36095	-0.202422
BRCA1_chr17_41222907_35_+_A1_GSP2	BRCA1	0.54689	1.46093	2.92187	0.0968146
BRCA1_chr17_41223000_24_+_A1_GSP2	BRCA1	0.678784	1.60079	3.20158	0.225157
BRCA1_chr17_41223053_30_-_A1_GSP2	BRCA1	0.564833	1.47922	2.95843	0.114275
BRCA1_chr17_41223283_32_-_A1_GSP2	BRCA1	0.509319	1.42338	2.84676	0.0602556
BRCA1_chr17_41226307_29_+_A1_GSP2	BRCA1	0.444017	1.36039	2.72077	-0.0032876
BRCA1_chr17_41226556_22_-_A1_GSP2	BRCA1	0.436209	1.35304	2.70609	-0.0108853
BRCA1_chr17_41228467_30_+_A1_GSP2	BRCA1	0.461191	1.37668	2.75336	0.0134239
BRCA1_chr17_41228657_36_-_A1_GSP2	BRCA1	0.395087	1.31502	2.63004	-0.0508995
BRCA1_chr17_41231288_27_+_A1_GSP2	BRCA1	0.232266	1.17468	2.34936	-0.209335
BRCA1_chr17_41231421_30_-_A1_GSP2	BRCA1	0.318274	1.24684	2.49368	-0.125644
BRCA1_chr17_41234391_28_+_A1_GSP2	BRCA1	0.211625	1.15799	2.31598	-0.22942
BRCA1_chr17_41234601_34_-_A1_GSP2	BRCA1	0.782365	1.71995	3.4399	0.325948
BRCA1_chr17_41242911_21_+_A1_GSP2	BRCA1	0.342925	1.26833	2.53665	-0.101656
BRCA1_chr17_41243061_29_-_A1_GSP2	BRCA1	0.238707	1.17993	2.35987	-0.203068
BRCA1_chr17_41243404_31_+_A1_GSP2	BRCA1	0.66058	1.58072	3.16144	0.207443
BRCA1_chr17_41243650_29_+_A1_GSP2	BRCA1	0.657199	1.57702	3.15404	0.204153
BRCA1_chr17_41243685_27_-_A1_GSP2	BRCA1	0.596464	1.51201	3.02401	0.145054
BRCA1_chr17_41243931_19_+_A1_GSP2	BRCA1	0.805041	1.7472	3.49439	0.348013
BRCA1_chr17_41243955_25_-_A1_GSP2	BRCA1	0.721691	1.64911	3.29823	0.266908
BRCA1_chr17_41244188_31_+_A1_GSP2	BRCA1	0.684419	1.60705	3.21411	0.230639
BRCA1_chr17_41244225_29_-_A1_GSP2	BRCA1	0.547725	1.46178	2.92356	0.0976275
BRCA1_chr17_41244446_33_+_A1_GSP2	BRCA1	0.731631	1.66052	3.32103	0.27658
BRCA1_chr17_41244479_28_-_A1_GSP2	BRCA1	0.692903	1.61653	3.23307	0.238896
BRCA1_chr17_41244669_32_+_A1_GSP2	BRCA1	0.662404	1.58272	3.16543	0.209218
BRCA1_chr17_41244701_32_-_A1_GSP2	BRCA1	0.63971	1.55802	3.11603	0.187135
BRCA1_chr17_41244937_22_-_A1_GSP2	BRCA1	0.652618	1.57202	3.14404	0.199695
BRCA1_chr17_41245178_29_-_A1_GSP2	BRCA1	0.609427	1.52565	3.05131	0.157668
BRCA1_chr17_41245372_32_+_A1_GSP2	BRCA1	0.586574	1.50168	3.00335	0.135431
BRCA1_chr17_41245408_28_-_A1_GSP2	BRCA1	0.48101	1.39572	2.79144	0.0327097
BRCA1_chr17_41245645_29_+_A1_GSP2	BRCA1	0.573431	1.48806	2.97612	0.122642
BRCA1_chr17_41245674_24_-_A1_GSP2	BRCA1	0.580095	1.49495	2.9899	0.129126
BRCA1_chr17_41245912_24_+_A1_GSP2	BRCA1	0.669335	1.59034	3.18068	0.215962
BRCA1_chr17_41245936_32_-_A1_GSP2	BRCA1	0.489761	1.40421	2.80842	0.0412247
BRCA1_chr17_41246141_27_+_A1_GSP2	BRCA1	0.63774	1.55589	3.11178	0.185218
BRCA1_chr17_41246184_32_-_A1_GSP2	BRCA1	0.528596	1.44252	2.88505	0.0790138
BRCA1_chr17_41246391_27_+_A1_GSP2	BRCA1	0.696069	1.62008	3.24017	0.241976
BRCA1_chr17_41246422_33_-_A1_GSP2	BRCA1	0.377486	1.29908	2.59815	-0.0680266
BRCA1_chr17_41246642_32_+_A1_GSP2	BRCA1	0.612627	1.52904	3.05808	0.160781
BRCA1_chr17_41246687_24_-_A1_GSP2	BRCA1	0.62657	1.54389	3.08778	0.174349
BRCA1_chr17_41246947_24_-_A1_GSP2	BRCA1	0.667236	1.58803	3.17605	0.213919
BRCA1_chr17_41247832_24_+_A1_GSP2	BRCA1	0.23325	1.17548	2.35096	-0.208377
BRCA1_chr17_41247951_34_-_A1_GSP2	BRCA1	0.227476	1.17079	2.34157	-0.213996
BRCA1_chr17_41249229_31_+_A1_GSP2	BRCA1	0.310167	1.23985	2.4797	-0.133533
BRCA1_chr17_41249267_31_-_A1_GSP2	BRCA1	0.57584	1.49055	2.98109	0.124986
BRCA1_chr17_41249370_41_-_A1_GSP2	BRCA1	0.528846	1.44278	2.88555	0.0792574
BRCA1_chr17_41251724_30_+_A1_GSP2	BRCA1	0.647834	1.56681	3.13363	0.19504
BRCA1_chr17_41251854_27_+_A1_GSP2	BRCA1	0.59767	1.51327	3.02654	0.146227
BRCA1_chr17_41256142_27_+_A1_GSP2	BRCA1	0.277789	1.21234	2.42467	-0.165039
BRCA1_chr17_41256175_20_-_A1_GSP2	BRCA1	0.828957	1.7764	3.5528	0.371285
BRCA1_chr17_41256288_31_-_A1_GSP2	BRCA1	0.694578	1.61841	3.23682	0.240526
BRCA1_chr17_41256850_30_+_A1_GSP2	BRCA1	0.168779	1.12411	2.24821	-0.271112
BRCA1_chr17_41256995_27_-_A1_GSP2	BRCA1	0.256664	1.19471	2.38943	-0.185594
BRCA1_chr17_41258589_35_-_A1_GSP2	BRCA1	0.310805	1.2404	2.4808	-0.132912
BRCA1_chr17_41267701_30_+_A1_GSP2	BRCA1	0.314725	1.24377	2.48755	-0.129097
BRCA1_chr17_41267858_34_-_A1_GSP2	BRCA1	0.140638	1.10239	2.20479	-0.298495
BRCA1_chr17_41276002_31_+_A1_GSP2	BRCA1	0.595511	1.51101	3.02201	0.144126
BRCA1_chr17_41276055_32_-_A1_GSP2	BRCA1	0.627613	1.54501	3.09001	0.175364
BRCA1_chr17_41276114_36_-_A1_GSP2	BRCA1	0.492464	1.40685	2.81369	0.0438549
BRCA1_chr17_41277239_19_+_A1_GSP2	BRCA1	0.493925	1.40827	2.81654	0.0452763
BRCA1_chr17_41277323_24_+_A1_GSP2	BRCA1	0.253416	1.19203	2.38405	-0.188755
BRCA1_chr17_41277367_22_-_A1_GSP2	BRCA1	0.279718	1.21396	2.42791	-0.163161
BRCA1_chr17_41277508_22_-_A1_GSP2	BRCA1	0.449472	1.36554	2.73108	0.00202122
MC1R_chr16_89985631_22_+_A1_GSP2	MC1R	-0.211161	0.863842	1.72768	-0.640819
MC1R_chr16_89985812_21_+_A1_GSP2	MC1R	-0.00438819	0.996963	1.99393	-0.439615
MC1R_chr16_89985858_21_-_A1_GSP2	MC1R	0.374994	1.29683	2.59367	-0.070451
MC1R_chr16_89986004_20_+_A1_GSP2	MC1R	0.0173765	1.01212	2.02423	-0.418437
MC1R_chr16_89986032_20_-_A1_GSP2	MC1R	0.385325	1.30615	2.61231	-0.0603986
MC1R_chr16_89986191_21_+_A1_GSP2	MC1R	-0.0054865	0.996204	1.99241	-0.440684
MC1R_chr16_89986364_20_+_A1_GSP2	MC1R	-0.0414805	0.971657	1.94331	-0.475709
MC1R_chr16_89986407_22_-_A1_GSP2	MC1R	0.184121	1.13612	2.27225	-0.256183
MC1R_chr16_89986442_24_+_A1_GSP2	MC1R	0.244051	1.18431	2.36863	-0.197868
MC1R_chr16_89986513_21_-_A1_GSP2	MC1R	0.37169	1.29387	2.58774	-0.0736662
MC1R_chr16_89986632_20_-_A1_GSP2	MC1R	0.0368621	1.02588	2.05176	-0.399476
BRCA2_chr13_32889566_18_+_A1_GSP2	BRCA2	0.414891	1.3332	2.6664	-0.0316291
BRCA2_chr13_32889811_21_-_A1_GSP2	BRCA2	0.546038	1.46007	2.92014	0.0959863
BRCA2_chr13_32890732_24_-_A1_GSP2	BRCA2	0.527774	1.4417	2.88341	0.0782143
BRCA2_chr13_32893171_29_+_A1_GSP2	BRCA2	0.667245	1.58804	3.17608	0.213929
BRCA2_chr13_32893470_25_-_A1_GSP2	BRCA2	0.76105	1.69472	3.38945	0.305207
BRCA2_chr13_32899169_38_+_A1_GSP2	BRCA2	0.624719	1.54191	3.08382	0.172548
BRCA2_chr13_32900190_32_+_A1_GSP2	BRCA2	0.478218	1.39302	2.78604	0.0299925
BRCA2_chr13_32900375_28_-_A1_GSP2	BRCA2	0.797363	1.73792	3.47584	0.340542
BRCA2_chr13_32900346_30_+_A1_GSP2	BRCA2	0.871136	1.8291	3.6582	0.412328
BRCA2_chr13_32900465_27_-_A1_GSP2	BRCA2	1.56144	2.95147	5.90295	1.08404
BRCA2_chr13_32900563_37_+_A1_GSP2	BRCA2	1.42839	2.69146	5.38292	0.954572
BRCA2_chr13_32900777_31_-_A1_GSP2	BRCA2	0.637409	1.55553	3.11107	0.184896
BRCA2_chr13_32903487_33_+_A1_GSP2	BRCA2	0.386521	1.30724	2.61447	-0.0592345
BRCA2_chr13_32903649_35_-_A1_GSP2	BRCA2	0.165064	1.12122	2.24243	-0.274727
BRCA2_chr13_32904989_31_+_A1_GSP2	BRCA2	0.600933	1.5167	3.03339	0.149402
BRCA2_chr13_32905169_29_-_A1_GSP2	BRCA2	0.354575	1.27861	2.55722	-0.0903206
BRCA2_chr13_32906316_33_+_A1_GSP2	BRCA2	0.638627	1.55685	3.11369	0.186081
BRCA2_chr13_32906445_22_+_A1_GSP2	BRCA2	0.860022	1.81507	3.63013	0.401514
BRCA2_chr13_32906813_25_+_A1_GSP2	BRCA2	0.79477	1.7348	3.4696	0.338019
BRCA2_chr13_32906844_32_-_A1_GSP2	BRCA2	0.884364	1.84595	3.6919	0.4252
BRCA2_chr13_32907053_25_+_A1_GSP2	BRCA2	0.982812	1.97631	3.95263	0.520996
BRCA2_chr13_32907078_23_-_A1_GSP2	BRCA2	0.77717	1.71377	3.42753	0.320893
BRCA2_chr13_32907274_31_+_A1_GSP2	BRCA2	0.788355	1.7271	3.45421	0.331776
BRCA2_chr13_32907311_26_-_A1_GSP2	BRCA2	0.929773	1.90498	3.80995	0.469386
BRCA2_chr13_32907568_31_-_A1_GSP2	BRCA2	0.703192	1.6281	3.25621	0.248907
BRCA2_chr13_32910352_36_+_A1_GSP2	BRCA2	0.555269	1.46944	2.93888	0.104968
BRCA2_chr13_32910586_32_+_A1_GSP2	BRCA2	0.812434	1.75617	3.51234	0.355207
BRCA2_chr13_32910618_21_-_A1_GSP2	BRCA2	0.759039	1.69236	3.38473	0.30325
BRCA2_chr13_32910831_30_+_A1_GSP2	BRCA2	0.914587	1.88503	3.77006	0.454609
BRCA2_chr13_32910866_29_-_A1_GSP2	BRCA2	0.874282	1.8331	3.66619	0.415389
BRCA2_chr13_32911140_35_-_A1_GSP2	BRCA2	0.937001	1.91454	3.82909	0.476419
BRCA2_chr13_32911346_30_+_A1_GSP2	BRCA2	0.949149	1.93073	3.86147	0.48824
BRCA2_chr13_32911385_30_-_A1_GSP2	BRCA2	0.793924	1.73378	3.46757	0.337195
BRCA2_chr13_32911596_33_+_A1_GSP2	BRCA2	0.945124	1.92535	3.85071	0.484323
BRCA2_chr13_32911640_32_-_A1_GSP2	BRCA2	0.830655	1.77849	3.55699	0.372937
BRCA2_chr13_32911698_32_+_A1_GSP2	BRCA2	0.242798	1.18329	2.36657	-0.199087
BRCA2_chr13_32911786_31_-_A1_GSP2	BRCA2	0.962374	1.94851	3.89703	0.501109
BRCA2_chr13_32911848_32_+_A1_GSP2	BRCA2	0.969955	1.95878	3.91756	0.508485
BRCA2_chr13_32912127_23_+_A1_GSP2	BRCA2	0.991001	1.98756	3.97513	0.528964
BRCA2_chr13_32912150_25_-_A1_GSP2	BRCA2	0.841169	1.7915	3.583	0.383168
BRCA2_chr13_32912386_29_+_A1_GSP2	BRCA2	1.17017	2.25038	4.50075	0.703304
BRCA2_chr13_32912440_33_-_A1_GSP2	BRCA2	0.812123	1.75579	3.51159	0.354904
BRCA2_chr13_32912618_38_+_A1_GSP2	BRCA2	0.652599	1.572	3.144	0.199677
BRCA2_chr13_32912660_24_-_A1_GSP2	BRCA2	0.816605	1.76126	3.52251	0.359265
BRCA2_chr13_32912851_35_+_A1_GSP2	BRCA2	0.759902	1.69338	3.38675	0.30409
BRCA2_chr13_32912952_29_-_A1_GSP2	BRCA2	0.837675	1.78717	3.57434	0.379769
BRCA2_chr13_32913154_28_+_A1_GSP2	BRCA2	0.79675	1.73718	3.47437	0.339946
BRCA2_chr13_32913182_26_-_A1_GSP2	BRCA2	0.722474	1.65001	3.30002	0.26767
BRCA2_chr13_32913451_29_-_A1_GSP2	BRCA2	1.05981	2.08466	4.16933	0.595925
BRCA2_chr13_32913712_30_-_A1_GSP2	BRCA2	0.914609	1.88506	3.77012	0.45463
BRCA2_chr13_32913892_33_+_A1_GSP2	BRCA2	0.778945	1.71588	3.43175	0.32262
BRCA2_chr13_32913930_22_-_A1_GSP2	BRCA2	0.852811	1.80602	3.61203	0.394496
BRCA2_chr13_32914144_25_+_A1_GSP2	BRCA2	1.09822	2.14091	4.28182	0.6333
BRCA2_chr13_32914169_27_-_A1_GSP2	BRCA2	0.747055	1.67836	3.35673	0.291589
BRCA2_chr13_32914382_26_+_A1_GSP2	BRCA2	0.734483	1.6638	3.3276	0.279356
BRCA2_chr13_32914415_25_-_A1_GSP2	BRCA2	0.778633	1.7155	3.43101	0.322316
BRCA2_chr13_32914585_32_+_A1_GSP2	BRCA2	0.703849	1.62884	3.25769	0.249546
BRCA2_chr13_32914635_28_-_A1_GSP2	BRCA2	0.956161	1.94014	3.88028	0.495063
BRCA2_chr13_32914825_25_+_A1_GSP2	BRCA2	0.943373	1.92302	3.84604	0.48262
BRCA2_chr13_32914903_32_-_A1_GSP2	BRCA2	0.911932	1.88156	3.76313	0.452025
BRCA2_chr13_32915118_33_-_A1_GSP2	BRCA2	0.880208	1.84064	3.68128	0.421155
BRCA2_chr13_32915345_26_-_A1_GSP2	BRCA2	0.804153	1.74612	3.49224	0.347149
BRCA2_chr13_32918622_41_+_A1_GSP2	BRCA2	0.494682	1.40901	2.81802	0.046013
BRCA2_chr13_32918699_39_+_A1_GSP2	BRCA2	0.589737	1.50497	3.00995	0.138508
BRCA2_chr13_32918816_38_-_A1_GSP2	BRCA2	0.813519	1.75749	3.51499	0.356263
BRCA2_chr13_32920880_41_+_A1_GSP2	BRCA2	0.224608	1.16846	2.33692	-0.216786
BRCA2_chr13_32921066_39_-_A1_GSP2	BRCA2	0.507075	1.42117	2.84233	0.0580721
BRCA2_chr13_32928919_24_+_A1_GSP2	BRCA2	0.835161	1.78406	3.56811	0.377322
BRCA2_chr13_32929237_26_-_A1_GSP2	BRCA2	0.643743	1.56238	3.12475	0.191059
BRCA2_chr13_32930502_21_+_A1_GSP2	BRCA2	0.642776	1.56133	3.12266	0.190119
BRCA2_chr13_32930754_32_-_A1_GSP2	BRCA2	0.387661	1.30827	2.61654	-0.0581252
BRCA2_chr13_32931791_41_+_A1_GSP2	BRCA2	0.552047	1.46616	2.93233	0.101834
BRCA2_chr13_32932085_32_-_A1_GSP2	BRCA2	0.634206	1.55208	3.10417	0.181779
BRCA2_chr13_32936840_31_-_A1_GSP2	BRCA2	0.694926	1.6188	3.2376	0.240864
BRCA2_chr13_32937258_29_+_A1_GSP2	BRCA2	0.594926	1.51039	3.02079	0.143557
BRCA2_chr13_32937451_29_+_A1_GSP2	BRCA2	0.777076	1.71365	3.42731	0.320802
BRCA2_chr13_32937481_29_-_A1_GSP2	BRCA2	0.983565	1.97734	3.95469	0.521728
BRCA2_chr13_32937677_32_-_A1_GSP2	BRCA2	0.497615	1.41188	2.82376	0.0488672
BRCA2_chr13_32944444_37_+_A1_GSP2	BRCA2	0.525723	1.43966	2.87931	0.0762184
BRCA2_chr13_32944570_29_+_A1_GSP2	BRCA2	0.69703	1.62116	3.24233	0.242911
BRCA2_chr13_32944611_26_-_A1_GSP2	BRCA2	0.856245	1.81032	3.62064	0.397838
BRCA2_chr13_32944765_22_-_A1_GSP2	BRCA2	0.645906	1.56472	3.12944	0.193164
BRCA2_chr13_32945056_27_+_A1_GSP2	BRCA2	0.183115	1.13533	2.27067	-0.257162
BRCA2_chr13_32945250_40_-_A1_GSP2	BRCA2	0.534687	1.44863	2.89726	0.0849408
BRCA2_chr13_32950717_28_+_A1_GSP2	BRCA2	0.404848	1.32395	2.6479	-0.0414016
BRCA2_chr13_32950881_26_+_A1_GSP2	BRCA2	0.707681	1.63318	3.26635	0.253275
BRCA2_chr13_32950931_31_-_A1_GSP2	BRCA2	0.526974	1.4409	2.88181	0.0774353
BRCA2_chr13_32953590_22_-_A1_GSP2	BRCA2	0.874162	1.83294	3.66589	0.415273
BRCA2_chr13_32953851_29_+_A1_GSP2	BRCA2	0.768539	1.70354	3.40709	0.312495
BRCA2_chr13_32954087_33_-_A1_GSP2	BRCA2	0.968548	1.95687	3.91374	0.507117
BRCA2_chr13_32954081_32_+_A1_GSP2	BRCA2	0.838862	1.78864	3.57728	0.380923
BRCA2_chr13_32954350_25_-_A1_GSP2	BRCA2	0.845794	1.79725	3.59451	0.387669
BRCA2_chr13_32968756_35_+_A1_GSP2	BRCA2	0.497735	1.41199	2.82399	0.0489837
BRCA2_chr13_32969025_25_+_A1_GSP2	BRCA2	0.790593	1.72979	3.45957	0.333954
BRCA2_chr13_32969072_26_-_A1_GSP2	BRCA2	0.656705	1.57648	3.15296	0.203672
BRCA2_chr13_32970991_29_+_A1_GSP2	BRCA2	0.44788	1.36403	2.72807	0.00047194
BRCA2_chr13_32971221_32_-_A1_GSP2	BRCA2	0.663925	1.58439	3.16878	0.210698
BRCA2_chr13_32972245_41_+_A1_GSP2	BRCA2	0.798165	1.73889	3.47778	0.341322
BRCA2_chr13_32972416_29_+_A1_GSP2	BRCA2	0.842283	1.79289	3.58577	0.384252
BRCA2_chr13_32972453_28_-_A1_GSP2	BRCA2	0.839592	1.78954	3.57909	0.381633
BRCA2_chr13_32972662_27_+_A1_GSP2	BRCA2	0.73295	1.66203	3.32407	0.277864
BRCA2_chr13_32972690_27_-_A1_GSP2	BRCA2	0.831632	1.7797	3.5594	0.373888
BRCA2_chr13_32972913_27_-_A1_GSP2	BRCA2	0.738901	1.6689	3.33781	0.283654
RAC1_chr7_6426791_33_+_A1_GSP2	RAC1	0.927219	1.90161	3.80321	0.466901
RAC1_chr7_6426929_26_-_2Y_A1_GSP2	RAC1	-0.0762955	0.94849	1.89698	-0.509586
ARID2_chr12_46123568_27_+_A1_GSP2	ARID2	0.712847	1.63904	3.27807	0.258302
ARID2_chr12_46123707_20_+_A1_GSP2	ARID2	0.768909	1.70398	3.40796	0.312854
ARID2_chr12_46123793_18_-_A1_GSP2	ARID2	0.928069	1.90273	3.80545	0.467727
ARID2_chr12_46123937_23_-_A1_GSP2	ARID2	0.796223	1.73655	3.4731	0.339432
ARID2_chr12_46124968_23_+_A1_GSP2	ARID2	0.307515	1.23757	2.47515	-0.136113
ARID2_chr12_46125104_36_-_A1_GSP2	ARID2	0.288532	1.2214	2.44279	-0.154584
ARID2_chr12_46205113_31_+_A1_GSP2	ARID2	0.73418	1.66345	3.3269	0.27906
ARID2_chr12_46205342_29_-_A1_GSP2	ARID2	0.624826	1.54202	3.08405	0.172652
ARID2_chr12_46211386_37_+_10Y_A1_GSP2	ARID2	0.385803	1.30659	2.61317	-0.0599328
ARID2_chr12_46211550_29_+_A1_GSP2	ARID2	0.714347	1.64074	3.28148	0.259762
ARID2_chr12_46211580_28_-_A1_GSP2	ARID2	0.683092	1.60558	3.21115	0.229348
ARID2_chr12_46211734_36_-_A1_GSP2	ARID2	0.215191	1.16086	2.32171	-0.22595
ARID2_chr12_46215292_30_-_A1_GSP2	ARID2	0.720245	1.64746	3.29492	0.265501
ARID2_chr12_46230295_37_+_A1_GSP2	ARID2	0.60352	1.51942	3.03884	0.15192
ARID2_chr12_46230422_32_+_A1_GSP2	ARID2	0.780748	1.71802	3.43604	0.324374
ARID2_chr12_46230507_37_-_A1_GSP2	ARID2	0.52471	1.43864	2.87729	0.0752321
ARID2_chr12_46230781_38_-_A1_GSP2	ARID2	0.400949	1.32038	2.64075	-0.0451954
ARID2_chr12_46231059_34_+_A1_GSP2	ARID2	0.470949	1.38602	2.77204	0.0229191
ARID2_chr12_46231356_34_+_A1_GSP2	ARID2	0.794901	1.73496	3.46992	0.338146
ARID2_chr12_46231406_27_-_A1_GSP2	ARID2	0.601266	1.51705	3.0341	0.149727
ARID2_chr12_46231575_37_-_A1_GSP2	ARID2	0.386906	1.30759	2.61517	-0.05886
ARID2_chr12_46233041_28_+_A1_GSP2	ARID2	0.421222	1.33906	2.67812	-0.0254684
ARID2_chr12_46233300_36_-_A1_GSP2	ARID2	0.180061	1.13293	2.26586	-0.260134
ARID2_chr12_46240582_39_+_A1_GSP2	ARID2	0.399758	1.31929	2.63857	-0.046354
ARID2_chr12_46240734_34_-_A1_GSP2	ARID2	0.744344	1.67521	3.35043	0.288951
ARID2_chr12_46242537_35_+_A1_GSP2	ARID2	0.59126	1.50656	3.01312	0.13999
ARID2_chr12_46242775_34_-_A1_GSP2	ARID2	0.463935	1.3793	2.7586	0.0160945
ARID2_chr12_46243266_34_+_A1_GSP2	ARID2	0.33393	1.26044	2.52088	-0.110409
ARID2_chr12_46243405_24_+_A1_GSP2	ARID2	0.602535	1.51838	3.03676	0.150961
ARID2_chr12_46243475_28_-_A1_GSP2	ARID2	0.552642	1.46677	2.93354	0.102412
ARID2_chr12_46243653_29_-_A1_GSP2	ARID2	0.770637	1.70602	3.41205	0.314536
ARID2_chr12_46243766_34_+_A1_GSP2	ARID2	0.843947	1.79495	3.58991	0.385872
ARID2_chr12_46243958_27_+_A1_GSP2	ARID2	0.853146	1.80644	3.61287	0.394823
ARID2_chr12_46243986_26_-_A1_GSP2	ARID2	0.680845	1.60308	3.20616	0.227163
ARID2_chr12_46244197_27_+_A1_GSP2	ARID2	0.608524	1.5247	3.0494	0.156789
ARID2_chr12_46244229_25_-_A1_GSP2	ARID2	0.708166	1.63373	3.26745	0.253748
ARID2_chr12_46244428_29_+_A1_GSP2	ARID2	0.956981	1.94124	3.88249	0.495861
ARID2_chr12_46244458_36_-_A1_GSP2	ARID2	0.662416	1.58273	3.16546	0.20923
ARID2_chr12_46244670_26_+_A1_GSP2	ARID2	0.793227	1.73295	3.46589	0.336517
ARID2_chr12_46244702_26_-_A1_GSP2	ARID2	0.57793	1.49271	2.98541	0.127019
ARID2_chr12_46244916_28_+_A1_GSP2	ARID2	0.760617	1.69422	3.38843	0.304786
ARID2_chr12_46244949_21_-_A1_GSP2	ARID2	0.774536	1.71064	3.42128	0.31833
ARID2_chr12_46245162_26_+_A1_GSP2	ARID2	0.627661	1.54506	3.09012	0.17541
ARID2_chr12_46245191_22_-_A1_GSP2	ARID2	0.685087	1.6078	3.2156	0.23129
ARID2_chr12_46245402_23_+_A1_GSP2	ARID2	0.646843	1.56574	3.13148	0.194076
ARID2_chr12_46245434_25_-_A1_GSP2	ARID2	0.109698	1.079	2.15801	-0.328602
ARID2_chr12_46245616_34_+_A1_GSP2	ARID2	0.682612	1.60504	3.21009	0.228881
ARID2_chr12_46245662_34_-_A1_GSP2	ARID2	0.650928	1.57018	3.14036	0.198051
ARID2_chr12_46245856_26_+_A1_GSP2	ARID2	0.710528	1.6364	3.27281	0.256046
ARID2_chr12_46245888_28_-_A1_GSP2	ARID2	0.653035	1.57247	3.14494	0.200101
ARID2_chr12_46246088_29_+_A1_GSP2	ARID2	0.534633	1.44857	2.89715	0.0848885
ARID2_chr12_46246123_31_-_A1_GSP2	ARID2	0.681761	1.6041	3.20819	0.228053
ARID2_chr12_46246319_31_+_A1_GSP2	ARID2	0.531411	1.44534	2.89068	0.0817533
ARID2_chr12_46246359_28_-_A1_GSP2	ARID2	0.718805	1.64582	3.29164	0.264099
ARID2_chr12_46246548_20_+_A1_GSP2	ARID2	0.505504	1.41962	2.83924	0.0565434
ARID2_chr12_46246586_33_-_A1_GSP2	ARID2	0.637337	1.55546	3.11091	0.184826
ARID2_chr12_46246717_37_-_A1_GSP2	ARID2	0.446762	1.36298	2.72596	-0.00061631
ARID2_chr12_46254541_27_+_A1_GSP2	ARID2	0.589853	1.50509	3.01019	0.13862
ARID2_chr12_46254824_34_-_A1_GSP2	ARID2	0.710111	1.63593	3.27186	0.255639
ARID2_chr12_46285459_33_+_A1_GSP2	ARID2	0.51925	1.43321	2.86642	0.0699192
ARID2_chr12_46285712_34_-_A1_GSP2	ARID2	0.910354	1.87951	3.75901	0.45049
ARID2_chr12_46285751_25_+_A1_GSP2	ARID2	1.06447	2.0914	4.1828	0.600456
ARID2_chr12_46285920_31_-_A1_GSP2	ARID2	0.460134	1.37567	2.75134	0.012396
ARID2_chr12_46287149_30_+_A1_GSP2	ARID2	0.454517	1.37032	2.74065	0.00693026
ARID2_chr12_46287292_31_+_A1_GSP2	ARID2	0.541823	1.45581	2.91162	0.0918848
ARID2_chr12_46287419_28_-_A1_GSP2	ARID2	0.857225	1.81155	3.6231	0.398791
ARID2_chr12_46287613_31_-_A1_GSP2	ARID2	0.479373	1.39414	2.78828	0.0311167
ARID2_chr12_46298675_32_+_A1_GSP2	ARID2	0.372407	1.29451	2.58902	-0.0729686
ARID2_chr12_46298889_31_-_A1_GSP2	ARID2	0.59416	1.50959	3.01919	0.142812
SF3B1_chr2_198266662_39_+_A1_GSP2	SF3B1	0.918916	1.89069	3.78139	0.458821
SF3B1_chr2_198266757_30_-_A1_GSP2	SF3B1	0.662846	1.5832	3.1664	0.209648
SF3B1_chr2_198266863_27_-_A1_GSP2	SF3B1	0.750628	1.68253	3.36505	0.295066
SF3B1_chr2_198267186_23_+_A1_GSP2	SF3B1	0.621181	1.53813	3.07627	0.169105
SF3B1_chr2_198267321_23_+_A1_GSP2	SF3B1	0.631968	1.54968	3.09935	0.179601
SF3B1_chr2_198267444_24_-_A1_GSP2	SF3B1	0.672362	1.59368	3.18736	0.218908
SF3B1_chr2_198267565_34_-_A1_GSP2	SF3B1	0.418718	1.33674	2.67348	-0.0279049
PBRM1_chr3_52582024_29_+_A1_GSP2	PBRM1	0.330499	1.25745	2.5149	-0.113748
PBRM1_chr3_52582289_30_-_A1_GSP2	PBRM1	0.152214	1.11127	2.22255	-0.287231
PBRM1_chr3_52584391_28_+_A1_GSP2	PBRM1	-0.0324887	0.977732	1.95546	-0.466959
PBRM1_chr3_52584607_21_+_A1_GSP2	PBRM1	0.37056	1.29285	2.58571	-0.0747661
PBRM1_chr3_52584657_21_-_A1_GSP2	PBRM1	0.275663	1.21055	2.4211	-0.167107
PBRM1_chr3_52584727_29_+_A1_GSP2	PBRM1	0.295639	1.22743	2.45486	-0.147669
PBRM1_chr3_52584849_23_-_A1_GSP2	PBRM1	0.094067	1.06737	2.13475	-0.343812
PBRM1_chr3_52588700_35_+_A1_GSP2	PBRM1	-0.0208995	0.985618	1.97124	-0.455682
PBRM1_chr3_52588898_28_-_A1_GSP2	PBRM1	0.394693	1.31466	2.62933	-0.0512825
PBRM1_chr3_52595754_25_+_A1_GSP2	PBRM1	0.0662915	1.04702	2.09404	-0.370839
PBRM1_chr3_52595799_26_-_A1_GSP2	PBRM1	0.438212	1.35492	2.70985	-0.00893555
PBRM1_chr3_52595990_28_-_A1_GSP2	PBRM1	0.175469	1.12933	2.25866	-0.264602
PBRM1_chr3_52597256_32_+_A1_GSP2	PBRM1	0.273792	1.20898	2.41796	-0.168927
PBRM1_chr3_52597529_26_-_A1_GSP2	PBRM1	0.581853	1.49677	2.99354	0.130837
PBRM1_chr3_52598010_29_+_A1_GSP2	PBRM1	0.553204	1.46734	2.93468	0.102959
PBRM1_chr3_52598276_32_-_A1_GSP2	PBRM1	0.349908	1.27448	2.54896	-0.094862
PBRM1_chr3_52610476_23_+_A1_GSP2	PBRM1	0.262284	1.19938	2.39875	-0.180126
PBRM1_chr3_52610752_33_-_A1_GSP2	PBRM1	0.544788	1.45881	2.91761	0.09477
PBRM1_chr3_52613038_29_+_A1_GSP2	PBRM1	0.147722	1.10782	2.21564	-0.291602
PBRM1_chr3_52613086_21_-_A1_GSP2	PBRM1	0.473759	1.38872	2.77745	0.0256538
PBRM1_chr3_52613230_30_-_A1_GSP2	PBRM1	0.189065	1.14002	2.28005	-0.251373
PBRM1_chr3_52620401_35_+_A1_GSP2	PBRM1	0.192518	1.14276	2.28551	-0.248012
PBRM1_chr3_52620456_23_-_A1_GSP2	PBRM1	0.581114	1.496	2.99201	0.130117
PBRM1_chr3_52620516_23_+_A1_GSP2	PBRM1	0.489262	1.40373	2.80745	0.0407388
PBRM1_chr3_52620619_27_-_A1_GSP2	PBRM1	0.359375	1.28287	2.56574	-0.0856492
PBRM1_chr3_52620715_31_-_2Y_A1_GSP2	PBRM1	0.488426	1.40291	2.80583	0.0399258
PBRM1_chr3_52621330_31_+_A1_GSP2	PBRM1	0.391028	1.31133	2.62265	-0.0548493
PBRM1_chr3_52621482_26_+_A1_GSP2	PBRM1	0.68293	1.6054	3.21079	0.229191
PBRM1_chr3_52621528_19_-_A1_GSP2	PBRM1	0.713134	1.63936	3.27872	0.258581
PBRM1_chr3_52623030_33_+_A1_GSP2	PBRM1	-0.171296	0.888044	1.77609	-0.602028
PBRM1_chr3_52623300_25_-_A1_GSP2	PBRM1	0.295121	1.22699	2.45398	-0.148173
PBRM1_chr3_52637477_27_+_9S_A1_GSP2	PBRM1	0.446974	1.36318	2.72636	-0.000409769
PBRM1_chr3_52637606_30_-_6R_A1_GSP2	PBRM1	0.234256	1.1763	2.3526	-0.207399
PBRM1_chr3_52637754_31_-_A1_GSP2	PBRM1	0.22386	1.16785	2.33571	-0.217515
PBRM1_chr3_52643264_38_+_A1_GSP2	PBRM1	0.361473	1.28474	2.56947	-0.0836078
PBRM1_chr3_52643328_24_-_A1_GSP2	PBRM1	0.558286	1.47252	2.94504	0.107904
PBRM1_chr3_52643541_29_+_A1_GSP2	PBRM1	0.430524	1.34772	2.69545	-0.0164167
PBRM1_chr3_52643570_25_-_A1_GSP2	PBRM1	0.513941	1.42795	2.85589	0.0647534
PBRM1_chr3_52643766_30_+_A1_GSP2	PBRM1	0.465041	1.38036	2.76071	0.0171709
PBRM1_chr3_52643798_27_-_A1_GSP2	PBRM1	0.496943	1.41122	2.82244	0.0482133
PBRM1_chr3_52644025_26_-_A1_GSP2	PBRM1	0.250847	1.18991	2.37981	-0.191254
PBRM1_chr3_52649325_35_+_A1_GSP2	PBRM1	0.126128	1.09136	2.18272	-0.312614
PBRM1_chr3_52649509_40_-_A1_GSP2	PBRM1	0.254269	1.19273	2.38546	-0.187925
PBRM1_chr3_52651237_24_+_A1_GSP2	PBRM1	0.354419	1.27847	2.55694	-0.090472
PBRM1_chr3_52651506_30_+_A1_GSP2	PBRM1	0.795125	1.73523	3.47046	0.338364
PBRM1_chr3_52651556_23_-_A1_GSP2	PBRM1	0.213225	1.15928	2.31855	-0.227863
PBRM1_chr3_52661255_27_+_A1_GSP2	PBRM1	0.303181	1.23386	2.46772	-0.14033
PBRM1_chr3_52661392_24_-_A1_GSP2	PBRM1	0.162367	1.11912	2.23824	-0.277352
PBRM1_chr3_52662819_31_+_31M_A1_GSP2	PBRM1	0.604243	1.52018	3.04036	0.152623
PBRM1_chr3_52663107_29_-_A1_GSP2	PBRM1	0.386328	1.30706	2.61412	-0.0594227
PBRM1_chr3_52668561_20_+_A1_GSP2	PBRM1	0.529837	1.44377	2.88753	0.0802215
PBRM1_chr3_52668854_31_-_A1_GSP2	PBRM1	0.197015	1.14632	2.29265	-0.243637
PBRM1_chr3_52675940_27_+_A1_GSP2	PBRM1	0.267341	1.20359	2.40717	-0.175205
PBRM1_chr3_52675987_28_-_A1_GSP2	PBRM1	0.24299	1.18344	2.36688	-0.1989
PBRM1_chr3_52676078_36_-_A1_GSP2	PBRM1	0.369846	1.29222	2.58443	-0.0754604
PBRM1_chr3_52677226_27_+_A1_GSP2	PBRM1	0.224177	1.16811	2.33622	-0.217206
PBRM1_chr3_52677381_31_-_A1_GSP2	PBRM1	0.104316	1.07498	2.14997	-0.333839
PBRM1_chr3_52678688_22_+_A1_GSP2	PBRM1	0.288965	1.22176	2.44353	-0.154164
PBRM1_chr3_52678834_29_-_A1_GSP2	PBRM1	0.194225	1.14411	2.28822	-0.246352
PBRM1_chr3_52682296_39_+_A1_GSP2	PBRM1	0.212157	1.15842	2.31684	-0.228903
PBRM1_chr3_52682479_30_-_A1_GSP2	PBRM1	0.278045	1.21255	2.4251	-0.164789
PBRM1_chr3_52685717_34_+_A1_GSP2	PBRM1	0.00430538	1.00299	2.00598	-0.431156
PBRM1_chr3_52685842_31_-_A1_GSP2	PBRM1	0.174611	1.12866	2.25732	-0.265437
PBRM1_chr3_52692181_29_+_A1_GSP2	PBRM1	0.136009	1.09886	2.19772	-0.303
PBRM1_chr3_52692238_26_-_A1_GSP2	PBRM1	0.0694949	1.04935	2.0987	-0.367722
PBRM1_chr3_52692376_36_-_A1_GSP2	PBRM1	0.0664143	1.04711	2.09422	-0.37072
PBRM1_chr3_52696114_22_+_A1_GSP2	PBRM1	0.312289	1.24168	2.48335	-0.131467
PBRM1_chr3_52696221_29_+_A1_GSP2	PBRM1	0.225314	1.16903	2.33806	-0.2161
PBRM1_chr3_52696252_19_-_A1_GSP2	PBRM1	0.431227	1.34838	2.69676	-0.015733
PBRM1_chr3_52696346_28_-_23R_A1_GSP2	PBRM1	0.282593	1.21638	2.43276	-0.160364
PBRM1_chr3_52702452_33_+_A1_GSP2	PBRM1	0.342618	1.26806	2.53611	-0.101955
PBRM1_chr3_52702730_31_-_A1_GSP2	PBRM1	0.0213003	1.01487	2.02975	-0.414619
PBRM1_chr3_52712486_23_+_A1_GSP2	PBRM1	0.154996	1.11342	2.22684	-0.284524
PBRM1_chr3_52712543_25_-_A1_GSP2	PBRM1	0.343851	1.26914	2.53828	-0.100755
PBRM1_chr3_52712648_26_-_A1_GSP2	PBRM1	0.0233869	1.01634	2.03269	-0.412588
PBRM1_chr3_52713556_26_+_A1_GSP2	PBRM1	0.183439	1.13559	2.27118	-0.256847
PBRM1_chr3_52713660_21_-_A1_GSP2	PBRM1	0.316627	1.24542	2.49083	-0.127246
PBRM1_chr3_52713756_33_-_A1_GSP2	PBRM1	0.241449	1.18218	2.36436	-0.200399
MDM2_chr12_69202938_31_+_A1_GSP2	MDM2	0.784747	1.72279	3.44558	0.328265
MDM2_chr12_69203134_28_-_A1_GSP2	MDM2	0.890346	1.85362	3.70724	0.431021
MDM2_chr12_69207272_21_+_A1_GSP2	MDM2	0.783965	1.72186	3.44371	0.327505
MDM2_chr12_69207412_37_-_A1_GSP2	MDM2	0.545392	1.45942	2.91883	0.0953575
MDM2_chr12_69210490_32_+_A1_GSP2	MDM2	0.918103	1.88963	3.77926	0.45803
MDM2_chr12_69210757_26_-_A1_GSP2	MDM2	0.961411	1.94721	3.89443	0.500172
MDM2_chr12_69218103_25_+_A1_GSP2	MDM2	0.934274	1.91093	3.82186	0.473765
MDM2_chr12_69218257_33_-_A1_GSP2	MDM2	0.75774	1.69084	3.38168	0.301986
MDM2_chr12_69222483_36_+_A1_GSP2	MDM2	0.758134	1.6913	3.3826	0.30237
MDM2_chr12_69222727_30_-_A1_GSP2	MDM2	0.854849	1.80857	3.61714	0.39648
MDM2_chr12_69230407_29_+_A1_GSP2	MDM2	0.927699	1.90224	3.80448	0.467368
MDM2_chr12_69230571_33_-_A1_GSP2	MDM2	0.713041	1.63926	3.27851	0.258491
KRAS_chr12_25362527_29_+_25M_A1_GSP2	KRAS	-0.116374	0.922503	1.84501	-0.548585
KRAS_chr12_25362882_27_-_A1_GSP2	KRAS	-0.320965	0.800534	1.60107	-0.747666
KRAS_chr12_25369037_25_-_A1_GSP2	KRAS	-0.280017	0.823581	1.64716	-0.707821
KRAS_chr12_25369562_36_+_A1_GSP2	KRAS	-0.0139622	0.990369	1.98074	-0.448931
KRAS_chr12_25370475_34_-_A1_GSP2	KRAS	-0.665469	0.630484	1.26097	-1.08289
KRAS_chr12_25375755_31_+_A1_GSP2	KRAS	-0.654834	0.635149	1.2703	-1.07254
KRAS_chr12_25375817_25_-_A1_GSP2	KRAS	-0.432236	0.741112	1.48222	-0.85594
KRAS_chr12_25376291_30_+_A1_GSP2	KRAS	-0.653028	0.635944	1.27189	-1.07079
KRAS_chr12_25376359_24_-_A1_GSP2	KRAS	-0.431891	0.74129	1.48258	-0.855604
KRAS_chr12_25378036_25_-_A1_GSP2	KRAS	-0.164065	0.892507	1.78501	-0.594991
KRAS_chr12_25378386_26_+_A1_GSP2	KRAS	-0.352322	0.783322	1.56664	-0.778178
KRAS_chr12_25378514_38_+_A1_GSP2	KRAS	-0.295585	0.814742	1.62948	-0.72297
KRAS_chr12_25378592_25_-_A1_GSP2	KRAS	-0.295207	0.814955	1.62991	-0.722602
KRAS_chr12_25378765_31_-_A1_GSP2	KRAS	-0.60029	0.659621	1.31924	-1.01947
KRAS_chr12_25379668_31_-_A1_GSP2	KRAS	-0.512936	0.700795	1.40159	-0.934466
KRAS_chr12_25379959_22_+_A1_GSP2	KRAS	-0.378347	0.769319	1.53864	-0.803502
KRAS_chr12_25380237_25_+_A1_GSP2	KRAS	-0.126398	0.916116	1.83223	-0.558339
KRAS_chr12_25380283_27_-_A1_GSP2	KRAS	-0.494338	0.709887	1.41977	-0.916369
KRAS_chr12_25380359_28_-_A1_GSP2	KRAS	-0.397465	0.759191	1.51838	-0.822105
KRAS_chr12_25382570_27_-_A1_GSP2	KRAS	-0.413456	0.750823	1.50165	-0.837665
KRAS_chr12_25388860_21_+_A1_GSP2	KRAS	-0.597091	0.661086	1.32217	-1.01635
KRAS_chr12_25388911_22_-_A1_GSP2	KRAS	-0.968206	0.511141	1.02228	-1.37747
KRAS_chr12_25391462_28_-_A1_GSP2	KRAS	-0.63064	0.64589	1.29178	-1.049
KRAS_chr12_25392488_39_-_A1_GSP2	KRAS	-0.64846	0.637961	1.27592	-1.06634
KRAS_chr12_25398155_27_+_A1_GSP2	KRAS	-0.565336	0.675798	1.3516	-0.985455
KRAS_chr12_25398252_23_+_A1_GSP2	KRAS	-0.419413	0.747729	1.49546	-0.843462
KRAS_chr12_25398296_32_-_A1_GSP2	KRAS	-0.49029	0.711882	1.42376	-0.91243
KRAS_chr12_25398364_35_-_A1_GSP2	KRAS	-0.594346	0.662345	1.32469	-1.01368
KRAS_chr12_25400159_39_+_A1_GSP2	KRAS	-0.712324	0.610336	1.22067	-1.12848
TP53_chr17_7572900_25_+_A1_GSP2	TP53	0.189724	1.14055	2.28109	-0.250731
TP53_chr17_7573015_23_-_A1_GSP2	TP53	0.127882	1.09269	2.18538	-0.310908
TP53_chr17_7573840_28_+_A1_GSP2	TP53	0.210696	1.15725	2.31449	-0.230324
TP53_chr17_7574075_36_-_A1_GSP2	TP53	0.212485	1.15868	2.31736	-0.228584
TP53_chr17_7576469_31_+_A1_GSP2	TP53	0.212152	1.15841	2.31683	-0.228908
TP53_chr17_7576685_30_-_A1_GSP2	TP53	0.515736	1.42972	2.85945	0.0665006
TP53_chr17_7576821_25_+_A1_GSP2	TP53	0.15088	1.11025	2.22049	-0.288529
TP53_chr17_7576968_25_-_A1_GSP2	TP53	0.319953	1.24829	2.49658	-0.12401
TP53_chr17_7576967_24_+_A1_GSP2	TP53	0.144615	1.10544	2.21087	-0.294625
TP53_chr17_7577174_26_-_A1_GSP2	TP53	0.154102	1.11273	2.22546	-0.285394
TP53_chr17_7577478_19_+_A1_GSP2	TP53	0.470259	1.38536	2.77072	0.0222478
TP53_chr17_7577617_21_-_A1_GSP2	TP53	0.319123	1.24757	2.49514	-0.124817
TP53_chr17_7578133_22_+_A1_GSP2	TP53	0.708914	1.63457	3.26915	0.254475
TP53_chr17_7578290_27_-_A1_GSP2	TP53	0.0651818	1.04622	2.09243	-0.371919
TP53_chr17_7578335_21_+_A1_GSP2	TP53	0.694925	1.6188	3.2376	0.240863
TP53_chr17_7578572_25_-_A1_GSP2	TP53	0.202637	1.1508	2.3016	-0.238166
TP53_chr17_7579256_21_+_A1_GSP2	TP53	0.563409	1.47776	2.95551	0.112889
TP53_chr17_7579485_23_+_A1_GSP2	TP53	0.330791	1.2577	2.51541	-0.113463
TP53_chr17_7579522_26_-_A1_GSP2	TP53	0.527639	1.44157	2.88314	0.078083
TP53_chr17_7579594_24_-_A1_GSP2	TP53	0.345624	1.2707	2.5414	-0.0990297
TP53_chr17_7579735_28_-_A1_GSP2	TP53	0.20699	1.15428	2.30856	-0.23393
TP53_chr17_7579810_21_+_A1_GSP2	TP53	0.130993	1.09505	2.19009	-0.30788
TP53_chr17_7579949_25_-_A1_GSP2	TP53	0.243662	1.18399	2.36799	-0.198246
TP53_chr17_7590626_24_+_A1_GSP2	TP53	0.178955	1.13206	2.26413	-0.26121
TP53_chr17_7590902_23_-_A1_GSP2	TP53	0.145478	1.1061	2.21219	-0.293786
GNAQ_chr9_80409268_30_+_A1_GSP2	GNAQ	0.348912	1.2736	2.5472	-0.0958307
GNAQ_chr9_80409441_29_+_A1_GSP2	GNAQ	0.507493	1.42158	2.84316	0.0584792
GNAQ_chr9_80409495_26_-_A1_GSP2	GNAQ	0.450074	1.36611	2.73222	0.0026066
GNAQ_chr9_80409573_36_-_A1_GSP2	GNAQ	0.52239	1.43633	2.87267	0.0729748
GNAQ_chr9_80412382_28_+_A1_GSP2	GNAQ	-0.178142	0.88384	1.76768	-0.60869
GNAQ_chr9_80412604_24_-_A1_GSP2	GNAQ	-0.157587	0.896523	1.79305	-0.588688
CCND1_chr11_69450794_22_+_A1_GSP2	CCND1	-0.00533751	0.996307	1.99261	-0.440539
CCND1_chr11_69456099_22_+_A1_GSP2	CCND1	0.0710036	1.05045	2.10089	-0.366254
CCND1_chr11_69456199_24_-_A1_GSP2	CCND1	0.116792	1.08432	2.16864	-0.321699
CCND1_chr11_69457266_18_+_A1_GSP2	CCND1	-0.0648254	0.956061	1.91212	-0.498425
CCND1_chr11_69457348_26_-_A1_GSP2	CCND1	0.258812	1.19649	2.39299	-0.183504
CCND1_chr11_69457714_17_+_A1_GSP2	CCND1	0.35256	1.27682	2.55365	-0.092281
CCND1_chr11_69458790_21_-_A1_GSP2	CCND1	-0.184684	0.879841	1.75968	-0.615056
CCND1_chr11_69460695_21_+_A1_GSP2	CCND1	-0.0755116	0.949006	1.89801	-0.508823
CCND1_chr11_69461345_23_+_A1_GSP2	CCND1	0.160574	1.11773	2.23546	-0.279096
CCND1_chr11_69461396_24_-_A1_GSP2	CCND1	0.0840736	1.06001	2.12001	-0.353536
CCND1_chr11_69461705_20_+_A1_GSP2	CCND1	0.0123019	1.00856	2.01713	-0.423375
CCND1_chr11_69461733_25_-_A1_GSP2	CCND1	0.0761517	1.0542	2.1084	-0.361245
CCND1_chr11_69461808_21_+_A1_GSP2	CCND1	-0.00828826	0.994271	1.98854	-0.44341
CCND1_chr11_69462575_19_+_A1_GSP2	CCND1	0.292672	1.22491	2.44981	-0.150556
CCND1_chr11_69462666_20_-_A1_GSP2	CCND1	0.0255214	1.01785	2.0357	-0.410511
CCND1_chr11_69462882_25_+_A1_GSP2	CCND1	-0.131174	0.913088	1.82618	-0.562986
CCND1_chr11_69462958_20_-_A1_GSP2	CCND1	-0.123057	0.91824	1.83648	-0.555088
CCND1_chr11_69463825_20_+_A1_GSP2	CCND1	-0.166044	0.891283	1.78257	-0.596917
CCND1_chr11_69464761_29_+_A1_GSP2	CCND1	-0.221626	0.857598	1.7152	-0.651002
CCND1_chr11_69464799_25_-_A1_GSP2	CCND1	0.326849	1.25427	2.50854	-0.117299
CCND1_chr11_69464992_22_+_A1_GSP2	CCND1	0.11977	1.08656	2.17312	-0.318801
CCND1_chr11_69465466_27_+_A1_GSP2	CCND1	0.0880888	1.06296	2.12592	-0.349629
CCND1_chr11_69465514_23_-_A1_GSP2	CCND1	0.276455	1.21122	2.42243	-0.166336
CCND1_chr11_69465910_20_+_A1_GSP2	CCND1	0.0952596	1.06826	2.13652	-0.342651
CCND1_chr11_69466125_25_-_A1_GSP2	CCND1	-0.530259	0.69243	1.38486	-0.951323
CCND1_chr11_69466707_25_+_A1_GSP2	CCND1	-0.679011	0.624593	1.24919	-1.09607
CCND1_chr11_69466747_20_-_A1_GSP2	CCND1	0.512543	1.42656	2.85312	0.0633928
CCND1_chr11_69470994_21_+_A1_GSP2	CCND1	-0.195141	0.873487	1.74697	-0.625231
ARID1B_chr6_157099042_19_+_A1_GSP2	ARID1B	0.276303	1.21109	2.42217	-0.166484
ARID1B_chr6_157099249_21_+_A1_GSP2	ARID1B	0.210955	1.15745	2.31491	-0.230072
ARID1B_chr6_157099270_19_-_A1_GSP2	ARID1B	0.192587	1.14281	2.28562	-0.247945
ARID1B_chr6_157099461_24_+_A1_GSP2	ARID1B	-1.29104	0.408656	0.817311	-1.69162
ARID1B_chr6_157099519_18_-_A1_GSP2	ARID1B	0.128362	1.09305	2.1861	-0.310441
ARID1B_chr6_157099804_21_+_A1_GSP2	ARID1B	-0.924262	0.52695	1.0539	-1.33471
ARID1B_chr6_157099826_19_-_A1_GSP2	ARID1B	-1.2376	0.424077	0.848153	-1.63962
ARID1B_chr6_157099950_20_-_A1_GSP2	ARID1B	-0.923634	0.527179	1.05436	-1.3341
ARID1B_chr6_157099932_19_+_A1_GSP2	ARID1B	-1.07112	0.475951	0.951902	-1.47761
ARID1B_chr6_157100311_20_+_A1_GSP2	ARID1B	-0.472741	0.720594	1.44119	-0.895354
ARID1B_chr6_157100339_17_-_A1_GSP2	ARID1B	-0.663538	0.631328	1.26266	-1.08101
ARID1B_chr6_157100669_24_-_A1_GSP2	ARID1B	-0.651569	0.636588	1.27318	-1.06937
ARID1B_chr6_157150281_33_+_A1_GSP2	ARID1B	0.298483	1.22985	2.4597	-0.144901
ARID1B_chr6_157150599_23_-_A1_GSP2	ARID1B	0.249768	1.18902	2.37803	-0.192304
ARID1B_chr6_157192708_31_+_A1_GSP2	ARID1B	-0.0200372	0.986207	1.97241	-0.454843
ARID1B_chr6_157192793_27_-_A1_GSP2	ARID1B	-0.1894	0.87697	1.75394	-0.619644
ARID1B_chr6_157222473_28_+_A1_GSP2	ARID1B	-0.0812233	0.945256	1.89051	-0.514381
ARID1B_chr6_157222693_20_-_1R_A1_GSP2	ARID1B	0.151599	1.1108	2.2216	-0.287829
ARID1B_chr6_157256541_39_+_A1_GSP2	ARID1B	-0.108113	0.927801	1.8556	-0.540547
ARID1B_chr6_157256723_33_-_A1_GSP2	ARID1B	-0.0937608	0.937077	1.87415	-0.526581
ARID1B_chr6_157405740_31_+_21R_A1_GSP2	ARID1B	-0.079692	0.94626	1.89252	-0.512891
ARID1B_chr6_157406080_32_-_A1_GSP2	ARID1B	0.0702874	1.04993	2.09985	-0.366951
ARID1B_chr6_157431542_30_+_A1_GSP2	ARID1B	-0.0674228	0.954341	1.90868	-0.500952
ARID1B_chr6_157431702_29_-_A1_GSP2	ARID1B	-0.0388983	0.973398	1.9468	-0.473196
ARID1B_chr6_157454103_29_+_A1_GSP2	ARID1B	-0.338773	0.790714	1.58143	-0.764994
ARID1B_chr6_157454348_24_-_A1_GSP2	ARID1B	0.0807237	1.05755	2.1151	-0.356796
ARID1B_chr6_157469681_32_+_A1_GSP2	ARID1B	0.202786	1.15092	2.30184	-0.238021
ARID1B_chr6_157469842_22_+_A1_GSP2	ARID1B	0.410972	1.32958	2.65916	-0.0354427
ARID1B_chr6_157469894_20_-_A1_GSP2	ARID1B	0.0557466	1.0394	2.07879	-0.3811
ARID1B_chr6_157470119_20_-_A1_GSP2	ARID1B	-0.0154775	0.989329	1.97866	-0.450406
ARID1B_chr6_157488132_23_+_A1_GSP2	ARID1B	-0.0880877	0.940769	1.88154	-0.521061
ARID1B_chr6_157488321_18_-_A1_GSP2	ARID1B	0.00847632	1.00589	2.01179	-0.427097
ARID1B_chr6_157495081_27_+_A1_GSP2	ARID1B	-0.0373247	0.97446	1.94892	-0.471665
ARID1B_chr6_157495253_20_-_A1_GSP2	ARID1B	0.0405566	1.02851	2.05702	-0.395881
ARID1B_chr6_157495912_38_+_A1_GSP2	ARID1B	0.126079	1.09132	2.18265	-0.312662
ARID1B_chr6_157496186_40_-_A1_GSP2	ARID1B	0.113648	1.08196	2.16392	-0.324759
ARID1B_chr6_157502078_21_+_A1_GSP2	ARID1B	-0.167151	0.8906	1.7812	-0.597994
ARID1B_chr6_157502341_29_-_1R_A1_GSP2	ARID1B	-0.022475	0.984542	1.96908	-0.457215
ARID1B_chr6_157505333_24_+_A1_GSP2	ARID1B	-0.193256	0.87463	1.74926	-0.623396
ARID1B_chr6_157505520_18_+_A1_GSP2	ARID1B	0.00442632	1.00307	2.00615	-0.431038
ARID1B_chr6_157505633_22_-_A1_GSP2	ARID1B	-0.54466	0.685553	1.37111	-0.965336
ARID1B_chr6_157510746_23_+_A1_GSP2	ARID1B	-0.188054	0.877789	1.75558	-0.618334
ARID1B_chr6_157510811_23_-_A1_GSP2	ARID1B	0.0563819	1.03985	2.07971	-0.380482
ARID1B_chr6_157510931_28_-_A1_GSP2	ARID1B	-0.208412	0.865489	1.73098	-0.638144
ARID1B_chr6_157511116_27_+_A1_GSP2	ARID1B	-0.126029	0.91635	1.8327	-0.55798
ARID1B_chr6_157511372_23_-_A1_GSP2	ARID1B	-0.2626	0.833584	1.66717	-0.690872
ARID1B_chr6_157517243_24_+_A1_GSP2	ARID1B	0.116755	1.08429	2.16859	-0.321735
ARID1B_chr6_157517482_25_-_A1_GSP2	ARID1B	-0.145656	0.903968	1.80794	-0.577079
ARID1B_chr6_157519911_31_+_27R_A1_GSP2	ARID1B	-0.128297	0.914911	1.82982	-0.560187
ARID1B_chr6_157520043_19_-_3Y_A1_GSP2	ARID1B	-0.0392299	0.973174	1.94635	-0.473519
ARID1B_chr6_157521786_31_+_A1_GSP2	ARID1B	-0.184561	0.879917	1.75983	-0.614935
ARID1B_chr6_157522079_19_+_A1_GSP2	ARID1B	0.126352	1.09153	2.18306	-0.312397
ARID1B_chr6_157522104_21_-_A1_GSP2	ARID1B	0.152123	1.1112	2.22241	-0.287319
ARID1B_chr6_157522334_19_+_A1_GSP2	ARID1B	0.263398	1.2003	2.4006	-0.179042
ARID1B_chr6_157522359_24_-_24Y_A1_GSP2	ARID1B	0.128704	1.09331	2.18662	-0.310108
ARID1B_chr6_157522630_31_-_A1_GSP2	ARID1B	0.20205	1.15033	2.30066	-0.238737
ARID1B_chr6_157524953_33_+_A1_GSP2	ARID1B	-0.105172	0.929694	1.85939	-0.537685
ARID1B_chr6_157525024_27_+_A1_GSP2	ARID1B	0.0311952	1.02186	2.04372	-0.40499
ARID1B_chr6_157525132_25_-_A1_GSP2	ARID1B	0.000848052	1.00059	2.00118	-0.43452
ARID1B_chr6_157527243_30_+_A1_GSP2	ARID1B	-0.221231	0.857833	1.71567	-0.650618
ARID1B_chr6_157527519_23_+_A1_GSP2	ARID1B	0.0655054	1.04645	2.0929	-0.371604
ARID1B_chr6_157527549_23_-_A1_GSP2	ARID1B	0.269192	1.20513	2.41027	-0.173404
ARID1B_chr6_157527781_23_+_A1_GSP2	ARID1B	0.233029	1.1753	2.3506	-0.208592
ARID1B_chr6_157527819_21_-_A1_GSP2	ARID1B	0.155788	1.11403	2.22806	-0.283753
ARID1B_chr6_157528043_20_+_A1_GSP2	ARID1B	0.204041	1.15192	2.30384	-0.2368
ARID1B_chr6_157528064_20_-_A1_GSP2	ARID1B	0.236082	1.17779	2.35558	-0.205622
ARID1B_chr6_157528315_19_+_A1_GSP2	ARID1B	0.25001	1.18922	2.37843	-0.192069
ARID1B_chr6_157528334_22_-_A1_GSP2	ARID1B	0.114069	1.08228	2.16455	-0.324348
ARID1B_chr6_157528533_31_+_A1_GSP2	ARID1B	0.149057	1.10884	2.21769	-0.290303
ARID1B_chr6_157528564_21_-_A1_GSP2	ARID1B	0.249073	1.18844	2.37689	-0.192981
ARID1B_chr6_157528778_20_+_A1_GSP2	ARID1B	-0.347474	0.785959	1.57192	-0.773461
ARID1B_chr6_157528800_22_-_A1_GSP2	ARID1B	0.306425	1.23664	2.47328	-0.137173
ARID1B_chr6_157529034_23_-_A1_GSP2	ARID1B	0.0800091	1.05702	2.11405	-0.357491
ARID1A_chr1_27022866_20_+_A1_GSP2	ARID1A	-0.65361	0.635687	1.27137	-1.07135
ARID1A_chr1_27022960_21_+_A1_GSP2	ARID1A	-0.883034	0.542226	1.08445	-1.2946
ARID1A_chr1_27023036_19_-_A1_GSP2	ARID1A	0.148284	1.10825	2.2165	-0.291055
ARID1A_chr1_27023120_18_+_A1_GSP2	ARID1A	-0.268275	0.830312	1.66062	-0.696395
ARID1A_chr1_27023186_22_+_A1_GSP2	ARID1A	-1.01097	0.496213	0.992427	-1.41908
ARID1A_chr1_27023228_24_-_A1_GSP2	ARID1A	-1.98205	0.253131	0.506261	-2.36401
ARID1A_chr1_27023401_22_+_A1_GSP2	ARID1A	-0.23607	0.849055	1.69811	-0.665057
ARID1A_chr1_27023488_22_-_A1_GSP2	ARID1A	-0.194487	0.873883	1.74777	-0.624595
ARID1A_chr1_27023532_21_+_A1_GSP2	ARID1A	0.458134	1.37376	2.74753	0.0104493
ARID1A_chr1_27023577_18_-_A1_GSP2	ARID1A	0.252358	1.19115	2.3823	-0.189784
ARID1A_chr1_27023772_22_-_A1_GSP2	ARID1A	0.00364982	1.00253	2.00507	-0.431794
ARID1A_chr1_27023772_21_+_A1_GSP2	ARID1A	-1.15266	0.449796	0.899591	-1.55696
ARID1A_chr1_27023885_19_+_A1_GSP2	ARID1A	-2.26669	0.207806	0.415611	-2.64099
ARID1A_chr1_27023955_18_-_A1_GSP2	ARID1A	-1.58757	0.332732	0.665464	-1.98015
ARID1A_chr1_27024026_22_-_A1_GSP2	ARID1A	-1.89184	0.269463	0.538927	-2.27623
ARID1A_chr1_27056100_28_+_A1_GSP2	ARID1A	0.418169	1.33623	2.67246	-0.0284395
ARID1A_chr1_27056356_27_-_A1_GSP2	ARID1A	0.50197	1.41615	2.83229	0.0531049
ARID1A_chr1_27057596_25_+_25M_A1_GSP2	ARID1A	0.265391	1.20196	2.40392	-0.177103
ARID1A_chr1_27057833_20_+_A1_GSP2	ARID1A	0.875656	1.83484	3.66968	0.416726
ARID1A_chr1_27057866_19_-_A1_GSP2	ARID1A	0.700143	1.62467	3.24933	0.24594
ARID1A_chr1_27058125_23_-_A1_GSP2	ARID1A	0.424646	1.34224	2.68449	-0.0221367
ARID1A_chr1_27059126_24_+_A1_GSP2	ARID1A	0.573046	1.48766	2.97532	0.122266
ARID1A_chr1_27059291_26_-_A1_GSP2	ARID1A	0.455233	1.371	2.74201	0.00762712
ARID1A_chr1_27087249_33_+_A1_GSP2	ARID1A	0.428507	1.34584	2.69168	-0.0183793
ARID1A_chr1_27087439_24_+_A1_GSP2	ARID1A	0.422308	1.34007	2.68014	-0.0244114
ARID1A_chr1_27087536_20_-_A1_GSP2	ARID1A	0.782718	1.72037	3.44074	0.326291
ARID1A_chr1_27087603_22_-_A1_GSP2	ARID1A	0.855457	1.80933	3.61866	0.397071
ARID1A_chr1_27087846_26_+_A1_GSP2	ARID1A	0.371964	1.29411	2.58823	-0.0733995
ARID1A_chr1_27087898_18_-_A1_GSP2	ARID1A	0.104781	1.07533	2.15066	-0.333387
ARID1A_chr1_27087997_22_-_A1_GSP2	ARID1A	0.285717	1.21902	2.43803	-0.157323
ARID1A_chr1_27088606_32_+_A1_GSP2	ARID1A	0.600437	1.51618	3.03235	0.14892
ARID1A_chr1_27088770_19_+_A1_GSP2	ARID1A	0.606833	1.52291	3.04582	0.155144
ARID1A_chr1_27088813_30_-_A1_GSP2	ARID1A	0.6736	1.59505	3.1901	0.220112
ARID1A_chr1_27089425_27_+_21S_A1_GSP2	ARID1A	0.429739	1.34699	2.69398	-0.0171805
ARID1A_chr1_27089580_21_-_A1_GSP2	ARID1A	0.803276	1.74506	3.49012	0.346295
ARID1A_chr1_27089746_25_+_A1_GSP2	ARID1A	0.385912	1.30669	2.61337	-0.0598272
ARID1A_chr1_27089792_23_-_A1_GSP2	ARID1A	0.848893	1.80112	3.60224	0.390684
ARID1A_chr1_27092659_28_+_A1_GSP2	ARID1A	0.259099	1.19673	2.39346	-0.183225
ARID1A_chr1_27092788_20_+_A1_GSP2	ARID1A	0.744164	1.675	3.35001	0.288776
ARID1A_chr1_27092859_29_-_A1_GSP2	ARID1A	0.58238	1.49732	2.99463	0.131349
ARID1A_chr1_27092899_29_+_A1_GSP2	ARID1A	0.696531	1.6206	3.24121	0.242426
ARID1A_chr1_27093071_30_-_A1_GSP2	ARID1A	0.59482	1.51028	3.02057	0.143454
ARID1A_chr1_27094246_30_+_A1_GSP2	ARID1A	0.354303	1.27837	2.55674	-0.0905848
ARID1A_chr1_27094296_32_-_A1_GSP2	ARID1A	0.418185	1.33625	2.67249	-0.0284234
ARID1A_chr1_27094501_20_-_A1_GSP2	ARID1A	0.649349	1.56846	3.13692	0.196514
ARID1A_chr1_27097573_28_+_A1_GSP2	ARID1A	0.884764	1.84646	3.69292	0.425589
ARID1A_chr1_27097867_30_-_A1_GSP2	ARID1A	-0.326627	0.797399	1.5948	-0.753175
ARID1A_chr1_27098945_25_+_A1_GSP2	ARID1A	0.322844	1.25079	2.50159	-0.121197
ARID1A_chr1_27099027_21_-_A1_GSP2	ARID1A	0.614831	1.53138	3.06276	0.162926
ARID1A_chr1_27099141_21_-_A1_GSP2	ARID1A	0.573867	1.48851	2.97702	0.123066
ARID1A_chr1_27099254_31_+_A1_GSP2	ARID1A	0.593031	1.50841	3.01683	0.141714
ARID1A_chr1_27099433_27_+_A1_GSP2	ARID1A	0.783248	1.721	3.442	0.326807
ARID1A_chr1_27099480_30_-_A1_GSP2	ARID1A	0.421766	1.33957	2.67913	-0.0249387
ARID1A_chr1_27099814_19_+_A1_GSP2	ARID1A	0.55494	1.46911	2.93821	0.104648
ARID1A_chr1_27099920_21_+_A1_GSP2	ARID1A	0.533019	1.44695	2.89391	0.0833176
ARID1A_chr1_27099989_19_-_A1_GSP2	ARID1A	0.887316	1.84973	3.69946	0.428072
ARID1A_chr1_27100039_22_+_A1_GSP2	ARID1A	0.769196	1.70432	3.40864	0.313134
ARID1A_chr1_27100146_24_+_A1_GSP2	ARID1A	0.707888	1.63341	3.26682	0.253476
ARID1A_chr1_27100211_20_-_A1_GSP2	ARID1A	0.746904	1.67819	3.35638	0.291442
ARID1A_chr1_27100255_22_+_A1_GSP2	ARID1A	0.763833	1.698	3.39599	0.307915
ARID1A_chr1_27100399_20_-_A1_GSP2	ARID1A	0.579432	1.49426	2.98852	0.128481
ARID1A_chr1_27100775_26_+_A1_GSP2	ARID1A	0.402711	1.32199	2.64398	-0.0434803
ARID1A_chr1_27100983_26_+_A1_GSP2	ARID1A	0.688069	1.61113	3.22225	0.234191
ARID1A_chr1_27101009_21_-_A1_GSP2	ARID1A	0.534879	1.44882	2.89764	0.0851279
ARID1A_chr1_27101127_21_-_A1_GSP2	ARID1A	0.714074	1.64043	3.28086	0.259496
ARID1A_chr1_27101212_23_+_A1_GSP2	ARID1A	0.771987	1.70762	3.41524	0.315849
ARID1A_chr1_27101237_22_-_A1_GSP2	ARID1A	0.582772	1.49772	2.99545	0.13173
ARID1A_chr1_27101440_22_+_A1_GSP2	ARID1A	0.766861	1.70156	3.40313	0.310861
ARID1A_chr1_27101463_20_-_A1_GSP2	ARID1A	0.789956	1.72902	3.45804	0.333334
ARID1A_chr1_27101522_23_+_A1_GSP2	ARID1A	0.882358	1.84339	3.68677	0.423248
ARID1A_chr1_27101614_22_-_A1_GSP2	ARID1A	0.553882	1.46803	2.93606	0.103619
ARID1A_chr1_27101715_24_-_A1_GSP2	ARID1A	0.416062	1.33428	2.66856	-0.0304897
ARID1A_chr1_27102036_23_+_A1_GSP2	ARID1A	0.584191	1.4992	2.9984	0.133111
ARID1A_chr1_27102202_24_-_A1_GSP2	ARID1A	0.516953	1.43093	2.86186	0.0676839
ARID1A_chr1_27105440_31_+_A1_GSP2	ARID1A	0.488052	1.40255	2.8051	0.0395622
ARID1A_chr1_27105553_31_-_A1_GSP2	ARID1A	0.505649	1.41976	2.83952	0.0566847
ARID1A_chr1_27105734_30_+_A1_GSP2	ARID1A	0.439335	1.35598	2.71196	-0.00784321
ARID1A_chr1_27105764_22_-_A1_GSP2	ARID1A	0.741081	1.67143	3.34286	0.285776
ARID1A_chr1_27106016_18_+_A1_GSP2	ARID1A	0.478279	1.39308	2.78616	0.030052
ARID1A_chr1_27106034_22_-_A1_GSP2	ARID1A	0.82544	1.77208	3.54415	0.367863
ARID1A_chr1_27106256_21_+_A1_GSP2	ARID1A	0.658149	1.57806	3.15611	0.205078
ARID1A_chr1_27106284_22_-_A1_GSP2	ARID1A	0.873472	1.83207	3.66413	0.414601
ARID1A_chr1_27106357_20_-_A1_GSP2	ARID1A	-0.516075	0.699272	1.39854	-0.93752
ARID1A_chr1_27106510_22_+_A1_GSP2	ARID1A	0.648375	1.5674	3.1348	0.195567
ARID1A_chr1_27106538_21_-_A1_GSP2	ARID1A	0.61317	1.52962	3.05923	0.16131
ARID1A_chr1_27106650_21_-_A1_GSP2	ARID1A	0.858607	1.81329	3.62657	0.400137
ARID1A_chr1_27106763_23_+_A1_GSP2	ARID1A	0.572595	1.4872	2.97439	0.121828
ARID1A_chr1_27106786_20_-_A1_GSP2	ARID1A	0.660511	1.58064	3.16129	0.207376
ARID1A_chr1_27106862_18_-_A1_GSP2	ARID1A	0.564875	1.47926	2.95852	0.114315
ARID1A_chr1_27107001_20_+_A1_GSP2	ARID1A	0.617295	1.534	3.06799	0.165324
ARID1A_chr1_27107038_21_-_A1_GSP2	ARID1A	0.622648	1.5397	3.0794	0.170532
ARID1A_chr1_27107285_27_-_A1_GSP2	ARID1A	0.570121	1.48465	2.9693	0.11942
NOTCH2_chr1_120458124_21_+_A1_GSP2	NOTCH2	-0.0770812	0.947974	1.89595	-0.51035
NOTCH2_chr1_120464301_25_+_A1_GSP2	NOTCH2	-0.144069	0.904963	1.80993	-0.575534
NOTCH2_chr1_120465084_31_-_A1_GSP2	NOTCH2	-0.132456	0.912277	1.82455	-0.564234
NOTCH2_chr1_120466215_34_+_A1_GSP2	NOTCH2	-0.151503	0.900312	1.80062	-0.582768
NOTCH2_chr1_120468531_21_-_A1_GSP2	NOTCH2	0.317524	1.24619	2.49238	-0.126373
NOTCH2_chr1_120469265_24_-_A1_GSP2	NOTCH2	0.0262142	1.01834	2.03667	-0.409837
KIT_chr4_55561635_30_+_A1_GSP2	KIT	0.053377	1.03769	2.07538	-0.383406
KIT_chr4_55561905_24_+_A1_GSP2	KIT	0.252754	1.19148	2.38296	-0.189399
KIT_chr4_55561951_22_-_A1_GSP2	KIT	0.406275	1.32526	2.65052	-0.0400126
KIT_chr4_55589698_31_+_A1_GSP2	KIT	-0.189479	0.876922	1.75384	-0.619721
KIT_chr4_55589878_25_-_A1_GSP2	KIT	-0.137706	0.908964	1.81793	-0.569342
KIT_chr4_55591988_29_+_A1_GSP2	KIT	-0.050501	0.965601	1.9312	-0.484486
KIT_chr4_55592037_21_-_A1_GSP2	KIT	0.175649	1.12947	2.25894	-0.264428
KIT_chr4_55592230_29_-_A1_GSP2	KIT	-0.0590288	0.95991	1.91982	-0.492784
KIT_chr4_55593350_27_+_A1_GSP2	KIT	0.115164	1.0831	2.1662	-0.323283
KIT_chr4_55593503_27_-_A1_GSP2	KIT	0.00931489	1.00648	2.01295	-0.426281
KIT_chr4_55593645_28_-_A1_GSP2	KIT	0.0559478	1.03954	2.07908	-0.380904
KIT_chr4_55593948_23_+_A1_GSP2	KIT	0.0604226	1.04277	2.08554	-0.37655
KIT_chr4_55594074_25_+_A1_GSP2	KIT	0.118896	1.0859	2.17181	-0.319652
KIT_chr4_55594114_22_-_A1_GSP2	KIT	0.048751	1.03437	2.06874	-0.387907
KIT_chr4_55594236_35_+_A1_GSP2	KIT	0.311392	1.2409	2.48181	-0.132341
KIT_chr4_55594291_21_-_A1_GSP2	KIT	-0.0867194	0.941662	1.88332	-0.519729
KIT_chr4_55595439_30_+_A1_GSP2	KIT	-0.109081	0.927178	1.85436	-0.541489
KIT_chr4_55595554_36_-_A1_GSP2	KIT	0.0445693	1.03138	2.06275	-0.391976
KIT_chr4_55595662_30_-_A1_GSP2	KIT	0.102563	1.07368	2.14736	-0.335545
KIT_chr4_55597458_29_+_A1_GSP2	KIT	-0.123623	0.91788	1.83576	-0.555638
KIT_chr4_55597549_21_+_A1_GSP2	KIT	0.151381	1.11063	2.22126	-0.288041
KIT_chr4_55597590_28_-_A1_GSP2	KIT	0.0913534	1.06537	2.13074	-0.346452
KIT_chr4_55599052_31_+_A1_GSP2	KIT	-0.0185623	0.987216	1.97443	-0.453408
KIT_chr4_55599220_32_+_A1_GSP2	KIT	-0.0795951	0.946323	1.89265	-0.512797
KIT_chr4_55599274_26_-_A1_GSP2	KIT	-0.00407286	0.997181	1.99436	-0.439308
KIT_chr4_55599269_24_+_A1_GSP2	KIT	0.131734	1.09561	2.19122	-0.307159
KIT_chr4_55599373_26_-_A1_GSP2	KIT	-0.273699	0.827196	1.65439	-0.701673
KIT_chr4_55602624_32_+_A1_GSP2	KIT	0.105616	1.07595	2.15191	-0.332574
KIT_chr4_55602785_28_-_A1_GSP2	KIT	-0.124107	0.917572	1.83514	-0.55611
PTEN_chr10_89623145_19_+_A1_GSP2	PTEN	-2.21833	0.21489	0.42978	-2.59393
PTEN_chr10_89623370_22_+_A1_GSP2	PTEN	-2.06058	0.23972	0.479439	-2.44043
PTEN_chr10_89623401_24_-_A1_GSP2	PTEN	-1.69665	0.308501	0.617002	-2.0863
PTEN_chr10_89623581_25_+_A1_GSP2	PTEN	-1.72028	0.30349	0.606979	-2.10929
PTEN_chr10_89623622_23_-_A1_GSP2	PTEN	-2.08869	0.235094	0.470187	-2.46778
PTEN_chr10_89623768_21_+_A1_GSP2	PTEN	-0.579612	0.669144	1.33829	-0.999347
PTEN_chr10_89623808_23_-_A1_GSP2	PTEN	-0.702653	0.614441	1.22888	-1.11907
PTEN_chr10_89623824_21_+_A1_GSP2	PTEN	-1.12257	0.459274	0.918549	-1.52768
PTEN_chr10_89623880_21_-_1G_A1_GSP2	PTEN	-0.457258	0.728369	1.45674	-0.880288
PTEN_chr10_89624033_20_+_A1_GSP2	PTEN	-0.43768	0.738321	1.47664	-0.861237
PTEN_chr10_89624064_18_-_A1_GSP2	PTEN	-0.453976	0.730028	1.46006	-0.877094
PTEN_chr10_89624225_26_+_A1_GSP2	PTEN	-1.33162	0.397322	0.794644	-1.7311
PTEN_chr10_89624353_22_-_A1_GSP2	PTEN	-0.438125	0.738093	1.47619	-0.861671
PTEN_chr10_89653653_31_+_A1_GSP2	PTEN	-0.386019	0.765238	1.53048	-0.810968
PTEN_chr10_89653822_26_-_A1_GSP2	PTEN	-0.153018	0.899367	1.79873	-0.584242
PTEN_chr10_89654006_26_-_A1_GSP2	PTEN	-0.504134	0.705084	1.41017	-0.925901
PTEN_chr10_89685096_30_+_A1_GSP2	PTEN	-0.366804	0.775498	1.551	-0.79227
PTEN_chr10_89685220_29_+_A1_GSP2	PTEN	-0.215852	0.861037	1.72207	-0.645384
PTEN_chr10_89685381_34_-_A1_GSP2	PTEN	-0.495607	0.709263	1.41853	-0.917604
PTEN_chr10_89690694_36_+_A1_GSP2	PTEN	-0.526183	0.694389	1.38878	-0.947357
PTEN_chr10_89690878_33_-_A1_GSP2	PTEN	-0.447886	0.733116	1.46623	-0.871168
PTEN_chr10_89692651_37_+_A1_GSP2	PTEN	-0.192723	0.874952	1.7499	-0.622878
PTEN_chr10_89692818_28_-_A1_GSP2	PTEN	-0.0950852	0.936217	1.87243	-0.52787
PTEN_chr10_89692911_34_-_A1_GSP2	PTEN	-0.110979	0.925959	1.85192	-0.543335
PTEN_chr10_89692893_25_+_A1_GSP2	PTEN	-0.104575	0.930079	1.86016	-0.537104
PTEN_chr10_89693034_31_-_A1_GSP2	PTEN	-0.242881	0.845056	1.69011	-0.671685
PTEN_chr10_89711778_24_+_A1_GSP2	PTEN	-0.509251	0.702587	1.40517	-0.930881
PTEN_chr10_89711930_28_-_A1_GSP2	PTEN	-0.424072	0.745318	1.49064	-0.847996
PTEN_chr10_89712031_31_-_A1_GSP2	PTEN	-0.509758	0.70234	1.40468	-0.931374
PTEN_chr10_89717546_29_+_A1_GSP2	PTEN	-0.0996049	0.933289	1.86658	-0.532268
PTEN_chr10_89717679_29_+_A1_GSP2	PTEN	0.0522355	1.03687	2.07374	-0.384517
PTEN_chr10_89717716_28_-_A1_GSP2	PTEN	0.12522	1.09067	2.18135	-0.313498
PTEN_chr10_89717885_26_-_A1_GSP2	PTEN	-0.0202187	0.986083	1.97217	-0.455019
PTEN_chr10_89720533_36_+_A1_GSP2	PTEN	-0.624735	0.648539	1.29708	-1.04325
PTEN_chr10_89720681_25_-_A1_GSP2	PTEN	-0.178655	0.883526	1.76705	-0.609188
PTEN_chr10_89720766_25_+_A1_GSP2	PTEN	-0.177377	0.88431	1.76862	-0.607945
PTEN_chr10_89720900_31_-_25M_A1_GSP2	PTEN	-0.495059	0.709533	1.41907	-0.917071
PTEN_chr10_89724894_31_+_A1_GSP2	PTEN	-10.9036	0.000522028	0.00104406	-11.0453
PTEN_chr10_89725342_36_-_A1_GSP2	PTEN	-3.33825	0.0988749	0.19775	-3.68369
EZH2_chr7_148508688_26_+_A1_GSP2	EZH2	0.776194	1.71261	3.42521	0.319943
EZH2_chr7_148508751_27_-_A1_GSP2	EZH2	1.01388	2.01933	4.03867	0.551228
EZH2_chr7_148508856_26_-_A1_GSP2	EZH2	0.848306	1.80039	3.60077	0.390113
CDK4_chr12_58142245_22_+_A1_GSP2	CDK4	0.498827	1.41306	2.82613	0.0500467
CDK4_chr12_58142416_28_-_A1_GSP2	CDK4	0.601038	1.51681	3.03362	0.149505
CDK4_chr12_58142890_21_+_A1_GSP2	CDK4	0.636954	1.55504	3.11008	0.184453
CDK4_chr12_58143114_22_-_A1_GSP2	CDK4	0.515473	1.42946	2.85893	0.0662445
CDK4_chr12_58143174_23_+_A1_GSP2	CDK4	0.368243	1.29078	2.58156	-0.0770199
CDK4_chr12_58143343_28_-_A1_GSP2	CDK4	0.304278	1.2348	2.4696	-0.139263
CDK4_chr12_58144400_27_+_A1_GSP2	CDK4	0.277473	1.21207	2.42414	-0.165346
CDK4_chr12_58144579_27_-_A1_GSP2	CDK4	0.431162	1.34832	2.69664	-0.0157958
CDK4_chr12_58144639_24_+_A1_GSP2	CDK4	0.502116	1.41629	2.83258	0.0532469
CDK4_chr12_58144886_24_-_A1_GSP2	CDK4	0.650214	1.5694	3.1388	0.197356
CDK4_chr12_58144937_28_+_A1_GSP2	CDK4	0.488031	1.40253	2.80506	0.0395412
CDK4_chr12_58145166_27_-_A1_GSP2	CDK4	0.737752	1.66758	3.33515	0.282536
CDK4_chr12_58145226_28_+_A1_GSP2	CDK4	0.82824	1.77552	3.55104	0.370587
CDK4_chr12_58145389_22_+_A1_GSP2	CDK4	0.119513	1.08637	2.17274	-0.319051
CDK4_chr12_58145539_27_-_A1_GSP2	CDK4	0.203826	1.15175	2.3035	-0.237009
BRAF_chr7_140434544_21_-_A1_GSP2	BRAF	1.50639	2.84098	5.68196	1.03047
BRAF_chr7_140439574_28_+_A1_GSP2	BRAF	1.15768	2.23099	4.46198	0.691158
BRAF_chr7_140453002_29_+_A1_GSP2	BRAF	1.09428	2.13506	4.27012	0.629458
BRAF_chr7_140453110_20_+_A1_GSP2	BRAF	1.30668	2.47372	4.94743	0.836141
BRAF_chr7_140453233_33_-_A1_GSP2	BRAF	1.01552	2.02163	4.04325	0.55282
BRAF_chr7_140481340_28_+_A1_GSP2	BRAF	1.35144	2.55167	5.10334	0.879697
BRAF_chr7_140481449_26_-_A1_GSP2	BRAF	1.34846	2.54641	5.09281	0.876798
BRAF_chr7_140481551_31_-_A1_GSP2	BRAF	1.07823	2.11145	4.2229	0.613847
BRAF_chr7_140482850_23_+_A1_GSP2	BRAF	1.22394	2.33585	4.67169	0.755634
BRAF_chr7_140482934_23_-_A1_GSP2	BRAF	1.40066	2.64023	5.28046	0.927593
BRAF_chr7_140487289_23_+_A1_GSP2	BRAF	1.07865	2.11206	4.22412	0.614254
BRAF_chr7_140487409_32_-_A1_GSP2	BRAF	0.789801	1.72884	3.45767	0.333183
BRAF_chr7_140494163_26_+_A1_GSP2	BRAF	0.692216	1.61576	3.23153	0.238227
BRAF_chr7_140499061_26_+_A1_GSP2	BRAF	0.932979	1.90921	3.81843	0.472505
BRAF_chr7_140499109_24_-_A1_GSP2	BRAF	1.06789	2.09637	4.19274	0.603784
BRAF_chr7_140500207_21_+_A1_GSP2	BRAF	0.755508	1.68823	3.37645	0.299814
BRAF_chr7_140500303_25_-_A1_GSP2	BRAF	1.28363	2.43452	4.86903	0.813716
BRAF_chr7_140507658_35_+_A1_GSP2	BRAF	0.902477	1.86927	3.73854	0.442824
BRAF_chr7_140508594_32_+_A1_GSP2	BRAF	0.824278	1.77065	3.5413	0.366732
BRAF_chr7_140508774_22_-_A1_GSP2	BRAF	1.03491	2.04898	4.09796	0.571688
BRAF_chr7_140532221_28_+_A1_GSP2	BRAF	0.63142	1.54909	3.09818	0.179069
BRAF_chr7_140532278_30_-_A1_GSP2	BRAF	0.877593	1.83731	3.67461	0.418611
BRAF_chr7_140534426_25_+_A1_GSP2	BRAF	1.22121	2.33142	4.66285	0.752974
BRAF_chr7_140559985_30_+_A1_GSP2	BRAF	1.09629	2.13804	4.27608	0.631416
BRAF_chr7_140560036_21_-_A1_GSP2	BRAF	0.970637	1.95971	3.91941	0.509149
BRAF_chr7_140614180_25_+_A1_GSP2	BRAF	0.874597	1.8335	3.66699	0.415695
BRAF_chr7_140614238_29_-_A1_GSP2	BRAF	0.826828	1.77378	3.54756	0.369214
GNA11_chr19_3118808_21_+_A1_GSP2	GNA11	-0.0745706	0.949625	1.89925	-0.507907
GNA11_chr19_3118909_24_+_A1_GSP2	GNA11	0.580558	1.49543	2.99085	0.129576
GNA11_chr19_3118966_25_-_A1_GSP2	GNA11	0.0290108	1.02031	2.04062	-0.407116
BAP1_chr3_52436271_20_+_A1_GSP2	BAP1	0.115687	1.08349	2.16698	-0.322774
BAP1_chr3_52436440_23_-_A1_GSP2	BAP1	-0.0886556	0.940399	1.8808	-0.521613
BAP1_chr3_52436581_23_+_A1_GSP2	BAP1	-0.0744109	0.94973	1.89946	-0.507752
BAP1_chr3_52436705_20_-_A1_GSP2	BAP1	0.184692	1.13657	2.27315	-0.255628
BAP1_chr3_52436763_22_+_A1_GSP2	BAP1	-0.0869898	0.941485	1.88297	-0.519992
BAP1_chr3_52436815_20_-_A1_GSP2	BAP1	0.0916846	1.06561	2.13123	-0.34613
BAP1_chr3_52436890_21_-_A1_GSP2	BAP1	-0.0286914	0.980309	1.96062	-0.463264
BAP1_chr3_52437120_27_+_A1_GSP2	BAP1	0.0942181	1.06749	2.13497	-0.343665
BAP1_chr3_52437277_21_+_A1_GSP2	BAP1	0.127077	1.09208	2.18416	-0.311691
BAP1_chr3_52437318_30_-_A1_GSP2	BAP1	-0.227716	0.853986	1.70797	-0.656928
BAP1_chr3_52437406_19_+_A1_GSP2	BAP1	-0.114608	0.923634	1.84727	-0.546866
BAP1_chr3_52437642_20_+_A1_GSP2	BAP1	0.123301	1.08922	2.17845	-0.315365
BAP1_chr3_52437669_22_-_A1_GSP2	BAP1	0.0887614	1.06346	2.12691	-0.348975
BAP1_chr3_52437748_20_+_A1_GSP2	BAP1	0.00420433	1.00292	2.00584	-0.431254
BAP1_chr3_52437815_22_-_A1_GSP2	BAP1	-0.161291	0.894224	1.78845	-0.592293
BAP1_chr3_52437919_23_-_A1_GSP2	BAP1	-0.175258	0.885609	1.77122	-0.605883
BAP1_chr3_52438439_23_+_A1_GSP2	BAP1	-0.122176	0.918801	1.8376	-0.554231
BAP1_chr3_52438553_18_+_A1_GSP2	BAP1	0.0290582	1.02035	2.04069	-0.40707
BAP1_chr3_52438607_24_-_A1_GSP2	BAP1	-0.155924	0.897557	1.79511	-0.58707
BAP1_chr3_52439082_28_+_A1_GSP2	BAP1	-0.226874	0.854484	1.70897	-0.656109
BAP1_chr3_52439336_27_-_A1_GSP2	BAP1	0.0397119	1.02791	2.05582	-0.396703
BAP1_chr3_52439750_21_+_A1_GSP2	BAP1	-0.454958	0.729532	1.45906	-0.878049
BAP1_chr3_52439953_20_-_A1_GSP2	BAP1	-0.0642471	0.956444	1.91289	-0.497862
BAP1_chr3_52440245_19_+_A1_GSP2	BAP1	-0.575393	0.671104	1.34221	-0.995241
BAP1_chr3_52440446_23_-_A1_GSP2	BAP1	0.0739337	1.05258	2.10517	-0.363403
BAP1_chr3_52440800_25_+_A1_GSP2	BAP1	-0.236579	0.848756	1.69751	-0.665552
BAP1_chr3_52440931_24_-_A1_GSP2	BAP1	-0.163789	0.892678	1.78536	-0.594723
BAP1_chr3_52441146_21_+_A1_GSP2	BAP1	-0.0719436	0.951355	1.90271	-0.505351
BAP1_chr3_52441362_23_-_A1_GSP2	BAP1	0.218263	1.16333	2.32666	-0.222961
BAP1_chr3_52441377_19_+_A1_GSP2	BAP1	0.295684	1.22747	2.45493	-0.147625
BAP1_chr3_52441491_30_-_A1_GSP2	BAP1	0.0448883	1.0316	2.06321	-0.391666
BAP1_chr3_52441942_21_+_A1_GSP2	BAP1	-0.136534	0.909702	1.8194	-0.568202
BAP1_chr3_52442057_21_+_A1_GSP2	BAP1	-0.109911	0.926645	1.85329	-0.542296
BAP1_chr3_52442098_28_-_A1_GSP2	BAP1	-0.00219219	0.998482	1.99696	-0.437478
BAP1_chr3_52442454_21_+_A1_GSP2	BAP1	0.249108	1.18847	2.37694	-0.192946
BAP1_chr3_52442647_23_-_A1_GSP2	BAP1	0.272016	1.20749	2.41499	-0.170656
BAP1_chr3_52443548_19_+_A1_GSP2	BAP1	0.125898	1.09119	2.18237	-0.312838
BAP1_chr3_52443638_22_-_A1_GSP2	BAP1	0.204862	1.15258	2.30515	-0.236001
BAP1_chr3_52443706_21_+_A1_GSP2	BAP1	-0.0528012	0.964063	1.92813	-0.486724
BAP1_chr3_52443787_17_-_A1_GSP2	BAP1	0.380145	1.30147	2.60294	-0.0654394
BAP1_chr3_52443775_20_+_A1_GSP2	BAP1	0.172558	1.12705	2.25411	-0.267435
BAP1_chr3_52443913_18_-_A1_GSP2	BAP1	0.290599	1.22315	2.4463	-0.152573

## Sheet: HCI-CM019
Primer	Gene	Normalized Log2 Value	Fold Change	Observed Copies	Z-Score
PDGFRA_chr4_55127233_25_+_A1_GSP2	PDGFRA	-0.1679	0.890138	1.78028	-0.371164
PDGFRA_chr4_55133867_24_+_A1_GSP2	PDGFRA	-0.451591	0.731236	1.46247	-0.663204
PDGFRA_chr4_55140964_28_+_A1_GSP2	PDGFRA	-0.501539	0.706353	1.41271	-0.714622
PDGFRA_chr4_55144179_26_-_A1_GSP2	PDGFRA	-0.457166	0.728416	1.45683	-0.668944
PDGFRA_chr4_55146674_31_-_A1_GSP2	PDGFRA	-0.296311	0.814332	1.62866	-0.503354
PDGFRA_chr4_55161196_25_+_A1_GSP2	PDGFRA	-0.441337	0.736452	1.4729	-0.652649
STK19_chr6_31940049_22_+_A1_GSP2	STK19	0.366768	1.28946	2.57892	0.179239
STK19_chr6_31940140_22_-_A1_GSP2	STK19	0.539996	1.45397	2.90794	0.357565
CRKL_chr22_21272325_20_+_A1_GSP2	CRKL	0.228044	1.17125	2.34249	0.0364318
CRKL_chr22_21272358_21_-_A1_GSP2	CRKL	0.356236	1.28008	2.56016	0.168397
CRKL_chr22_21272367_20_+_A1_GSP2	CRKL	0.322957	1.25089	2.50178	0.134138
CRKL_chr22_21272428_22_-_A1_GSP2	CRKL	0.449174	1.36526	2.73052	0.26407
CRKL_chr22_21272559_20_-_A1_GSP2	CRKL	0.305626	1.23595	2.47191	0.116297
CRKL_chr22_21288007_25_+_A1_GSP2	CRKL	0.354058	1.27815	2.5563	0.166154
CRKL_chr22_21288156_22_+_A1_GSP2	CRKL	0.422672	1.34041	2.68082	0.236788
CRKL_chr22_21288200_32_-_A1_GSP2	CRKL	0.263047	1.20001	2.40002	0.0724647
CRKL_chr22_21288280_28_+_A1_GSP2	CRKL	0.401757	1.32112	2.64223	0.215258
CRKL_chr22_21288321_30_-_A1_GSP2	CRKL	0.132311	1.09605	2.1921	-0.0621184
CRKL_chr22_21288463_24_+_A1_GSP2	CRKL	0.404701	1.32381	2.64763	0.218288
CRKL_chr22_21288490_26_-_A1_GSP2	CRKL	0.660369	1.58049	3.16097	0.48148
CRKL_chr22_21303958_28_+_A1_GSP2	CRKL	0.100794	1.07236	2.14473	-0.094563
CRKL_chr22_21304156_24_-_A1_GSP2	CRKL	0.192616	1.14283	2.28567	-3.89e-05
HRAS_chr11_533662_21_+_A1_GSP2	HRAS	0.130105	1.09437	2.18875	-0.0643898
HRAS_chr11_533801_24_+_A1_GSP2	HRAS	0.241106	1.1819	2.3638	0.0498785
HRAS_chr11_533883_23_-_A1_GSP2	HRAS	0.0148496	1.01035	2.02069	-0.183037
HRAS_chr11_533991_20_-_A1_GSP2	HRAS	-0.00257976	0.998213	1.99643	-0.200979
HRAS_chr11_534138_21_+_A1_GSP2	HRAS	-0.232945	0.850896	1.70179	-0.438123
HRAS_chr11_534350_21_-_A1_GSP2	HRAS	0.313339	1.24258	2.48516	0.124237
GAB2_chr11_77930271_19_+_A1_GSP2	GAB2	-0.0775547	0.947663	1.89533	-0.27816
GAB2_chr11_77931317_19_+_A1_GSP2	GAB2	-0.285878	0.820242	1.64048	-0.492615
GAB2_chr11_77931510_25_-_A1_GSP2	GAB2	-0.189477	0.876923	1.75385	-0.393377
GAB2_chr11_77932696_19_+_A1_GSP2	GAB2	-0.23241	0.851212	1.70242	-0.437573
GAB2_chr11_77932840_23_-_A1_GSP2	GAB2	-0.121854	0.919006	1.83801	-0.323763
GAB2_chr11_77933105_21_+_A1_GSP2	GAB2	-0.307545	0.808015	1.61603	-0.51492
GAB2_chr11_77933255_32_-_A1_GSP2	GAB2	-0.330273	0.795386	1.59077	-0.538316
GAB2_chr11_77934423_23_+_A1_GSP2	GAB2	-0.226483	0.854716	1.70943	-0.431471
GAB2_chr11_77934552_25_+_A1_GSP2	GAB2	-0.0781308	0.947284	1.89457	-0.278753
GAB2_chr11_77934604_25_-_A1_GSP2	GAB2	-0.0969428	0.935012	1.87002	-0.298119
GAB2_chr11_77934731_31_-_A1_GSP2	GAB2	-0.382394	0.767163	1.53433	-0.591971
GAB2_chr11_77936259_29_-_A1_GSP2	GAB2	-0.3099	0.806698	1.6134	-0.517344
GAB2_chr11_77937477_23_+_A1_GSP2	GAB2	-0.168203	0.889951	1.7799	-0.371476
GAB2_chr11_77937623_22_+_A1_GSP2	GAB2	-0.131251	0.91304	1.82608	-0.333437
GAB2_chr11_77937669_20_-_A1_GSP2	GAB2	-0.178504	0.883619	1.76724	-0.382081
GAB2_chr11_77937766_27_+_A1_GSP2	GAB2	-0.202473	0.869059	1.73812	-0.406755
GAB2_chr11_77937835_28_-_A1_GSP2	GAB2	-0.273338	0.827403	1.65481	-0.479706
GAB2_chr11_77937915_29_+_A1_GSP2	GAB2	-0.214127	0.862068	1.72414	-0.418752
GAB2_chr11_77937987_22_-_A1_GSP2	GAB2	-0.13554	0.910329	1.82066	-0.337852
GAB2_chr11_77938124_26_-_A1_GSP2	GAB2	-0.159473	0.895352	1.7907	-0.36249
GAB2_chr11_77961165_25_+_A1_GSP2	GAB2	-0.165282	0.891754	1.78351	-0.36847
GAB2_chr11_77961299_22_+_A1_GSP2	GAB2	-0.182842	0.880966	1.76193	-0.386547
GAB2_chr11_77961349_20_-_A1_GSP2	GAB2	-0.169208	0.889331	1.77866	-0.372511
GAB2_chr11_77961483_32_-_A1_GSP2	GAB2	-0.450371	0.731855	1.46371	-0.661948
GAB2_chr11_77991613_27_+_A1_GSP2	GAB2	-0.165004	0.891926	1.78385	-0.368183
GAB2_chr11_77991745_26_+_A1_GSP2	GAB2	-0.0671934	0.954493	1.90899	-0.267494
GAB2_chr11_77991817_23_-_A1_GSP2	GAB2	-0.139804	0.907642	1.81528	-0.342242
GAB2_chr11_77991930_24_-_A1_GSP2	GAB2	-0.089532	0.939828	1.87966	-0.29049
SPRED1_chr15_38545356_24_+_A1_GSP2	SPRED1	-0.469939	0.721995	1.44399	-0.682092
SPRED1_chr15_38545424_26_-_A1_GSP2	SPRED1	-0.583597	0.667298	1.3346	-0.799096
SPRED1_chr15_38591505_22_+_A1_GSP2	SPRED1	-0.506451	0.703952	1.4079	-0.719679
SPRED1_chr15_38591641_22_+_A1_GSP2	SPRED1	-0.357375	0.780583	1.56117	-0.566216
SPRED1_chr15_38591667_25_-_A1_GSP2	SPRED1	-0.390307	0.762967	1.52593	-0.600117
SPRED1_chr15_38614365_33_+_A1_GSP2	SPRED1	-0.34593	0.7868	1.5736	-0.554434
SPRED1_chr15_38614489_25_+_A1_GSP2	SPRED1	-0.331205	0.794872	1.58974	-0.539275
SPRED1_chr15_38614560_27_-_A1_GSP2	SPRED1	-0.205128	0.867462	1.73492	-0.409488
SPRED1_chr15_38614657_33_-_A1_GSP2	SPRED1	-0.464561	0.724692	1.44938	-0.676556
SPRED1_chr15_38616886_38_+_A1_GSP2	SPRED1	-0.389156	0.763576	1.52715	-0.598932
SPRED1_chr15_38631999_26_+_A1_GSP2	SPRED1	-0.351619	0.783704	1.56741	-0.56029
SPRED1_chr15_38632058_25_-_A1_GSP2	SPRED1	-0.311817	0.805627	1.61125	-0.519317
SPRED1_chr15_38641557_38_+_A1_GSP2	SPRED1	-0.679407	0.624422	1.24884	-0.897725
SPRED1_chr15_38641638_22_+_A1_GSP2	SPRED1	-0.124613	0.91725	1.8345	-0.326603
SPRED1_chr15_38641682_30_-_A1_GSP2	SPRED1	-0.245953	0.843259	1.68652	-0.451515
SPRED1_chr15_38641787_37_-_A1_GSP2	SPRED1	-0.466542	0.723697	1.44739	-0.678595
SPRED1_chr15_38643160_30_+_A1_GSP2	SPRED1	-0.35151	0.783763	1.56753	-0.560178
SPRED1_chr15_38643267_33_+_A1_GSP2	SPRED1	-0.261568	0.834181	1.66836	-0.467589
SPRED1_chr15_38643336_28_-_A1_GSP2	SPRED1	-0.095358	0.93604	1.87208	-0.296488
SPRED1_chr15_38643356_33_+_A1_GSP2	SPRED1	-0.189268	0.877051	1.7541	-0.393161
SPRED1_chr15_38643436_23_-_A1_GSP2	SPRED1	-0.123998	0.917641	1.83528	-0.325971
SPRED1_chr15_38643520_24_+_A1_GSP2	SPRED1	-0.0687504	0.953463	1.90693	-0.269097
SPRED1_chr15_38643584_22_-_A1_GSP2	SPRED1	-0.184928	0.879693	1.75939	-0.388694
SPRED1_chr15_38643648_31_+_A1_GSP2	SPRED1	-0.138152	0.908682	1.81736	-0.340541
SPRED1_chr15_38643693_24_-_A1_GSP2	SPRED1	-0.315217	0.80373	1.60746	-0.522817
SPRED1_chr15_38643869_27_-_A1_GSP2	SPRED1	-0.40371	0.755912	1.51182	-0.613914
CTNNB1_chr3_41265973_36_+_A1_GSP2	CTNNB1	-0.223551	0.856455	1.71291	-0.428453
CTNNB1_chr3_41266073_22_+_A1_GSP2	CTNNB1	0.0822597	1.05867	2.11735	-0.113643
CTNNB1_chr3_41266141_23_-_A1_GSP2	CTNNB1	0.0606945	1.04297	2.08594	-0.135843
CTNNB1_chr3_41266263_27_-_A1_GSP2	CTNNB1	0.0912277	1.06528	2.13055	-0.104411
MAP2K2_chr19_4090539_18_+_A1_GSP2	MAP2K2	0.456942	1.37263	2.74526	0.272067
MAP2K2_chr19_4090742_21_-_A1_GSP2	MAP2K2	0.0509677	1.03596	2.07192	-0.145856
MAP2K2_chr19_4094428_19_+_A1_GSP2	MAP2K2	0.0346418	1.0243	2.0486	-0.162662
MAP2K2_chr19_4094502_19_-_A1_GSP2	MAP2K2	0.169692	1.12482	2.24964	-0.0236372
MAP2K2_chr19_4095329_21_+_A1_GSP2	MAP2K2	0.15747	1.11533	2.23066	-0.0362189
MAP2K2_chr19_4095449_21_-_A1_GSP2	MAP2K2	0.205651	1.15321	2.30641	0.0133805
MAP2K2_chr19_4097250_23_+_A1_GSP2	MAP2K2	0.305068	1.23548	2.47095	0.115723
MAP2K2_chr19_4097357_19_-_12R_A1_GSP2	MAP2K2	0.332878	1.25952	2.51905	0.144352
MAP2K2_chr19_4099166_20_+_A1_GSP2	MAP2K2	-0.0592003	0.959796	1.91959	-0.259266
MAP2K2_chr19_4099429_19_-_A1_GSP2	MAP2K2	0.333357	1.25994	2.51988	0.144844
MAP2K2_chr19_4100904_21_+_A1_GSP2	MAP2K2	0.477252	1.39209	2.78418	0.292974
MAP2K2_chr19_4101081_24_+_A1_GSP2	MAP2K2	0.420173	1.33809	2.67618	0.234216
MAP2K2_chr19_4101106_25_-_A1_GSP2	MAP2K2	0.475861	1.39075	2.7815	0.291543
MAP2K2_chr19_4101165_17_+_A1_GSP2	MAP2K2	0.388335	1.30888	2.61776	0.201441
MAP2K2_chr19_4101220_23_-_A1_GSP2	MAP2K2	0.457765	1.37341	2.74682	0.272913
MAP2K2_chr19_4101298_18_-_13R_A1_GSP2	MAP2K2	0.339752	1.26554	2.53108	0.151428
MAP2K2_chr19_4102316_21_+_A1_GSP2	MAP2K2	0.376824	1.29848	2.59696	0.189591
MAP2K2_chr19_4102451_23_-_A1_GSP2	MAP2K2	0.195904	1.14544	2.29088	0.00334654
MAP2K2_chr19_4110444_22_+_A1_GSP2	MAP2K2	0.319594	1.24798	2.49596	0.130676
MAP2K2_chr19_4110692_24_-_A1_GSP2	MAP2K2	0.310927	1.2405	2.48101	0.121754
MAP2K2_chr19_4117309_25_+_A1_GSP2	MAP2K2	0.512401	1.42642	2.85284	0.329157
MAP2K2_chr19_4117520_19_+_8R_A1_GSP2	MAP2K2	0.532817	1.44675	2.8935	0.350174
MAP2K2_chr19_4117645_27_-_A1_GSP2	MAP2K2	0.498592	1.41283	2.82567	0.314943
MAP2K2_chr19_4123748_18_+_A1_GSP2	MAP2K2	-0.0834464	0.9438	1.8876	-0.284225
MAP2K1_chr15_66679654_20_+_A1_GSP2	MAP2K1	-0.259508	0.835373	1.67075	-0.465468
MAP2K1_chr15_66679767_17_-_A1_GSP2	MAP2K1	-0.110166	0.926481	1.85296	-0.311732
MAP2K1_chr15_66727325_25_+_A1_GSP2	MAP2K1	-0.222448	0.85711	1.71422	-0.427318
MAP2K1_chr15_66727399_23_+_A1_GSP2	MAP2K1	-0.178814	0.883429	1.76686	-0.382399
MAP2K1_chr15_66727467_28_-_A1_GSP2	MAP2K1	-0.284465	0.821046	1.64209	-0.49116
MAP2K1_chr15_66727611_24_-_A1_GSP2	MAP2K1	-0.210815	0.864049	1.7281	-0.415343
MAP2K1_chr15_66728953_31_+_A1_GSP2	MAP2K1	-0.398458	0.758669	1.51734	-0.608508
MAP2K1_chr15_66729257_23_-_A1_GSP2	MAP2K1	-0.0976938	0.934526	1.86905	-0.298892
MAP2K1_chr15_66735584_27_+_A1_GSP2	MAP2K1	-0.152583	0.899638	1.79928	-0.355397
MAP2K1_chr15_66735720_33_-_A1_GSP2	MAP2K1	-0.237847	0.84801	1.69602	-0.44317
MAP2K1_chr15_66736882_40_+_A1_GSP2	MAP2K1	-0.236286	0.848928	1.69786	-0.441563
MAP2K1_chr15_66737089_23_-_A1_GSP2	MAP2K1	0.0472445	1.03329	2.06658	-0.149688
MAP2K1_chr15_66774042_25_+_A1_GSP2	MAP2K1	-0.215517	0.861237	1.72247	-0.420183
MAP2K1_chr15_66774241_23_-_A1_GSP2	MAP2K1	-0.270246	0.829178	1.65836	-0.476522
MAP2K1_chr15_66777287_31_+_A1_GSP2	MAP2K1	-0.296122	0.814438	1.62888	-0.50316
MAP2K1_chr15_66777531_20_-_A1_GSP2	MAP2K1	-0.222003	0.857374	1.71475	-0.42686
MAP2K1_chr15_66779498_30_+_A1_GSP2	MAP2K1	-0.190679	0.876193	1.75239	-0.394613
MAP2K1_chr15_66779640_27_-_A1_GSP2	MAP2K1	-0.372273	0.772564	1.54513	-0.581552
MAP2K1_chr15_66781517_30_+_A1_GSP2	MAP2K1	-0.185384	0.879415	1.75883	-0.389163
MAP2K1_chr15_66781617_22_-_A1_GSP2	MAP2K1	-0.30053	0.811954	1.62391	-0.507697
MAP2K1_chr15_66782020_25_+_A1_GSP2	MAP2K1	-0.302556	0.810814	1.62163	-0.509784
MAP2K1_chr15_66782116_32_-_A1_GSP2	MAP2K1	-0.262079	0.833886	1.66777	-0.468115
MAP2K1_chr15_66782809_23_+_A1_GSP2	MAP2K1	-0.27352	0.827299	1.6546	-0.479893
MAP2K1_chr15_66782957_22_-_A1_GSP2	MAP2K1	-0.179811	0.882819	1.76564	-0.383426
CDKN2A_chr9_21968201_24_+_A1_GSP2	CDKN2A	-1.22173	0.428768	0.857536	-1.45601
CDKN2A_chr9_21968260_23_-_A1_GSP2	CDKN2A	-0.822454	0.565479	1.13096	-1.04498
CDKN2A_chr9_21968534_34_+_A1_GSP2	CDKN2A	-1.05205	0.482282	0.964565	-1.28133
CDKN2A_chr9_21968945_24_-_A1_GSP2	CDKN2A	-0.790339	0.578208	1.15642	-1.01192
CDKN2A_chr9_21969724_23_+_A1_GSP2	CDKN2A	-0.726592	0.60433	1.20866	-0.946299
CDKN2A_chr9_21970116_20_-_A1_GSP2	CDKN2A	-0.722048	0.606236	1.21247	-0.941621
CDKN2A_chr9_21970843_24_+_A1_GSP2	CDKN2A	-0.633577	0.644576	1.28915	-0.850547
CDKN2A_chr9_21970971_19_+_A1_GSP2	CDKN2A	-0.59275	0.663078	1.32616	-0.808517
CDKN2A_chr9_21971069_18_-_A1_GSP2	CDKN2A	-0.682083	0.623265	1.24653	-0.90048
CDKN2A_chr9_21971249_24_-_A1_GSP2	CDKN2A	-0.808044	0.571156	1.14231	-1.03015
CDKN2A_chr9_21972286_27_+_A1_GSP2	CDKN2A	-0.962052	0.513326	1.02665	-1.18869
CDKN2A_chr9_21973116_31_-_A1_GSP2	CDKN2A	-0.8691	0.547488	1.09498	-1.093
CDKN2A_chr9_21973609_25_-_A1_GSP2	CDKN2A	-1.00298	0.498968	0.997937	-1.23082
CDKN2A_chr9_21974295_30_+_A1_GSP2	CDKN2A	-0.524331	0.695281	1.39056	-0.738085
CDKN2A_chr9_21974424_25_+_A1_GSP2	CDKN2A	-0.582232	0.66793	1.33586	-0.79769
CDKN2A_chr9_21974613_23_+_A1_GSP2	CDKN2A	-0.612716	0.653964	1.30793	-0.829072
CDKN2A_chr9_21974686_22_-_A1_GSP2	CDKN2A	-0.985315	0.505116	1.01023	-1.21264
CDKN2A_chr9_21974962_22_-_A1_GSP2	CDKN2A	0.0815839	1.05818	2.11636	-0.114338
CDKN2A_chr9_21974988_21_+_A1_GSP2	CDKN2A	0.01908	1.01331	2.02663	-0.178682
CDKN2A_chr9_21978942_31_+_A1_GSP2	CDKN2A	-0.996262	0.501297	1.00259	-1.2239
CDKN2A_chr9_21981716_22_+_A1_GSP2	CDKN2A	-0.726459	0.604386	1.20877	-0.946161
CDKN2A_chr9_21982433_28_+_A1_GSP2	CDKN2A	-0.989121	0.503785	1.00757	-1.21655
CDKN2A_chr9_21983156_22_-_A1_GSP2	CDKN2A	-0.834484	0.560783	1.12157	-1.05737
CDKN2A_chr9_21984190_31_-_A1_GSP2	CDKN2A	-0.88369	0.54198	1.08396	-1.10802
CDKN2A_chr9_21985380_28_-_A1_GSP2	CDKN2A	-0.995677	0.501501	1.003	-1.2233
CDKN2A_chr9_21986553_25_-_A1_GSP2	CDKN2A	-0.754847	0.592609	1.18522	-0.975386
CDKN2A_chr9_21987687_28_-_A1_GSP2	CDKN2A	-0.846537	0.556118	1.11224	-1.06977
CDKN2A_chr9_21988496_28_-_A1_GSP2	CDKN2A	-0.943288	0.520046	1.04009	-1.16937
CDKN2A_chr9_21989123_27_-_A1_GSP2	CDKN2A	-0.987888	0.504216	1.00843	-1.21528
CDKN2A_chr9_21990106_25_-_A1_GSP2	CDKN2A	-0.827268	0.563595	1.12719	-1.04994
CDKN2A_chr9_21991390_25_-_A1_GSP2	CDKN2A	-0.762314	0.58955	1.1791	-0.983072
CDKN2A_chr9_21991878_25_+_A1_GSP2	CDKN2A	-1.02177	0.492513	0.985026	-1.25016
MITF_chr3_69788720_20_+_A1_GSP2	MITF	0.121306	1.08772	2.17544	-0.0734475
MITF_chr3_69788854_18_-_A1_GSP2	MITF	-0.224123	0.856116	1.71223	-0.429042
MITF_chr3_69812965_25_+_A1_GSP2	MITF	0.0554879	1.03921	2.07842	-0.141202
MITF_chr3_69813098_31_-_A1_GSP2	MITF	-0.0239931	0.983507	1.96701	-0.223022
MITF_chr3_69915412_25_+_A1_GSP2	MITF	-0.134713	0.910851	1.8217	-0.337
MITF_chr3_69915513_23_-_A1_GSP2	MITF	0.143482	1.10457	2.20914	-0.0506188
MITF_chr3_69928235_31_+_A1_GSP2	MITF	0.204943	1.15264	2.30528	0.0126512
MITF_chr3_69928548_25_-_A1_GSP2	MITF	0.291993	1.22433	2.44866	0.102263
MITF_chr3_69985845_23_+_A1_GSP2	MITF	0.103533	1.0744	2.1488	-0.0917436
MITF_chr3_69985916_41_-_A1_GSP2	MITF	-0.079257	0.946545	1.89309	-0.279913
MITF_chr3_69986923_26_+_A1_GSP2	MITF	0.0819462	1.05844	2.11689	-0.113965
MITF_chr3_69987244_29_-_A1_GSP2	MITF	0.0131577	1.00916	2.01832	-0.184778
MITF_chr3_69987459_26_+_21Y_A1_GSP2	MITF	-0.0800686	0.946013	1.89203	-0.280748
MITF_chr3_69987563_23_-_A1_GSP2	MITF	0.117515	1.08486	2.16973	-0.0773494
MITF_chr3_69988167_28_+_A1_GSP2	MITF	-0.136517	0.909713	1.81943	-0.338858
MITF_chr3_69988334_22_-_A1_GSP2	MITF	0.00740715	1.00515	2.01029	-0.190698
MITF_chr3_69990354_30_+_A1_GSP2	MITF	0.15899	1.11651	2.23301	-0.034654
MITF_chr3_69990510_24_-_A1_GSP2	MITF	0.301488	1.23241	2.46483	0.112037
MITF_chr3_69998160_34_+_A1_GSP2	MITF	-0.0155009	0.989313	1.97863	-0.21428
MITF_chr3_69998322_27_-_A1_GSP2	MITF	-0.019916	0.98629	1.97258	-0.218825
MITF_chr3_70000932_28_+_A1_GSP2	MITF	-0.0362226	0.975205	1.95041	-0.235612
MITF_chr3_70001102_30_-_A1_GSP2	MITF	0.0518755	1.03661	2.07322	-0.144921
MITF_chr3_70005564_27_+_A1_GSP2	MITF	-0.0688882	0.953372	1.90674	-0.269239
MITF_chr3_70005683_26_-_A1_GSP2	MITF	0.110578	1.07966	2.15932	-0.0844906
MITF_chr3_70008354_35_+_A1_GSP2	MITF	-0.068411	0.953688	1.90738	-0.268748
MITF_chr3_70008576_27_-_A1_GSP2	MITF	-0.0677598	0.954118	1.90824	-0.268077
MITF_chr3_70013951_24_+_A1_GSP2	MITF	0.0233768	1.01634	2.03267	-0.174258
MITF_chr3_70014161_22_+_A1_GSP2	MITF	0.172568	1.12706	2.25413	-0.0206764
MITF_chr3_70014184_24_-_A1_GSP2	MITF	0.0360439	1.0253	2.0506	-0.161219
MITF_chr3_70014409_22_-_A1_GSP2	MITF	0.0718319	1.05105	2.1021	-0.124377
SMARCA4_chr19_11094778_21_+_A1_GSP2	SMARCA4	0.406159	1.32515	2.65031	0.219788
SMARCA4_chr19_11095011_23_+_A1_GSP2	SMARCA4	0.327774	1.25508	2.51015	0.139097
SMARCA4_chr19_11095054_17_-_A1_GSP2	SMARCA4	0.511587	1.42562	2.85123	0.328319
SMARCA4_chr19_11095900_21_+_A1_GSP2	SMARCA4	0.335062	1.26143	2.52286	0.1466
SMARCA4_chr19_11096103_25_-_A1_GSP2	SMARCA4	0.296538	1.22819	2.45639	0.106942
SMARCA4_chr19_11096837_20_+_14R_A1_GSP2	SMARCA4	0.449791	1.36584	2.73169	0.264705
SMARCA4_chr19_11097042_23_+_A1_GSP2	SMARCA4	0.321865	1.24995	2.49989	0.133014
SMARCA4_chr19_11097065_21_-_A1_GSP2	SMARCA4	0.279608	1.21386	2.42773	0.0895132
SMARCA4_chr19_11097292_22_-_A1_GSP2	SMARCA4	0.166794	1.12256	2.24512	-0.0266209
SMARCA4_chr19_11097537_21_+_A1_GSP2	SMARCA4	0.254559	1.19297	2.38594	0.0637276
SMARCA4_chr19_11097683_22_-_A1_GSP2	SMARCA4	0.29283	1.22504	2.45008	0.103125
SMARCA4_chr19_11098295_21_+_A1_GSP2	SMARCA4	0.513764	1.42777	2.85554	0.330561
SMARCA4_chr19_11098614_20_-_A1_GSP2	SMARCA4	0.53396	1.4479	2.8958	0.351351
SMARCA4_chr19_11099959_20_+_A1_GSP2	SMARCA4	0.369446	1.29186	2.58371	0.181996
SMARCA4_chr19_11100137_20_-_A1_GSP2	SMARCA4	0.329266	1.25637	2.51275	0.140633
SMARCA4_chr19_11101797_18_+_A1_GSP2	SMARCA4	0.54752	1.46157	2.92314	0.36531
SMARCA4_chr19_11102046_19_-_A1_GSP2	SMARCA4	0.167563	1.12316	2.24632	-0.0258287
SMARCA4_chr19_11105464_21_+_A1_GSP2	SMARCA4	0.38509	1.30594	2.61188	0.1981
SMARCA4_chr19_11105685_19_-_A1_GSP2	SMARCA4	0.189859	1.14065	2.2813	-0.00287715
SMARCA4_chr19_11106852_21_+_A1_GSP2	SMARCA4	0.318224	1.24679	2.49359	0.129266
SMARCA4_chr19_11107091_18_-_A1_GSP2	SMARCA4	0.348318	1.27308	2.54615	0.160245
SMARCA4_chr19_11107140_19_+_A1_GSP2	SMARCA4	0.370881	1.29314	2.58628	0.183472
SMARCA4_chr19_11107226_26_-_A1_GSP2	SMARCA4	0.239424	1.18052	2.36104	0.0481467
SMARCA4_chr19_11113673_25_+_A1_GSP2	SMARCA4	0.295847	1.22761	2.45521	0.10623
SMARCA4_chr19_11113773_20_+_A1_GSP2	SMARCA4	0.395928	1.31579	2.63158	0.209256
SMARCA4_chr19_11113837_21_-_A1_GSP2	SMARCA4	0.448045	1.36419	2.72838	0.262907
SMARCA4_chr19_11113976_28_+_21K_A1_GSP2	SMARCA4	0.343863	1.26915	2.5383	0.15566
SMARCA4_chr19_11114029_26_+_A1_GSP2	SMARCA4	0.414196	1.33256	2.66511	0.228062
SMARCA4_chr19_11114075_25_-_A1_GSP2	SMARCA4	0.334614	1.26104	2.52208	0.146138
SMARCA4_chr19_11118553_22_+_A1_GSP2	SMARCA4	0.322695	1.25066	2.50133	0.133869
SMARCA4_chr19_11118643_24_-_A1_GSP2	SMARCA4	0.357363	1.28108	2.56216	0.169557
SMARCA4_chr19_11118714_20_-_A1_GSP2	SMARCA4	0.349543	1.27416	2.54831	0.161507
SMARCA4_chr19_11121027_20_+_A1_GSP2	SMARCA4	0.182412	1.13478	2.26956	-0.0105432
SMARCA4_chr19_11121250_19_-_A1_GSP2	SMARCA4	0.1525	1.11149	2.22299	-0.0413349
SMARCA4_chr19_11123602_19_+_A1_GSP2	SMARCA4	0.146044	1.10653	2.21306	-0.047981
SMARCA4_chr19_11123655_23_+_A1_GSP2	SMARCA4	0.353249	1.27743	2.55487	0.165321
SMARCA4_chr19_11123701_22_-_A1_GSP2	SMARCA4	0.437304	1.35407	2.70814	0.25185
SMARCA4_chr19_11123799_20_-_A1_GSP2	SMARCA4	0.334326	1.26079	2.52158	0.145842
SMARCA4_chr19_11129598_22_+_2Y_A1_GSP2	SMARCA4	0.40231	1.32162	2.64324	0.215827
SMARCA4_chr19_11129723_21_-_A1_GSP2	SMARCA4	0.160307	1.11753	2.23505	-0.033298
SMARCA4_chr19_11130238_20_+_A1_GSP2	SMARCA4	0.297012	1.2286	2.45719	0.10743
SMARCA4_chr19_11130384_20_-_A1_GSP2	SMARCA4	0.148935	1.10875	2.2175	-0.0450051
SMARCA4_chr19_11132370_20_+_A1_GSP2	SMARCA4	0.127425	1.09234	2.18468	-0.067148
SMARCA4_chr19_11132473_21_+_A1_GSP2	SMARCA4	0.300989	1.23199	2.46398	0.111524
SMARCA4_chr19_11132552_20_-_A1_GSP2	SMARCA4	0.414087	1.33246	2.66491	0.22795
SMARCA4_chr19_11132663_20_-_A1_GSP2	SMARCA4	0.227787	1.17104	2.34207	0.0361675
SMARCA4_chr19_11134149_23_+_A1_GSP2	SMARCA4	0.0751172	1.05345	2.10689	-0.120995
SMARCA4_chr19_11134268_23_+_A1_GSP2	SMARCA4	0.140482	1.10227	2.20455	-0.0537071
SMARCA4_chr19_11134312_20_-_A1_GSP2	SMARCA4	0.166124	1.12204	2.24408	-0.0273107
SMARCA4_chr19_11134980_23_+_A1_GSP2	SMARCA4	0.280983	1.21502	2.43005	0.0909292
SMARCA4_chr19_11135023_18_-_A1_GSP2	SMARCA4	0.146437	1.10683	2.21366	-0.047577
SMARCA4_chr19_11135131_20_-_A1_GSP2	SMARCA4	0.563819	1.47818	2.95635	0.382089
SMARCA4_chr19_11136065_22_+_A1_GSP2	SMARCA4	0.243641	1.18398	2.36795	0.052488
SMARCA4_chr19_11136234_21_-_A1_GSP2	SMARCA4	0.338069	1.26406	2.52813	0.149695
SMARCA4_chr19_11136934_20_+_A1_GSP2	SMARCA4	0.130542	1.0947	2.18941	-0.0639398
SMARCA4_chr19_11137024_23_-_A1_GSP2	SMARCA4	0.201587	1.14996	2.29992	0.00919617
SMARCA4_chr19_11138414_23_+_A1_GSP2	SMARCA4	0.330598	1.25753	2.51507	0.142004
SMARCA4_chr19_11138477_32_-_A1_GSP2	SMARCA4	0.325581	1.25317	2.50634	0.13684
SMARCA4_chr19_11138628_21_-_A1_GSP2	SMARCA4	0.239809	1.18084	2.36167	0.0485437
SMARCA4_chr19_11141374_20_+_A1_GSP2	SMARCA4	0.308748	1.23863	2.47726	0.119511
SMARCA4_chr19_11141429_24_-_A1_GSP2	SMARCA4	0.222563	1.1668	2.33361	0.0307895
SMARCA4_chr19_11141455_22_+_A1_GSP2	SMARCA4	0.219446	1.16429	2.32857	0.0275815
SMARCA4_chr19_11141588_21_-_A1_GSP2	SMARCA4	0.211029	1.15751	2.31503	0.0189164
SMARCA4_chr19_11143938_20_+_17Y_A1_GSP2	SMARCA4	0.377503	1.29909	2.59818	0.19029
SMARCA4_chr19_11144004_19_-_A1_GSP2	SMARCA4	0.236737	1.17832	2.35665	0.0453807
SMARCA4_chr19_11144086_21_+_A1_GSP2	SMARCA4	0.373393	1.2954	2.59079	0.186058
SMARCA4_chr19_11144226_19_-_A1_GSP2	SMARCA4	0.210104	1.15677	2.31354	0.0179646
SMARCA4_chr19_11144409_22_+_A1_GSP2	SMARCA4	0.373554	1.29554	2.59108	0.186224
SMARCA4_chr19_11144543_24_-_A1_GSP2	SMARCA4	0.348827	1.27352	2.54705	0.160769
SMARCA4_chr19_11144771_22_+_A1_GSP2	SMARCA4	0.273799	1.20899	2.41797	0.0835334
SMARCA4_chr19_11144899_21_-_A1_GSP2	SMARCA4	0.394303	1.31431	2.62862	0.207584
SMARCA4_chr19_11145546_19_+_A1_GSP2	SMARCA4	0.236934	1.17849	2.35697	0.0455833
SMARCA4_chr19_11145771_21_+_A1_GSP2	SMARCA4	0.416915	1.33507	2.67014	0.230861
SMARCA4_chr19_11145810_18_-_A1_GSP2	SMARCA4	0.303479	1.23412	2.46823	0.114087
SMARCA4_chr19_11151941_21_+_A1_GSP2	SMARCA4	0.277408	1.21202	2.42403	0.0872491
SMARCA4_chr19_11152293_22_-_A1_GSP2	SMARCA4	0.520674	1.43462	2.86925	0.337674
SMARCA4_chr19_11168903_19_+_A1_GSP2	SMARCA4	0.36162	1.28487	2.56974	0.173939
SMARCA4_chr19_11169045_19_-_A1_GSP2	SMARCA4	0.186803	1.13824	2.27648	-0.00602292
SMARCA4_chr19_11169428_22_+_A1_GSP2	SMARCA4	0.262625	1.19966	2.39932	0.0720307
SMARCA4_chr19_11169607_19_-_A1_GSP2	SMARCA4	-0.0380718	0.973956	1.94791	-0.237515
SMARCA4_chr19_11170401_20_+_A1_GSP2	SMARCA4	0.426768	1.34422	2.68844	0.241004
SMARCA4_chr19_11170576_17_-_A1_GSP2	SMARCA4	0.164912	1.1211	2.2422	-0.0285578
SMARCA4_chr19_11170671_21_+_A1_GSP2	SMARCA4	0.34428	1.26952	2.53903	0.156089
SMARCA4_chr19_11170895_20_-_A1_GSP2	SMARCA4	0.386321	1.30706	2.61411	0.199367
SMARCA4_chr19_11172424_20_+_A1_GSP2	SMARCA4	0.373145	1.29517	2.59035	0.185803
SMARCA4_chr19_11172496_21_-_A1_GSP2	SMARCA4	0.261508	1.19873	2.39746	0.0708804
MET_chr7_116339096_21_+_16Y_A1_GSP2	MET	0.702865	1.62773	3.25547	0.525227
MET_chr7_116339368_29_+_A1_GSP2	MET	0.874641	1.83355	3.6671	0.702058
MET_chr7_116339430_21_-_A1_GSP2	MET	0.975438	1.96624	3.93248	0.805821
MET_chr7_116339547_18_+_A1_GSP2	MET	0.85131	1.80414	3.60828	0.678041
MET_chr7_116339567_26_-_A1_GSP2	MET	0.973695	1.96386	3.92773	0.804027
MET_chr7_116339691_27_+_A1_GSP2	MET	0.945129	1.92536	3.85072	0.77462
MET_chr7_116339743_29_-_A1_GSP2	MET	0.882687	1.84381	3.68761	0.710341
MET_chr7_116339988_29_+_A1_GSP2	MET	0.915164	1.88578	3.77157	0.743773
MET_chr7_116340053_26_-_A1_GSP2	MET	0.882051	1.84299	3.68599	0.709686
MET_chr7_116340161_21_+_A1_GSP2	MET	0.919611	1.8916	3.78321	0.748352
MET_chr7_116340186_20_-_A1_GSP2	MET	0.847502	1.79938	3.59877	0.674121
MET_chr7_116340345_29_-_A1_GSP2	MET	0.910134	1.87922	3.75844	0.738595
MET_chr7_116403056_29_+_A1_GSP2	MET	0.903451	1.87053	3.74107	0.731716
MET_chr7_116403357_37_-_A1_GSP2	MET	0.603503	1.5194	3.0388	0.422941
MET_chr7_116411682_32_+_A1_GSP2	MET	0.748219	1.67972	3.35944	0.571915
MET_chr7_116411809_24_+_A1_GSP2	MET	0.933231	1.90955	3.8191	0.762372
MET_chr7_116412082_27_-_A1_GSP2	MET	0.946032	1.92657	3.85313	0.77555
MET_chr7_116412304_32_-_A1_GSP2	MET	0.785589	1.7238	3.44759	0.610386
MET_chr7_116414860_27_+_A1_GSP2	MET	0.897019	1.86221	3.72443	0.725094
MET_chr7_116415196_32_-_A1_GSP2	MET	0.875271	1.83435	3.6687	0.702706
MET_chr7_116417405_27_+_A1_GSP2	MET	0.458926	1.37452	2.74904	0.274109
MET_chr7_116417541_29_-_A1_GSP2	MET	0.52231	1.43625	2.87251	0.339358
MET_chr7_116423268_33_+_A1_GSP2	MET	0.639721	1.55803	3.11606	0.460225
MET_chr7_116423377_25_+_A1_GSP2	MET	0.764031	1.69823	3.39646	0.588193
MET_chr7_116423431_26_-_A1_GSP2	MET	0.554769	1.46893	2.93787	0.372773
MET_chr7_116423531_31_-_A1_GSP2	MET	0.707595	1.63308	3.26616	0.530096
MET_chr7_116435647_33_+_A1_GSP2	MET	0.459196	1.37478	2.74955	0.274387
MET_chr7_116435862_33_-_A1_GSP2	MET	0.761517	1.69527	3.39054	0.585605
MET_chr7_116435887_23_+_A1_GSP2	MET	0.961338	1.94711	3.89423	0.791306
MET_chr7_116436197_27_-_A1_GSP2	MET	0.864411	1.8206	3.64119	0.691527
RAF1_chr3_12626306_27_+_A1_GSP2	RAF1	0.12714	1.09213	2.18425	-0.0674414
RAF1_chr3_12633300_24_-_A1_GSP2	RAF1	0.144418	1.10528	2.21057	-0.0496546
RAF1_chr3_12641802_25_-_A1_GSP2	RAF1	0.19593	1.14546	2.29092	0.00337295
RAF1_chr3_12645589_27_+_A1_GSP2	RAF1	0.0578947	1.04095	2.08189	-0.138725
RAF1_chr3_12645713_23_-_A1_GSP2	RAF1	0.0128278	1.00893	2.01786	-0.185118
RAF1_chr3_12645814_26_-_A1_GSP2	RAF1	0.150953	1.1103	2.22061	-0.0429275
RAF1_chr3_12650892_28_-_A1_GSP2	RAF1	0.324942	1.25261	2.50523	0.136181
NRAS_chr1_115249065_29_+_A1_GSP2	NRAS	-0.361869	0.778156	1.55631	-0.570842
NRAS_chr1_115249666_29_-_A1_GSP2	NRAS	-0.512583	0.700966	1.40193	-0.725992
NRAS_chr1_115250440_23_-_A1_GSP2	NRAS	-0.111127	0.925864	1.85173	-0.312721
NRAS_chr1_115250681_39_+_A1_GSP2	NRAS	-0.450702	0.731687	1.46337	-0.66229
NRAS_chr1_115251079_22_+_A1_GSP2	NRAS	-0.217954	0.859784	1.71957	-0.422692
NRAS_chr1_115251320_34_-_A1_GSP2	NRAS	-0.494476	0.709819	1.41964	-0.707352
NRAS_chr1_115251512_28_+_A1_GSP2	NRAS	-0.316695	0.802907	1.60581	-0.524339
NRAS_chr1_115252136_30_+_A1_GSP2	NRAS	-0.358602	0.77992	1.55984	-0.567479
NRAS_chr1_115252214_26_+_A1_GSP2	NRAS	-0.106379	0.928917	1.85783	-0.307833
NRAS_chr1_115252300_26_-_A1_GSP2	NRAS	-0.124858	0.917094	1.83419	-0.326856
NRAS_chr1_115253252_36_+_A1_GSP2	NRAS	-0.223867	0.856267	1.71253	-0.428779
NRAS_chr1_115253555_28_-_A1_GSP2	NRAS	-0.333649	0.793527	1.58705	-0.541791
NRAS_chr1_115254287_33_+_A1_GSP2	NRAS	-0.261207	0.83439	1.66878	-0.467217
NRAS_chr1_115254804_23_+_A1_GSP2	NRAS	-0.174132	0.8863	1.7726	-0.37758
NRAS_chr1_115255005_39_-_A1_GSP2	NRAS	-0.249916	0.840945	1.68189	-0.455594
NRAS_chr1_115255252_25_+_A1_GSP2	NRAS	-0.264412	0.832538	1.66508	-0.470517
NRAS_chr1_115255627_29_-_A1_GSP2	NRAS	-0.195513	0.873262	1.74652	-0.39959
NRAS_chr1_115256330_28_+_A1_GSP2	NRAS	-0.31154	0.805781	1.61156	-0.519032
NRAS_chr1_115256499_25_+_A1_GSP2	NRAS	0.0305826	1.02142	2.04285	-0.166841
NRAS_chr1_115256540_28_-_A1_GSP2	NRAS	-0.307219	0.808198	1.6164	-0.514584
NRAS_chr1_115256679_34_-_A1_GSP2	NRAS	-0.416547	0.749216	1.49843	-0.627129
NRAS_chr1_115256932_34_+_A1_GSP2	NRAS	-0.336773	0.79181	1.58362	-0.545008
NRAS_chr1_115257539_26_-_A1_GSP2	NRAS	-0.30692	0.808366	1.61673	-0.514276
NRAS_chr1_115258328_32_-_A1_GSP2	NRAS	-0.288563	0.818717	1.63743	-0.495378
NRAS_chr1_115258608_29_+_A1_GSP2	NRAS	-0.426461	0.744085	1.48817	-0.637335
NRAS_chr1_115258702_26_+_A1_GSP2	NRAS	-0.379974	0.768451	1.5369	-0.58948
NRAS_chr1_115258793_27_-_A1_GSP2	NRAS	-0.31965	0.801264	1.60253	-0.52738
NRAS_chr1_115259019_24_+_A1_GSP2	NRAS	-0.157699	0.896454	1.79291	-0.360663
NRAS_chr1_115259245_24_-_A1_GSP2	NRAS	-0.392294	0.761917	1.52383	-0.602162
RB1_chr13_48877946_20_+_A1_GSP2	RB1	0.109888	1.07914	2.15829	-0.0852012
RB1_chr13_48878136_18_+_A1_GSP2	RB1	-0.149676	0.901453	1.80291	-0.352404
RB1_chr13_48878165_20_-_A1_GSP2	RB1	0.292528	1.22478	2.44957	0.102814
RB1_chr13_48878342_24_-_A1_GSP2	RB1	0.182764	1.13506	2.27011	-0.010181
RB1_chr13_48881202_32_+_A1_GSP2	RB1	-0.0469736	0.967965	1.93593	-0.246679
RB1_chr13_48881430_34_+_A1_GSP2	RB1	0.169683	1.12481	2.24962	-0.0236465
RB1_chr13_48881484_28_-_A1_GSP2	RB1	0.251824	1.19071	2.38142	0.0609114
RB1_chr13_48881662_28_-_A1_GSP2	RB1	0.151311	1.11058	2.22116	-0.0425588
RB1_chr13_48916655_39_+_A1_GSP2	RB1	0.112723	1.08127	2.16253	-0.0822828
RB1_chr13_48916771_30_+_A1_GSP2	RB1	0.190692	1.14131	2.28262	-0.00201926
RB1_chr13_48916802_29_-_A1_GSP2	RB1	0.0922651	1.06604	2.13209	-0.103343
RB1_chr13_48916968_25_-_A1_GSP2	RB1	0.164648	1.12089	2.24179	-0.0288294
RB1_chr13_48919100_38_+_A1_GSP2	RB1	0.147267	1.10747	2.21494	-0.0467217
RB1_chr13_48919249_33_-_A1_GSP2	RB1	0.556995	1.4712	2.9424	0.375064
RB1_chr13_48919434_39_-_A1_GSP2	RB1	0.15042	1.10989	2.21978	-0.0434767
RB1_chr13_48921694_23_+_A1_GSP2	RB1	0.220478	1.16512	2.33024	0.0286438
RB1_chr13_48922075_30_-_A1_GSP2	RB1	-0.0325849	0.977667	1.95533	-0.231867
RB1_chr13_48922946_37_+_A1_GSP2	RB1	-0.083782	0.943581	1.88716	-0.284571
RB1_chr13_48923114_29_+_A1_GSP2	RB1	0.0791525	1.0564	2.11279	-0.116841
RB1_chr13_48923211_26_-_A1_GSP2	RB1	0.310669	1.24028	2.48056	0.121488
RB1_chr13_48934076_28_+_A1_GSP2	RB1	-0.134398	0.91105	1.8221	-0.336676
RB1_chr13_48934321_28_-_A1_GSP2	RB1	-0.117681	0.921668	1.84334	-0.319468
RB1_chr13_48936738_24_+_A1_GSP2	RB1	0.10356	1.07442	2.14884	-0.0917153
RB1_chr13_48936961_28_+_A1_GSP2	RB1	0.255456	1.19371	2.38743	0.0646511
RB1_chr13_48936996_21_-_A1_GSP2	RB1	0.223895	1.16788	2.33577	0.0321613
RB1_chr13_48937273_25_-_A1_GSP2	RB1	0.189343	1.14024	2.28049	-0.00340823
RB1_chr13_48938936_26_+_A1_GSP2	RB1	0.1052	1.07564	2.15129	-0.0900272
RB1_chr13_48939148_28_-_A1_GSP2	RB1	0.118005	1.08523	2.17047	-0.0768456
RB1_chr13_48941571_29_+_A1_GSP2	RB1	0.143237	1.10438	2.20876	-0.0508708
RB1_chr13_48941739_37_-_A1_GSP2	RB1	-0.0484405	0.966981	1.93396	-0.248189
RB1_chr13_48942612_37_+_A1_GSP2	RB1	0.0135949	1.00947	2.01894	-0.184328
RB1_chr13_48942781_34_-_2R_A1_GSP2	RB1	0.215603	1.16119	2.32238	0.0236246
RB1_chr13_48947432_33_+_A1_GSP2	RB1	0.378607	1.30009	2.60017	0.191426
RB1_chr13_48947664_40_-_A1_GSP2	RB1	0.355009	1.27899	2.55799	0.167133
RB1_chr13_48947838_28_-_19Y_A1_GSP2	RB1	0.261309	1.19857	2.39713	0.0706765
RB1_chr13_48950920_32_+_A1_GSP2	RB1	0.166638	1.12244	2.24488	-0.0267815
RB1_chr13_48951221_31_-_A1_GSP2	RB1	0.432878	1.34992	2.69985	0.247294
RB1_chr13_48953728_28_+_A1_GSP2	RB1	0.14798	1.10802	2.21603	-0.0459886
RB1_chr13_48953757_30_-_A1_GSP2	RB1	0.308943	1.2388	2.4776	0.119712
RB1_chr13_48954125_36_+_A1_GSP2	RB1	0.268374	1.20445	2.4089	0.0779492
RB1_chr13_48954180_32_+_A1_GSP2	RB1	0.157698	1.11551	2.23101	-0.0359844
RB1_chr13_48954329_22_-_A1_GSP2	RB1	0.269282	1.20521	2.41042	0.0788832
RB1_chr13_48954455_28_-_A1_GSP2	RB1	0.0472889	1.03332	2.06664	-0.149643
RB1_chr13_48955219_29_+_A1_GSP2	RB1	0.29953	1.23074	2.46149	0.110022
RB1_chr13_48955419_27_+_A1_GSP2	RB1	0.557074	1.47128	2.94256	0.375145
RB1_chr13_48955495_27_-_A1_GSP2	RB1	0.221868	1.16624	2.33248	0.0300739
RB1_chr13_48955500_35_+_A1_GSP2	RB1	0.462297	1.37773	2.75547	0.277579
RB1_chr13_48955581_37_-_A1_GSP2	RB1	-0.0714087	0.951708	1.90342	-0.271833
RB1_chr13_49027070_32_+_A1_GSP2	RB1	0.183078	1.1353	2.27061	-0.00985714
RB1_chr13_49027266_33_-_A1_GSP2	RB1	-0.0593408	0.959703	1.91941	-0.25941
RB1_chr13_49030243_29_+_A1_GSP2	RB1	0.0234597	1.01639	2.03279	-0.174173
RB1_chr13_49030522_27_-_A1_GSP2	RB1	0.0375515	1.02637	2.05274	-0.159667
RB1_chr13_49033723_39_+_24R_A1_GSP2	RB1	0.0684498	1.04859	2.09718	-0.127859
RB1_chr13_49033975_27_-_A1_GSP2	RB1	0.101685	1.07303	2.14605	-0.0936457
RB1_chr13_49037713_31_+_A1_GSP2	RB1	0.038413	1.02698	2.05397	-0.15878
RB1_chr13_49037875_29_+_A1_GSP2	RB1	0.218921	1.16386	2.32773	0.0270403
RB1_chr13_49037931_29_-_A1_GSP2	RB1	-0.0181358	0.987508	1.97502	-0.216993
RB1_chr13_49038932_31_+_A1_GSP2	RB1	0.184665	1.13655	2.27311	-0.00822396
RB1_chr13_49039132_33_+_A1_GSP2	RB1	0.421824	1.33962	2.67924	0.235915
RB1_chr13_49039193_26_-_A1_GSP2	RB1	0.375777	1.29754	2.59508	0.188512
RB1_chr13_49039271_32_+_A1_GSP2	RB1	0.374628	1.29651	2.59301	0.18733
RB1_chr13_49039392_27_+_A1_GSP2	RB1	0.322959	1.25089	2.50179	0.13414
RB1_chr13_49039431_34_-_A1_GSP2	RB1	0.273955	1.20912	2.41824	0.0836945
RB1_chr13_49039515_31_-_A1_GSP2	RB1	-0.170221	0.888706	1.77741	-0.373554
RB1_chr13_49039677_23_-_A1_GSP2	RB1	-0.0366944	0.974886	1.94977	-0.236098
RB1_chr13_49047363_26_+_A1_GSP2	RB1	0.18482	1.13668	2.27335	-0.00806401
RB1_chr13_49047620_26_-_A1_GSP2	RB1	0.154381	1.11294	2.22589	-0.039399
RB1_chr13_49050772_28_+_A1_GSP2	RB1	0.0461762	1.03252	2.06505	-0.150788
RB1_chr13_49051016_23_-_A1_GSP2	RB1	0.0346643	1.02432	2.04864	-0.162639
RB1_chr13_49051402_30_+_A1_GSP2	RB1	-0.0228061	0.984316	1.96863	-0.2218
RB1_chr13_49051576_31_-_A1_GSP2	RB1	-0.0839928	0.943443	1.88689	-0.284788
RB1_chr13_49054081_27_+_A1_GSP2	RB1	0.0999999	1.07177	2.14355	-0.0953803
RB1_chr13_49054226_26_-_A1_GSP2	RB1	-0.0926166	0.93782	1.87564	-0.293665
PPP6C_chr9_127911886_31_+_A1_GSP2	PPP6C	-0.205054	0.867506	1.73501	-0.409412
PPP6C_chr9_127912024_33_+_A1_GSP2	PPP6C	-0.205902	0.866997	1.73399	-0.410285
PPP6C_chr9_127912081_28_-_A1_GSP2	PPP6C	0.0250543	1.01752	2.03504	-0.172532
PPP6C_chr9_127912209_27_-_A1_GSP2	PPP6C	-0.0945624	0.936556	1.87311	-0.295669
NF1_chr17_29422433_22_-_A1_GSP2	NF1	0.89606	1.86098	3.72195	0.724108
NF1_chr17_29482946_29_+_A1_GSP2	NF1	0.4367	1.3535	2.70701	0.251229
NF1_chr17_29483145_28_-_A1_GSP2	NF1	0.129363	1.09381	2.18762	-0.0651533
NF1_chr17_29485965_27_+_A1_GSP2	NF1	0.151232	1.11052	2.22103	-0.0426406
NF1_chr17_29486125_28_-_2Y_A1_GSP2	NF1	0.300301	1.2314	2.4628	0.110815
NF1_chr17_29490125_41_+_A1_GSP2	NF1	0.164069	1.12044	2.24089	-0.0294254
NF1_chr17_29490351_25_+_A1_GSP2	NF1	0.67611	1.59783	3.19565	0.497685
NF1_chr17_29490396_28_-_A1_GSP2	NF1	0.290119	1.22274	2.44548	0.100333
NF1_chr17_29496846_28_+_A1_GSP2	NF1	0.185357	1.1371	2.2742	-0.00751136
NF1_chr17_29496981_29_-_A1_GSP2	NF1	0.0792445	1.05646	2.11293	-0.116747
NF1_chr17_29497049_33_-_A1_GSP2	NF1	0.173553	1.12783	2.25567	-0.0196622
NF1_chr17_29508354_32_+_A1_GSP2	NF1	0.100091	1.07184	2.14368	-0.095287
NF1_chr17_29508555_27_-_A1_GSP2	NF1	0.685991	1.60881	3.21761	0.507857
NF1_chr17_29508686_31_+_A1_GSP2	NF1	0.659172	1.57918	3.15835	0.480248
NF1_chr17_29508843_33_-_A1_GSP2	NF1	0.28862	1.22147	2.44294	0.0987911
NF1_chr17_29509460_30_+_A1_GSP2	NF1	0.31867	1.24718	2.49436	0.129725
NF1_chr17_29509719_30_-_A1_GSP2	NF1	0.187903	1.13911	2.27821	-0.00489057
NF1_chr17_29527381_40_+_A1_GSP2	NF1	0.35199	1.27632	2.55264	0.164026
NF1_chr17_29527463_20_-_A1_GSP2	NF1	0.401281	1.32068	2.64136	0.214768
NF1_chr17_29527558_32_+_A1_GSP2	NF1	0.593153	1.50854	3.01708	0.412286
NF1_chr17_29527615_41_-_A1_GSP2	NF1	0.131154	1.09517	2.19034	-0.0633093
NF1_chr17_29528006_27_+_A1_GSP2	NF1	0.51118	1.42522	2.85043	0.327901
NF1_chr17_29528133_26_+_A1_GSP2	NF1	0.458919	1.37451	2.74902	0.274101
NF1_chr17_29528179_38_-_A1_GSP2	NF1	0.46243	1.37786	2.75572	0.277716
NF1_chr17_29528166_28_+_A1_GSP2	NF1	0.358891	1.28244	2.56488	0.17113
NF1_chr17_29528575_30_-_A1_GSP2	NF1	0.297117	1.22869	2.45737	0.107538
NF1_chr17_29533186_31_+_A1_GSP2	NF1	-0.0647407	0.956117	1.91223	-0.264969
NF1_chr17_29533280_26_+_A1_GSP2	NF1	0.153507	1.11227	2.22454	-0.0402987
NF1_chr17_29533323_28_-_A1_GSP2	NF1	0.193863	1.14382	2.28764	0.00124524
NF1_chr17_29533399_29_-_A1_GSP2	NF1	0.0926051	1.06629	2.13259	-0.102993
NF1_chr17_29541425_32_+_12Y_A1_GSP2	NF1	0.0524584	1.03703	2.07406	-0.144321
NF1_chr17_29541517_24_+_A1_GSP2	NF1	0.388127	1.30869	2.61739	0.201226
NF1_chr17_29541650_23_-_A1_GSP2	NF1	0.322207	1.25024	2.50048	0.133367
NF1_chr17_29545948_34_+_A1_GSP2	NF1	0.334033	1.26053	2.52106	0.14554
NF1_chr17_29546183_28_-_A1_GSP2	NF1	0.179912	1.13282	2.26563	-0.013116
NF1_chr17_29548806_32_+_A1_GSP2	NF1	-0.0129188	0.991085	1.98217	-0.211622
NF1_chr17_29549020_39_-_A1_GSP2	NF1	-0.220613	0.858201	1.7164	-0.425429
NF1_chr17_29550408_32_+_A1_GSP2	NF1	0.320394	1.24867	2.49734	0.1315
NF1_chr17_29550624_32_-_A1_GSP2	NF1	0.352618	1.27688	2.55375	0.164673
NF1_chr17_29552067_24_+_7Y_A1_GSP2	NF1	-0.0251874	0.982693	1.96539	-0.224252
NF1_chr17_29552272_36_-_A1_GSP2	NF1	0.146756	1.10708	2.21415	-0.0472485
NF1_chr17_29553417_29_+_A1_GSP2	NF1	0.245695	1.18566	2.37133	0.0546025
NF1_chr17_29553726_24_-_A1_GSP2	NF1	0.0534463	1.03774	2.07548	-0.143304
NF1_chr17_29554202_30_+_A1_GSP2	NF1	-0.0418712	0.971394	1.94279	-0.241427
NF1_chr17_29554311_23_-_A1_GSP2	NF1	0.183396	1.13555	2.27111	-0.00953016
NF1_chr17_29554477_32_+_A1_GSP2	NF1	0.0181683	1.01267	2.02535	-0.17962
NF1_chr17_29554636_29_-_A1_GSP2	NF1	-0.00494929	0.996575	1.99315	-0.203418
NF1_chr17_29555990_35_+_A1_GSP2	NF1	0.21505	1.16074	2.32149	0.0230556
NF1_chr17_29556234_22_+_A1_GSP2	NF1	0.382624	1.30371	2.60742	0.195561
NF1_chr17_29556269_24_-_A1_GSP2	NF1	0.377943	1.29949	2.59898	0.190743
NF1_chr17_29556501_33_-_A1_GSP2	NF1	0.218433	1.16347	2.32694	0.026538
NF1_chr17_29556783_24_+_A1_GSP2	NF1	0.255039	1.19337	2.38674	0.0642214
NF1_chr17_29557035_29_-_A1_GSP2	NF1	0.147354	1.10754	2.21507	-0.0466326
NF1_chr17_29557197_34_+_A1_GSP2	NF1	0.145104	1.10581	2.21162	-0.0489493
NF1_chr17_29557421_36_-_A1_GSP2	NF1	0.119566	1.08641	2.17282	-0.0752388
NF1_chr17_29557779_29_+_A1_GSP2	NF1	0.1755	1.12936	2.25871	-0.0176582
NF1_chr17_29557956_31_-_A1_GSP2	NF1	0.0898145	1.06423	2.12847	-0.105865
NF1_chr17_29559024_32_+_A1_GSP2	NF1	0.350866	1.27533	2.55065	0.162869
NF1_chr17_29559242_21_-_A1_GSP2	NF1	0.294636	1.22658	2.45315	0.104984
NF1_chr17_29559678_28_+_A1_GSP2	NF1	0.316103	1.24496	2.48993	0.127083
NF1_chr17_29559934_28_-_A1_GSP2	NF1	0.314734	1.24378	2.48757	0.125674
NF1_chr17_29559982_32_+_A1_GSP2	NF1	0.347743	1.27257	2.54514	0.159654
NF1_chr17_29560034_26_-_A1_GSP2	NF1	0.284183	1.21772	2.43544	0.0942231
NF1_chr17_29560239_26_-_A1_GSP2	NF1	0.0864357	1.06174	2.12349	-0.109344
NF1_chr17_29562589_28_+_A1_GSP2	NF1	0.030445	1.02133	2.04265	-0.166982
NF1_chr17_29562642_28_-_A1_GSP2	NF1	0.333896	1.26041	2.52083	0.145399
NF1_chr17_29562814_25_-_A1_GSP2	NF1	0.314823	1.24386	2.48772	0.125765
NF1_chr17_29562898_32_+_A1_GSP2	NF1	0.302768	1.23351	2.46702	0.113355
NF1_chr17_29562961_30_-_A1_GSP2	NF1	0.319182	1.24762	2.49525	0.130252
NF1_chr17_29563041_27_-_A1_GSP2	NF1	0.052987	1.03741	2.07482	-0.143777
NF1_chr17_29575902_31_+_A1_GSP2	NF1	0.157001	1.11497	2.22993	-0.0367021
NF1_chr17_29576201_25_-_A1_GSP2	NF1	0.353597	1.27774	2.55549	0.16568
NF1_chr17_29579921_26_+_A1_GSP2	NF1	0.436558	1.35337	2.70674	0.251083
NF1_chr17_29580075_31_-_A1_GSP2	NF1	-0.0296773	0.979639	1.95928	-0.228874
NF1_chr17_29585323_32_+_A1_GSP2	NF1	0.266617	1.20298	2.40597	0.0761399
NF1_chr17_29585537_34_-_A1_GSP2	NF1	0.351295	1.27571	2.55141	0.163311
NF1_chr17_29586000_41_+_A1_GSP2	NF1	0.895574	1.86035	3.7207	0.723607
NF1_chr17_29586153_25_-_A1_GSP2	NF1	0.242731	1.18323	2.36646	0.0515516
NF1_chr17_29587335_25_+_6S_A1_GSP2	NF1	0.180777	1.13349	2.26699	-0.0122261
NF1_chr17_29587490_26_+_A1_GSP2	NF1	0.354732	1.27875	2.5575	0.166848
NF1_chr17_29587536_25_-_A1_GSP2	NF1	0.19537	1.14502	2.29004	0.00279675
NF1_chr17_29588667_31_+_23R_A1_GSP2	NF1	0.149475	1.10917	2.21833	-0.0444496
NF1_chr17_29588751_29_-_A1_GSP2	NF1	0.261733	1.19892	2.39784	0.0711121
NF1_chr17_29588911_24_-_A1_GSP2	NF1	0.105916	1.07618	2.15236	-0.0892899
NF1_chr17_29592198_34_+_A1_GSP2	NF1	0.0223291	1.0156	2.0312	-0.175337
NF1_chr17_29592405_29_-_A1_GSP2	NF1	0.115051	1.08301	2.16603	-0.0798865
NF1_chr17_29652772_40_+_A1_GSP2	NF1	0.100563	1.07219	2.14438	-0.0948009
NF1_chr17_29652853_30_-_A1_GSP2	NF1	0.363833	1.28684	2.57368	0.176217
NF1_chr17_29653022_32_+_15R_A1_GSP2	NF1	0.222541	1.16679	2.33357	0.0307669
NF1_chr17_29653059_26_-_A1_GSP2	NF1	0.341748	1.26729	2.53458	0.153482
NF1_chr17_29653228_25_+_A1_GSP2	NF1	0.356114	1.27997	2.55995	0.168271
NF1_chr17_29653273_29_-_10R_A1_GSP2	NF1	0.219998	1.16473	2.32946	0.0281491
NF1_chr17_29654493_19_+_A1_GSP2	NF1	0.290309	1.2229	2.4458	0.10053
NF1_chr17_29654619_27_+_A1_GSP2	NF1	0.402346	1.32166	2.64331	0.215864
NF1_chr17_29654646_23_-_A1_GSP2	NF1	0.432675	1.34973	2.69947	0.247085
NF1_chr17_29654833_22_+_A1_GSP2	NF1	0.481681	1.39637	2.79274	0.297533
NF1_chr17_29654874_28_-_27W_A1_GSP2	NF1	0.371708	1.29388	2.58777	0.184324
NF1_chr17_29657267_36_+_A1_GSP2	NF1	0.0280939	1.01966	2.03933	-0.169403
NF1_chr17_29657569_32_-_A1_GSP2	NF1	0.246877	1.18664	2.37327	0.0558194
NF1_chr17_29661806_30_+_A1_GSP2	NF1	0.109958	1.0792	2.15839	-0.0851295
NF1_chr17_29662081_28_-_A1_GSP2	NF1	0.300465	1.23154	2.46308	0.110984
NF1_chr17_29663240_38_+_A1_GSP2	NF1	0.299573	1.23078	2.46156	0.110066
NF1_chr17_29663508_35_-_A1_GSP2	NF1	0.607538	1.52366	3.04731	0.427094
NF1_chr17_29663590_28_+_A1_GSP2	NF1	0.486426	1.40097	2.80194	0.302418
NF1_chr17_29663946_30_-_A1_GSP2	NF1	0.279569	1.21383	2.42767	0.0894738
NF1_chr17_29664293_41_+_A1_GSP2	NF1	0.268362	1.20444	2.40888	0.0779367
NF1_chr17_29664410_26_+_A1_GSP2	NF1	0.365118	1.28799	2.57597	0.17754
NF1_chr17_29664480_24_-_A1_GSP2	NF1	0.397515	1.31724	2.63447	0.21089
NF1_chr17_29664562_26_+_A1_GSP2	NF1	0.346758	1.2717	2.5434	0.158639
NF1_chr17_29664588_30_-_A1_GSP2	NF1	0.538153	1.45211	2.90423	0.355668
NF1_chr17_29664731_31_+_A1_GSP2	NF1	0.484652	1.39925	2.7985	0.300592
NF1_chr17_29664840_25_+_A1_GSP2	NF1	0.314886	1.24391	2.48783	0.12583
NF1_chr17_29664869_23_-_A1_GSP2	NF1	0.457882	1.37352	2.74705	0.273034
NF1_chr17_29665021_31_-_A1_GSP2	NF1	0.42514	1.3427	2.6854	0.239328
NF1_chr17_29665080_28_+_A1_GSP2	NF1	0.239815	1.18084	2.36168	0.048549
NF1_chr17_29665158_21_-_A1_GSP2	NF1	0.370159	1.29249	2.58499	0.182729
NF1_chr17_29665638_31_+_A1_GSP2	NF1	0.2001	1.14878	2.29756	0.00766575
NF1_chr17_29665847_30_-_A1_GSP2	NF1	0.267892	1.20405	2.40809	0.077453
NF1_chr17_29667477_30_+_A1_GSP2	NF1	0.161246	1.11825	2.23651	-0.0323314
NF1_chr17_29667664_25_-_A1_GSP2	NF1	0.0670352	1.04756	2.09512	-0.129315
NF1_chr17_29669987_26_+_A1_GSP2	NF1	0.20516	1.15281	2.30563	0.0128746
NF1_chr17_29670182_41_-_34S_A1_GSP2	NF1	-0.00354862	0.997543	1.99509	-0.201976
NF1_chr17_29676063_24_+_A1_GSP2	NF1	-0.0163398	0.988738	1.97748	-0.215144
NF1_chr17_29676317_32_-_A1_GSP2	NF1	0.023315	1.01629	2.03258	-0.174322
NF1_chr17_29677164_30_+_A1_GSP2	NF1	0.179153	1.13222	2.26444	-0.013898
NF1_chr17_29677234_29_-_A1_GSP2	NF1	0.457957	1.3736	2.74719	0.273112
NF1_chr17_29677386_25_-_A1_GSP2	NF1	0.22562	1.16928	2.33856	0.0339368
NF1_chr17_29679211_28_+_A1_GSP2	NF1	0.277793	1.21234	2.42468	0.0876454
NF1_chr17_29679487_41_-_A1_GSP2	NF1	0.150156	1.10969	2.21938	-0.0437478
NF1_chr17_29683421_33_+_A1_GSP2	NF1	-0.00353419	0.997553	1.99511	-0.201961
NF1_chr17_29683633_30_-_A1_GSP2	NF1	0.410817	1.32944	2.65888	0.224584
NF1_chr17_29683951_26_+_A1_GSP2	NF1	0.121465	1.08784	2.17568	-0.0732833
NF1_chr17_29684111_24_-_A1_GSP2	NF1	0.532416	1.44635	2.8927	0.349761
NF1_chr17_29684220_30_+_A1_GSP2	NF1	0.15867	1.11626	2.23251	-0.034984
NF1_chr17_29684340_23_-_A1_GSP2	NF1	0.37751	1.2991	2.5982	0.190297
NF1_chr17_29684411_25_-_A1_GSP2	NF1	0.19445	1.14429	2.28858	0.0018498
NF1_chr17_29685451_34_+_28K_A1_GSP2	NF1	0.157464	1.11533	2.23065	-0.0362247
NF1_chr17_29685650_28_-_A1_GSP2	NF1	0.311784	1.24124	2.48248	0.122636
NF1_chr17_29685948_36_+_A1_GSP2	NF1	0.213205	1.15926	2.31852	0.0211562
NF1_chr17_29686071_29_-_A1_GSP2	NF1	0.114942	1.08293	2.16586	-0.0799984
NF1_chr17_29687428_35_+_A1_GSP2	NF1	0.40836	1.32718	2.65435	0.222055
NF1_chr17_29687749_31_-_A1_GSP2	NF1	-0.0256918	0.982349	1.9647	-0.224771
NF1_chr17_29700991_29_+_A1_GSP2	NF1	0.172035	1.12665	2.25329	-0.0212253
NF1_chr17_29701202_27_-_A1_GSP2	NF1	0.306685	1.23686	2.47372	0.117387
TERT_chr5_1255545_20_-_A1_GSP2	TERT	0.183545	1.13567	2.27134	-0.00937656
TERT_chr5_1260146_20_+_A1_GSP2	TERT	-0.0868259	0.941592	1.88318	-0.287704
TERT_chr5_1266279_24_+_A1_GSP2	TERT	0.0311305	1.02181	2.04363	-0.166277
TERT_chr5_1266318_22_-_A1_GSP2	TERT	0.142994	1.10419	2.20839	-0.0511211
TERT_chr5_1276839_30_+_A1_GSP2	TERT	0.0778535	1.05545	2.11089	-0.118179
TERT_chr5_1277552_22_+_A1_GSP2	TERT	0.017291	1.01206	2.02411	-0.180523
TERT_chr5_1277579_21_-_A1_GSP2	TERT	0.234984	1.17689	2.35379	0.0435765
TERT_chr5_1278725_24_+_A1_GSP2	TERT	0.124321	1.08999	2.17999	-0.0703436
TERT_chr5_1278931_19_-_A1_GSP2	TERT	0.0742698	1.05283	2.10566	-0.121868
TERT_chr5_1279766_21_+_A1_GSP2	TERT	0.0799382	1.05697	2.11395	-0.116032
TERT_chr5_1279813_21_-_A1_GSP2	TERT	0.198709	1.14767	2.29534	0.00623331
TERT_chr5_1279936_18_+_A1_GSP2	TERT	-0.49862	0.707783	1.41557	-0.711618
TERT_chr5_1279969_20_-_A1_GSP2	TERT	0.137377	1.0999	2.19981	-0.056903
TERT_chr5_1280087_20_+_A1_GSP2	TERT	0.109131	1.07858	2.15716	-0.0859804
TERT_chr5_1280132_18_-_A1_GSP2	TERT	0.169449	1.12463	2.24926	-0.023887
TERT_chr5_1280868_21_+_A1_GSP2	TERT	0.205447	1.15304	2.30609	0.0131698
TERT_chr5_1280954_20_-_A1_GSP2	TERT	0.278078	1.21258	2.42516	0.087938
TERT_chr5_1286470_21_+_A1_GSP2	TERT	0.280455	1.21458	2.42916	0.090386
TERT_chr5_1286526_36_-_A1_GSP2	TERT	0.291648	1.22404	2.44808	0.101908
TERT_chr5_1293020_22_-_A1_GSP2	TERT	0.24878	1.1882	2.3764	0.057778
TERT_chr5_1293604_19_+_A1_GSP2	TERT	0.358082	1.28172	2.56344	0.170297
TERT_chr5_1293902_23_-_A1_GSP2	TERT	0.30302	1.23372	2.46745	0.113614
TERT_chr5_1294147_20_-_2R_A1_GSP2	TERT	0.205737	1.15328	2.30655	0.0134686
TERT_chr5_1294816_19_+_A1_GSP2	TERT	-0.47983	0.717062	1.43412	-0.692275
TERT_chr5_1295020_18_-_A1_GSP2	TERT	-0.239326	0.847141	1.69428	-0.444692
TERT_chr5_1295127_17_-_A1_GSP2	TERT	-0.622582	0.649508	1.29902	-0.839228
TERT_chr5_1295127_19_+_A1_GSP2	TERT	-0.0488012	0.966739	1.93348	-0.248561
TERT_chr5_1295373_21_-_A1_GSP2	TERT	0.0872416	1.06234	2.12467	-0.108514
EGFR_chr7_55210955_28_+_A1_GSP2	EGFR	0.517599	1.43157	2.86314	0.334509
EGFR_chr7_55211205_25_-_A1_GSP2	EGFR	0.556611	1.47081	2.94162	0.374668
EGFR_chr7_55221661_27_+_A1_GSP2	EGFR	0.478473	1.39327	2.78654	0.294231
EGFR_chr7_55221870_22_-_A1_GSP2	EGFR	0.426143	1.34364	2.68727	0.240361
EGFR_chr7_55224353_24_+_A1_GSP2	EGFR	0.446711	1.36293	2.72586	0.261534
EGFR_chr7_55224699_22_-_A1_GSP2	EGFR	0.6818	1.60414	3.20828	0.503542
EGFR_chr7_55227729_29_+_A1_GSP2	EGFR	0.37224	1.29436	2.58872	0.184871
EGFR_chr7_55228053_28_-_A1_GSP2	EGFR	0.466957	1.38219	2.76438	0.282376
EGFR_chr7_55232866_23_+_A1_GSP2	EGFR	0.58879	1.50399	3.00797	0.407795
EGFR_chr7_55233134_29_-_A1_GSP2	EGFR	0.609068	1.52527	3.05055	0.428669
EGFR_chr7_55236067_27_+_A1_GSP2	EGFR	0.788636	1.72744	3.45488	0.613522
EGFR_chr7_55236423_26_-_A1_GSP2	EGFR	0.737685	1.6675	3.33499	0.561071
EGFR_chr7_55241583_25_+_A1_GSP2	EGFR	0.404066	1.32323	2.64646	0.217634
EGFR_chr7_55241798_32_-_A1_GSP2	EGFR	0.35682	1.2806	2.5612	0.168998
EGFR_chr7_55242366_34_+_A1_GSP2	EGFR	0.401681	1.32105	2.64209	0.21518
EGFR_chr7_55242526_21_-_A1_GSP2	EGFR	0.625865	1.54314	3.08627	0.44596
EGFR_chr7_55248932_23_+_A1_GSP2	EGFR	0.311789	1.24125	2.48249	0.122642
EGFR_chr7_55248995_19_+_A1_GSP2	EGFR	0.40308	1.32233	2.64466	0.216619
EGFR_chr7_55249039_19_-_A1_GSP2	EGFR	0.50018	1.41439	2.82878	0.316576
EGFR_chr7_55249198_23_-_A1_GSP2	EGFR	0.349079	1.27375	2.54749	0.161029
EGFR_chr7_55259350_29_+_A1_GSP2	EGFR	0.301787	1.23267	2.46534	0.112345
EGFR_chr7_55259580_27_-_A1_GSP2	EGFR	0.425545	1.34308	2.68616	0.239746
EGFR_chr7_55260408_29_+_A1_GSP2	EGFR	0.478334	1.39313	2.78627	0.294088
EGFR_chr7_55260546_28_-_A1_GSP2	EGFR	0.491384	1.40579	2.81158	0.307522
BRCA1_chr17_41197663_21_+_A1_GSP2	BRCA1	0.419938	1.33787	2.67574	0.233973
BRCA1_chr17_41197830_31_-_A1_GSP2	BRCA1	0.351028	1.27547	2.55094	0.163036
BRCA1_chr17_41199626_25_+_A1_GSP2	BRCA1	0.481441	1.39614	2.79227	0.297286
BRCA1_chr17_41199741_29_-_A1_GSP2	BRCA1	0.206329	1.15375	2.3075	0.0140782
BRCA1_chr17_41201111_22_+_A1_GSP2	BRCA1	0.345569	1.27065	2.5413	0.157416
BRCA1_chr17_41201234_30_-_A1_GSP2	BRCA1	0.198228	1.14729	2.29458	0.00573828
BRCA1_chr17_41203046_21_+_A1_GSP2	BRCA1	0.420254	1.33816	2.67633	0.234299
BRCA1_chr17_41203153_21_-_A1_GSP2	BRCA1	0.516407	1.43039	2.86078	0.333282
BRCA1_chr17_41209019_22_+_A1_GSP2	BRCA1	0.561496	1.4758	2.9516	0.379697
BRCA1_chr17_41209165_28_-_A1_GSP2	BRCA1	0.389495	1.30993	2.61987	0.202635
BRCA1_chr17_41215303_34_+_A1_GSP2	BRCA1	0.268643	1.20467	2.40935	0.0782261
BRCA1_chr17_41215404_30_-_A1_GSP2	BRCA1	0.278218	1.2127	2.42539	0.0880823
BRCA1_chr17_41215840_26_+_A1_GSP2	BRCA1	0.326885	1.2543	2.5086	0.138182
BRCA1_chr17_41216012_25_-_A1_GSP2	BRCA1	0.400748	1.32019	2.64038	0.214219
BRCA1_chr17_41219592_29_+_A1_GSP2	BRCA1	0.213132	1.1592	2.3184	0.0210815
BRCA1_chr17_41219738_25_-_A1_GSP2	BRCA1	0.388103	1.30867	2.61734	0.201201
BRCA1_chr17_41222907_35_+_A1_GSP2	BRCA1	0.59289	1.50827	3.01653	0.412016
BRCA1_chr17_41223000_24_+_A1_GSP2	BRCA1	0.700554	1.62513	3.25026	0.522848
BRCA1_chr17_41223053_30_-_A1_GSP2	BRCA1	0.550977	1.46508	2.93016	0.368869
BRCA1_chr17_41223283_32_-_A1_GSP2	BRCA1	0.560684	1.47497	2.94994	0.378862
BRCA1_chr17_41226307_29_+_A1_GSP2	BRCA1	0.489168	1.40364	2.80727	0.305241
BRCA1_chr17_41226556_22_-_A1_GSP2	BRCA1	0.523353	1.43729	2.87458	0.340432
BRCA1_chr17_41228467_30_+_A1_GSP2	BRCA1	0.509763	1.42382	2.84763	0.326442
BRCA1_chr17_41228657_36_-_A1_GSP2	BRCA1	0.472161	1.38719	2.77437	0.287733
BRCA1_chr17_41231288_27_+_A1_GSP2	BRCA1	0.329174	1.25629	2.51259	0.140538
BRCA1_chr17_41231421_30_-_A1_GSP2	BRCA1	0.269738	1.20559	2.41118	0.0793533
BRCA1_chr17_41234391_28_+_A1_GSP2	BRCA1	0.314827	1.24386	2.48773	0.125769
BRCA1_chr17_41234601_34_-_A1_GSP2	BRCA1	0.713633	1.63993	3.27986	0.536312
BRCA1_chr17_41242911_21_+_A1_GSP2	BRCA1	0.337688	1.26373	2.52746	0.149302
BRCA1_chr17_41243061_29_-_A1_GSP2	BRCA1	0.345668	1.27074	2.54148	0.157518
BRCA1_chr17_41243404_31_+_A1_GSP2	BRCA1	0.646303	1.56515	3.13031	0.467001
BRCA1_chr17_41243650_29_+_A1_GSP2	BRCA1	0.616959	1.53364	3.06728	0.436793
BRCA1_chr17_41243685_27_-_A1_GSP2	BRCA1	0.58242	1.49736	2.99472	0.401237
BRCA1_chr17_41243931_19_+_A1_GSP2	BRCA1	0.694336	1.61814	3.23628	0.516447
BRCA1_chr17_41243955_25_-_A1_GSP2	BRCA1	0.658138	1.57804	3.15609	0.479183
BRCA1_chr17_41244188_31_+_A1_GSP2	BRCA1	0.590163	1.50542	3.01083	0.409208
BRCA1_chr17_41244225_29_-_A1_GSP2	BRCA1	0.528999	1.44293	2.88586	0.346244
BRCA1_chr17_41244446_33_+_A1_GSP2	BRCA1	0.695511	1.61946	3.23892	0.517657
BRCA1_chr17_41244479_28_-_A1_GSP2	BRCA1	0.618887	1.53569	3.07138	0.438778
BRCA1_chr17_41244669_32_+_A1_GSP2	BRCA1	0.618416	1.53519	3.07038	0.438292
BRCA1_chr17_41244701_32_-_A1_GSP2	BRCA1	0.57557	1.49027	2.98053	0.394186
BRCA1_chr17_41244937_22_-_A1_GSP2	BRCA1	0.639609	1.55791	3.11581	0.46011
BRCA1_chr17_41245178_29_-_A1_GSP2	BRCA1	0.61532	1.5319	3.06379	0.435105
BRCA1_chr17_41245372_32_+_A1_GSP2	BRCA1	0.563418	1.47777	2.95553	0.381676
BRCA1_chr17_41245408_28_-_A1_GSP2	BRCA1	0.49106	1.40548	2.81095	0.307188
BRCA1_chr17_41245645_29_+_A1_GSP2	BRCA1	0.58417	1.49918	2.99835	0.403039
BRCA1_chr17_41245674_24_-_A1_GSP2	BRCA1	0.570757	1.4853	2.97061	0.389231
BRCA1_chr17_41245912_24_+_A1_GSP2	BRCA1	0.643873	1.56252	3.12504	0.464498
BRCA1_chr17_41245936_32_-_A1_GSP2	BRCA1	0.4794	1.39416	2.78833	0.295185
BRCA1_chr17_41246141_27_+_A1_GSP2	BRCA1	0.648996	1.56808	3.13615	0.469773
BRCA1_chr17_41246184_32_-_A1_GSP2	BRCA1	0.510476	1.42452	2.84904	0.327176
BRCA1_chr17_41246391_27_+_A1_GSP2	BRCA1	0.631743	1.54944	3.09887	0.452012
BRCA1_chr17_41246422_33_-_A1_GSP2	BRCA1	0.442575	1.35903	2.71806	0.257277
BRCA1_chr17_41246642_32_+_A1_GSP2	BRCA1	0.529588	1.44352	2.88703	0.34685
BRCA1_chr17_41246687_24_-_A1_GSP2	BRCA1	0.57126	1.48582	2.97164	0.389749
BRCA1_chr17_41246947_24_-_A1_GSP2	BRCA1	0.603181	1.51906	3.03812	0.422609
BRCA1_chr17_41247832_24_+_A1_GSP2	BRCA1	0.33943	1.26526	2.53051	0.151096
BRCA1_chr17_41247951_34_-_A1_GSP2	BRCA1	0.336203	1.26243	2.52486	0.147774
BRCA1_chr17_41249229_31_+_A1_GSP2	BRCA1	0.385374	1.3062	2.6124	0.198392
BRCA1_chr17_41249267_31_-_A1_GSP2	BRCA1	0.477532	1.39236	2.78472	0.293262
BRCA1_chr17_41249370_41_-_A1_GSP2	BRCA1	0.39638	1.3162	2.6324	0.209722
BRCA1_chr17_41251724_30_+_A1_GSP2	BRCA1	0.639416	1.5577	3.1154	0.459911
BRCA1_chr17_41251854_27_+_A1_GSP2	BRCA1	0.686214	1.60906	3.21811	0.508086
BRCA1_chr17_41256142_27_+_A1_GSP2	BRCA1	0.373636	1.29561	2.59123	0.186308
BRCA1_chr17_41256175_20_-_A1_GSP2	BRCA1	0.751765	1.68385	3.3677	0.575566
BRCA1_chr17_41256288_31_-_A1_GSP2	BRCA1	0.652246	1.57161	3.14323	0.473118
BRCA1_chr17_41256850_30_+_A1_GSP2	BRCA1	0.271177	1.20679	2.41358	0.080834
BRCA1_chr17_41256995_27_-_A1_GSP2	BRCA1	0.383234	1.30426	2.60852	0.196189
BRCA1_chr17_41258589_35_-_A1_GSP2	BRCA1	0.384912	1.30578	2.61156	0.197916
BRCA1_chr17_41267701_30_+_A1_GSP2	BRCA1	0.349515	1.27413	2.54827	0.161478
BRCA1_chr17_41267858_34_-_A1_GSP2	BRCA1	0.130193	1.09444	2.18888	-0.0642988
BRCA1_chr17_41276002_31_+_A1_GSP2	BRCA1	0.568494	1.48297	2.96595	0.386901
BRCA1_chr17_41276055_32_-_A1_GSP2	BRCA1	0.550108	1.46419	2.92839	0.367974
BRCA1_chr17_41276114_36_-_A1_GSP2	BRCA1	0.4254	1.34294	2.68589	0.239596
BRCA1_chr17_41277239_19_+_A1_GSP2	BRCA1	0.471583	1.38663	2.77326	0.287139
BRCA1_chr17_41277323_24_+_A1_GSP2	BRCA1	0.383545	1.30454	2.60909	0.196509
BRCA1_chr17_41277367_22_-_A1_GSP2	BRCA1	0.417404	1.33552	2.67105	0.231365
BRCA1_chr17_41277508_22_-_A1_GSP2	BRCA1	0.524265	1.4382	2.8764	0.341371
MC1R_chr16_89985631_22_+_A1_GSP2	MC1R	-1.05917	0.479909	0.959818	-1.28866
MC1R_chr16_89985812_21_+_A1_GSP2	MC1R	-0.947335	0.518589	1.03718	-1.17354
MC1R_chr16_89985858_21_-_A1_GSP2	MC1R	-0.617554	0.651775	1.30355	-0.834052
MC1R_chr16_89986004_20_+_A1_GSP2	MC1R	-1.13242	0.456149	0.912298	-1.36407
MC1R_chr16_89986032_20_-_A1_GSP2	MC1R	-0.601323	0.659149	1.3183	-0.817343
MC1R_chr16_89986191_21_+_A1_GSP2	MC1R	-0.90802	0.532916	1.06583	-1.13307
MC1R_chr16_89986364_20_+_A1_GSP2	MC1R	-0.991982	0.502787	1.00557	-1.2195
MC1R_chr16_89986407_22_-_A1_GSP2	MC1R	-0.938813	0.521662	1.04332	-1.16477
MC1R_chr16_89986442_24_+_A1_GSP2	MC1R	-0.964845	0.512333	1.02467	-1.19156
MC1R_chr16_89986513_21_-_A1_GSP2	MC1R	-0.678968	0.624612	1.24922	-0.897273
MC1R_chr16_89986632_20_-_A1_GSP2	MC1R	-0.933133	0.52372	1.04744	-1.15892
BRCA2_chr13_32889566_18_+_A1_GSP2	BRCA2	0.146308	1.10673	2.21347	-0.0477096
BRCA2_chr13_32889811_21_-_A1_GSP2	BRCA2	0.190803	1.1414	2.2828	-0.00190479
BRCA2_chr13_32890732_24_-_A1_GSP2	BRCA2	0.131998	1.09581	2.19162	-0.0624408
BRCA2_chr13_32893171_29_+_A1_GSP2	BRCA2	0.243846	1.18415	2.36829	0.0526994
BRCA2_chr13_32893470_25_-_A1_GSP2	BRCA2	0.356554	1.28036	2.56073	0.168724
BRCA2_chr13_32899169_38_+_A1_GSP2	BRCA2	0.152844	1.11176	2.22352	-0.0409807
BRCA2_chr13_32900190_32_+_A1_GSP2	BRCA2	0.0892002	1.06378	2.12756	-0.106498
BRCA2_chr13_32900375_28_-_A1_GSP2	BRCA2	0.32841	1.25563	2.51126	0.139752
BRCA2_chr13_32900346_30_+_A1_GSP2	BRCA2	0.414306	1.33266	2.66532	0.228176
BRCA2_chr13_32900465_27_-_A1_GSP2	BRCA2	0.899624	1.86558	3.73116	0.727776
BRCA2_chr13_32900563_37_+_A1_GSP2	BRCA2	0.76132	1.69504	3.39008	0.585402
BRCA2_chr13_32900777_31_-_A1_GSP2	BRCA2	0.239091	1.18025	2.3605	0.0478037
BRCA2_chr13_32903487_33_+_A1_GSP2	BRCA2	0.065466	1.04642	2.09285	-0.130931
BRCA2_chr13_32903649_35_-_A1_GSP2	BRCA2	-0.108611	0.92748	1.85496	-0.310131
BRCA2_chr13_32904989_31_+_A1_GSP2	BRCA2	0.149108	1.10888	2.21777	-0.0448273
BRCA2_chr13_32905169_29_-_A1_GSP2	BRCA2	0.0132814	1.00925	2.0185	-0.184651
BRCA2_chr13_32906316_33_+_A1_GSP2	BRCA2	0.25016	1.18934	2.37868	0.0591987
BRCA2_chr13_32906445_22_+_A1_GSP2	BRCA2	0.421648	1.33946	2.67891	0.235734
BRCA2_chr13_32906813_25_+_A1_GSP2	BRCA2	0.367713	1.29031	2.58061	0.180212
BRCA2_chr13_32906844_32_-_A1_GSP2	BRCA2	0.398147	1.31781	2.63563	0.211541
BRCA2_chr13_32907053_25_+_A1_GSP2	BRCA2	0.529607	1.44354	2.88707	0.34687
BRCA2_chr13_32907078_23_-_A1_GSP2	BRCA2	0.336278	1.2625	2.52499	0.147851
BRCA2_chr13_32907274_31_+_A1_GSP2	BRCA2	0.38298	1.30403	2.60807	0.195928
BRCA2_chr13_32907311_26_-_A1_GSP2	BRCA2	0.460792	1.3763	2.75259	0.27603
BRCA2_chr13_32907568_31_-_A1_GSP2	BRCA2	0.254642	1.19304	2.38608	0.0638128
BRCA2_chr13_32910352_36_+_A1_GSP2	BRCA2	0.172481	1.12699	2.25399	-0.0207666
BRCA2_chr13_32910586_32_+_A1_GSP2	BRCA2	0.341709	1.26726	2.53451	0.153443
BRCA2_chr13_32910618_21_-_A1_GSP2	BRCA2	0.356336	1.28017	2.56034	0.1685
BRCA2_chr13_32910831_30_+_A1_GSP2	BRCA2	0.403135	1.32238	2.64476	0.216676
BRCA2_chr13_32910866_29_-_A1_GSP2	BRCA2	0.420757	1.33863	2.67726	0.234816
BRCA2_chr13_32911140_35_-_A1_GSP2	BRCA2	0.4915	1.40591	2.81181	0.307642
BRCA2_chr13_32911346_30_+_A1_GSP2	BRCA2	0.465462	1.38076	2.76152	0.280837
BRCA2_chr13_32911385_30_-_A1_GSP2	BRCA2	0.320287	1.24858	2.49716	0.131389
BRCA2_chr13_32911596_33_+_A1_GSP2	BRCA2	0.443176	1.35959	2.71919	0.257895
BRCA2_chr13_32911640_32_-_A1_GSP2	BRCA2	0.391456	1.31172	2.62343	0.204653
BRCA2_chr13_32911698_32_+_A1_GSP2	BRCA2	-0.418896	0.747997	1.49599	-0.629547
BRCA2_chr13_32911786_31_-_A1_GSP2	BRCA2	0.453176	1.36905	2.7381	0.26819
BRCA2_chr13_32911848_32_+_A1_GSP2	BRCA2	0.483436	1.39807	2.79614	0.29934
BRCA2_chr13_32912127_23_+_A1_GSP2	BRCA2	0.451605	1.36756	2.73512	0.266573
BRCA2_chr13_32912150_25_-_A1_GSP2	BRCA2	0.366099	1.28886	2.57773	0.17855
BRCA2_chr13_32912386_29_+_A1_GSP2	BRCA2	0.587006	1.50213	3.00425	0.405958
BRCA2_chr13_32912440_33_-_A1_GSP2	BRCA2	0.411313	1.3299	2.65979	0.225095
BRCA2_chr13_32912618_38_+_A1_GSP2	BRCA2	0.203994	1.15188	2.30377	0.0116742
BRCA2_chr13_32912660_24_-_A1_GSP2	BRCA2	0.346701	1.27165	2.5433	0.158581
BRCA2_chr13_32912851_35_+_A1_GSP2	BRCA2	0.26166	1.19886	2.39771	0.071037
BRCA2_chr13_32912952_29_-_A1_GSP2	BRCA2	0.28731	1.22036	2.44073	0.0974424
BRCA2_chr13_32913154_28_+_A1_GSP2	BRCA2	0.297584	1.22908	2.45817	0.108018
BRCA2_chr13_32913182_26_-_A1_GSP2	BRCA2	0.330512	1.25746	2.51492	0.141916
BRCA2_chr13_32913451_29_-_A1_GSP2	BRCA2	0.551977	1.46609	2.93219	0.369899
BRCA2_chr13_32913712_30_-_A1_GSP2	BRCA2	0.452381	1.3683	2.73659	0.267371
BRCA2_chr13_32913892_33_+_A1_GSP2	BRCA2	0.352372	1.27666	2.55332	0.164419
BRCA2_chr13_32913930_22_-_A1_GSP2	BRCA2	0.407353	1.32625	2.6525	0.221018
BRCA2_chr13_32914144_25_+_A1_GSP2	BRCA2	0.561564	1.47587	2.95174	0.379768
BRCA2_chr13_32914169_27_-_A1_GSP2	BRCA2	0.276928	1.21161	2.42322	0.0867542
BRCA2_chr13_32914382_26_+_A1_GSP2	BRCA2	0.26219	1.1993	2.3986	0.0715831
BRCA2_chr13_32914415_25_-_A1_GSP2	BRCA2	0.321559	1.24968	2.49936	0.132699
BRCA2_chr13_32914585_32_+_A1_GSP2	BRCA2	0.242939	1.1834	2.3668	0.0517649
BRCA2_chr13_32914635_28_-_A1_GSP2	BRCA2	0.422565	1.34031	2.68062	0.236678
BRCA2_chr13_32914825_25_+_A1_GSP2	BRCA2	0.444675	1.36101	2.72202	0.259439
BRCA2_chr13_32914903_32_-_A1_GSP2	BRCA2	0.46879	1.38395	2.7679	0.284263
BRCA2_chr13_32915118_33_-_A1_GSP2	BRCA2	0.386807	1.3075	2.61499	0.199868
BRCA2_chr13_32915345_26_-_A1_GSP2	BRCA2	0.368202	1.29074	2.58149	0.180715
BRCA2_chr13_32918622_41_+_A1_GSP2	BRCA2	0.116729	1.08427	2.16855	-0.0781587
BRCA2_chr13_32918699_39_+_A1_GSP2	BRCA2	0.233237	1.17547	2.35094	0.0417775
BRCA2_chr13_32918816_38_-_A1_GSP2	BRCA2	0.352479	1.27675	2.55351	0.164529
BRCA2_chr13_32920880_41_+_A1_GSP2	BRCA2	-0.134571	0.910941	1.82188	-0.336854
BRCA2_chr13_32921066_39_-_A1_GSP2	BRCA2	0.099554	1.07144	2.14288	-0.0958394
BRCA2_chr13_32928919_24_+_A1_GSP2	BRCA2	0.419597	1.33755	2.67511	0.233622
BRCA2_chr13_32929237_26_-_A1_GSP2	BRCA2	0.284706	1.21816	2.43632	0.0947619
BRCA2_chr13_32930502_21_+_A1_GSP2	BRCA2	0.263642	1.20051	2.40101	0.0730782
BRCA2_chr13_32930754_32_-_A1_GSP2	BRCA2	0.0202642	1.01415	2.02829	-0.177463
BRCA2_chr13_32931791_41_+_A1_GSP2	BRCA2	0.145846	1.10638	2.21276	-0.0481854
BRCA2_chr13_32932085_32_-_A1_GSP2	BRCA2	0.266524	1.20291	2.40581	0.0760442
BRCA2_chr13_32936840_31_-_A1_GSP2	BRCA2	0.260885	1.19821	2.39643	0.0702397
BRCA2_chr13_32937258_29_+_A1_GSP2	BRCA2	0.224915	1.16871	2.33742	0.0332105
BRCA2_chr13_32937451_29_+_A1_GSP2	BRCA2	0.364468	1.28741	2.57481	0.176871
BRCA2_chr13_32937481_29_-_A1_GSP2	BRCA2	0.506762	1.42086	2.84172	0.323353
BRCA2_chr13_32937677_32_-_A1_GSP2	BRCA2	0.142744	1.104	2.20801	-0.0513787
BRCA2_chr13_32944444_37_+_A1_GSP2	BRCA2	0.182891	1.13516	2.27031	-0.0100498
BRCA2_chr13_32944570_29_+_A1_GSP2	BRCA2	0.322555	1.25054	2.50109	0.133724
BRCA2_chr13_32944611_26_-_A1_GSP2	BRCA2	0.402882	1.32215	2.64429	0.216416
BRCA2_chr13_32944765_22_-_A1_GSP2	BRCA2	0.275694	1.21058	2.42115	0.0854846
BRCA2_chr13_32945056_27_+_A1_GSP2	BRCA2	-0.220846	0.858062	1.71612	-0.425668
BRCA2_chr13_32945250_40_-_A1_GSP2	BRCA2	0.178101	1.13139	2.26279	-0.0149812
BRCA2_chr13_32950717_28_+_A1_GSP2	BRCA2	0.129725	1.09408	2.18817	-0.0647807
BRCA2_chr13_32950881_26_+_A1_GSP2	BRCA2	0.315723	1.24464	2.48927	0.126692
BRCA2_chr13_32950931_31_-_A1_GSP2	BRCA2	0.180135	1.13299	2.26598	-0.0128869
BRCA2_chr13_32953590_22_-_A1_GSP2	BRCA2	0.450852	1.36685	2.7337	0.265798
BRCA2_chr13_32953851_29_+_A1_GSP2	BRCA2	0.373039	1.29508	2.59016	0.185694
BRCA2_chr13_32954087_33_-_A1_GSP2	BRCA2	0.478153	1.39296	2.78592	0.293902
BRCA2_chr13_32954081_32_+_A1_GSP2	BRCA2	0.375738	1.2975	2.59501	0.188473
BRCA2_chr13_32954350_25_-_A1_GSP2	BRCA2	0.41357	1.33198	2.66396	0.227418
BRCA2_chr13_32968756_35_+_A1_GSP2	BRCA2	0.164481	1.12076	2.24153	-0.0290019
BRCA2_chr13_32969025_25_+_A1_GSP2	BRCA2	0.422164	1.33994	2.67987	0.236264
BRCA2_chr13_32969072_26_-_A1_GSP2	BRCA2	0.3251	1.25275	2.5055	0.136344
BRCA2_chr13_32970991_29_+_A1_GSP2	BRCA2	0.139839	1.10178	2.20357	-0.0543683
BRCA2_chr13_32971221_32_-_A1_GSP2	BRCA2	0.325652	1.25323	2.50646	0.136913
BRCA2_chr13_32972245_41_+_A1_GSP2	BRCA2	0.322887	1.25083	2.50166	0.134066
BRCA2_chr13_32972416_29_+_A1_GSP2	BRCA2	0.442318	1.35879	2.71757	0.257013
BRCA2_chr13_32972453_28_-_A1_GSP2	BRCA2	0.39893	1.31853	2.63706	0.212348
BRCA2_chr13_32972662_27_+_A1_GSP2	BRCA2	0.375469	1.29726	2.59452	0.188196
BRCA2_chr13_32972690_27_-_A1_GSP2	BRCA2	0.407292	1.32619	2.65239	0.220956
BRCA2_chr13_32972913_27_-_A1_GSP2	BRCA2	0.395001	1.31494	2.62989	0.208303
RAC1_chr7_6426791_33_+_A1_GSP2	RAC1	0.871765	1.8299	3.6598	0.699098
RAC1_chr7_6426929_26_-_2Y_A1_GSP2	RAC1	-0.525981	0.694487	1.38897	-0.739784
ARID2_chr12_46123568_27_+_A1_GSP2	ARID2	-0.236427	0.848845	1.69769	-0.441708
ARID2_chr12_46123707_20_+_A1_GSP2	ARID2	-0.118461	0.92117	1.84234	-0.320271
ARID2_chr12_46123793_18_-_A1_GSP2	ARID2	-0.0202797	0.986042	1.97208	-0.2192
ARID2_chr12_46123937_23_-_A1_GSP2	ARID2	-0.153607	0.899	1.798	-0.356451
ARID2_chr12_46124968_23_+_A1_GSP2	ARID2	-0.536422	0.689479	1.37896	-0.750532
ARID2_chr12_46125104_36_-_A1_GSP2	ARID2	-0.426375	0.744129	1.48826	-0.637247
ARID2_chr12_46205113_31_+_A1_GSP2	ARID2	-0.196872	0.87244	1.74488	-0.400989
ARID2_chr12_46205342_29_-_A1_GSP2	ARID2	-0.298621	0.813029	1.62606	-0.505733
ARID2_chr12_46211386_37_+_10Y_A1_GSP2	ARID2	-0.625991	0.647975	1.29595	-0.842737
ARID2_chr12_46211550_29_+_A1_GSP2	ARID2	-0.270799	0.828861	1.65772	-0.477092
ARID2_chr12_46211580_28_-_A1_GSP2	ARID2	-0.431548	0.741466	1.48293	-0.642572
ARID2_chr12_46211734_36_-_A1_GSP2	ARID2	-0.603201	0.658292	1.31658	-0.819276
ARID2_chr12_46215292_30_-_A1_GSP2	ARID2	-0.231073	0.852001	1.704	-0.436197
ARID2_chr12_46230295_37_+_A1_GSP2	ARID2	-0.279967	0.82361	1.64722	-0.486529
ARID2_chr12_46230422_32_+_A1_GSP2	ARID2	-0.147622	0.902737	1.80547	-0.35029
ARID2_chr12_46230507_37_-_A1_GSP2	ARID2	-0.341735	0.789092	1.57818	-0.550115
ARID2_chr12_46230781_38_-_A1_GSP2	ARID2	-0.484547	0.714721	1.42944	-0.697131
ARID2_chr12_46231059_34_+_A1_GSP2	ARID2	-0.34531	0.787139	1.57428	-0.553796
ARID2_chr12_46231356_34_+_A1_GSP2	ARID2	-0.141911	0.906318	1.81264	-0.34441
ARID2_chr12_46231406_27_-_A1_GSP2	ARID2	-0.247183	0.84254	1.68508	-0.452781
ARID2_chr12_46231575_37_-_A1_GSP2	ARID2	-0.441346	0.736447	1.47289	-0.652658
ARID2_chr12_46233041_28_+_A1_GSP2	ARID2	-0.396697	0.759595	1.51919	-0.606695
ARID2_chr12_46233300_36_-_A1_GSP2	ARID2	-0.54278	0.686447	1.37289	-0.757077
ARID2_chr12_46240582_39_+_A1_GSP2	ARID2	-0.381687	0.767539	1.53508	-0.591243
ARID2_chr12_46240734_34_-_A1_GSP2	ARID2	-0.141194	0.906768	1.81354	-0.343673
ARID2_chr12_46242537_35_+_A1_GSP2	ARID2	-0.263981	0.832787	1.66557	-0.470073
ARID2_chr12_46242775_34_-_A1_GSP2	ARID2	-0.339174	0.790494	1.58099	-0.547479
ARID2_chr12_46243266_34_+_A1_GSP2	ARID2	-0.443774	0.735209	1.47042	-0.655157
ARID2_chr12_46243405_24_+_A1_GSP2	ARID2	-0.248447	0.841802	1.6836	-0.454082
ARID2_chr12_46243475_28_-_A1_GSP2	ARID2	-0.308406	0.807533	1.61507	-0.515806
ARID2_chr12_46243653_29_-_A1_GSP2	ARID2	-0.116082	0.92269	1.84538	-0.317821
ARID2_chr12_46243766_34_+_A1_GSP2	ARID2	-0.135275	0.910496	1.82099	-0.33758
ARID2_chr12_46243958_27_+_A1_GSP2	ARID2	-0.00201357	0.998605	1.99721	-0.200396
ARID2_chr12_46243986_26_-_A1_GSP2	ARID2	-0.147967	0.902521	1.80504	-0.350645
ARID2_chr12_46244197_27_+_A1_GSP2	ARID2	-0.212408	0.863095	1.72619	-0.416982
ARID2_chr12_46244229_25_-_A1_GSP2	ARID2	-0.160415	0.894768	1.78954	-0.363459
ARID2_chr12_46244428_29_+_A1_GSP2	ARID2	0.0497874	1.03511	2.07022	-0.147071
ARID2_chr12_46244458_36_-_A1_GSP2	ARID2	-0.184554	0.879921	1.75984	-0.388309
ARID2_chr12_46244670_26_+_A1_GSP2	ARID2	-0.124262	0.917474	1.83495	-0.326242
ARID2_chr12_46244702_26_-_A1_GSP2	ARID2	-0.315632	0.803499	1.607	-0.523245
ARID2_chr12_46244916_28_+_A1_GSP2	ARID2	-0.141173	0.906781	1.81356	-0.343651
ARID2_chr12_46244949_21_-_A1_GSP2	ARID2	-0.134877	0.910747	1.82149	-0.33717
ARID2_chr12_46245162_26_+_A1_GSP2	ARID2	-0.226286	0.854833	1.70967	-0.431269
ARID2_chr12_46245191_22_-_A1_GSP2	ARID2	-0.180142	0.882616	1.76523	-0.383767
ARID2_chr12_46245402_23_+_A1_GSP2	ARID2	-0.202641	0.868959	1.73792	-0.406928
ARID2_chr12_46245434_25_-_A1_GSP2	ARID2	-0.671785	0.627729	1.25546	-0.889879
ARID2_chr12_46245616_34_+_A1_GSP2	ARID2	-0.212737	0.862898	1.7258	-0.417321
ARID2_chr12_46245662_34_-_A1_GSP2	ARID2	-0.200903	0.870006	1.74001	-0.405139
ARID2_chr12_46245856_26_+_A1_GSP2	ARID2	-0.049037	0.966581	1.93316	-0.248803
ARID2_chr12_46245888_28_-_A1_GSP2	ARID2	-0.231862	0.851535	1.70307	-0.437009
ARID2_chr12_46246088_29_+_A1_GSP2	ARID2	-0.298129	0.813307	1.62661	-0.505226
ARID2_chr12_46246123_31_-_A1_GSP2	ARID2	-0.154414	0.898497	1.79699	-0.357282
ARID2_chr12_46246319_31_+_A1_GSP2	ARID2	-0.325845	0.797831	1.59566	-0.533758
ARID2_chr12_46246359_28_-_A1_GSP2	ARID2	-0.21413	0.862066	1.72413	-0.418755
ARID2_chr12_46246548_20_+_A1_GSP2	ARID2	-0.268329	0.830281	1.66056	-0.474549
ARID2_chr12_46246586_33_-_A1_GSP2	ARID2	-0.167724	0.890246	1.78049	-0.370984
ARID2_chr12_46246717_37_-_A1_GSP2	ARID2	-0.306663	0.808509	1.61702	-0.514012
ARID2_chr12_46254541_27_+_A1_GSP2	ARID2	-0.256224	0.837277	1.67455	-0.462087
ARID2_chr12_46254824_34_-_A1_GSP2	ARID2	-0.110659	0.926165	1.85233	-0.312239
ARID2_chr12_46285459_33_+_A1_GSP2	ARID2	-0.29503	0.815055	1.63011	-0.502036
ARID2_chr12_46285712_34_-_A1_GSP2	ARID2	-0.212586	0.862989	1.72598	-0.417165
ARID2_chr12_46285751_25_+_A1_GSP2	ARID2	0.0166128	1.01158	2.02316	-0.181221
ARID2_chr12_46285920_31_-_A1_GSP2	ARID2	-0.379083	0.768926	1.53785	-0.588563
ARID2_chr12_46287149_30_+_A1_GSP2	ARID2	-0.350729	0.784188	1.56838	-0.559374
ARID2_chr12_46287292_31_+_A1_GSP2	ARID2	-0.307996	0.807763	1.61553	-0.515384
ARID2_chr12_46287419_28_-_A1_GSP2	ARID2	0.239903	1.18091	2.36183	0.0486404
ARID2_chr12_46287613_31_-_A1_GSP2	ARID2	-0.348276	0.785522	1.57104	-0.556849
ARID2_chr12_46298675_32_+_A1_GSP2	ARID2	-0.395241	0.760362	1.52072	-0.605196
ARID2_chr12_46298889_31_-_A1_GSP2	ARID2	-0.233526	0.850554	1.70111	-0.438722
SF3B1_chr2_198266662_39_+_A1_GSP2	SF3B1	0.295804	1.22757	2.45514	0.106186
SF3B1_chr2_198266757_30_-_A1_GSP2	SF3B1	0.291508	1.22392	2.44784	0.101764
SF3B1_chr2_198266863_27_-_A1_GSP2	SF3B1	0.419669	1.33762	2.67524	0.233697
SF3B1_chr2_198267186_23_+_A1_GSP2	SF3B1	0.313711	1.2429	2.4858	0.12462
SF3B1_chr2_198267321_23_+_A1_GSP2	SF3B1	0.253888	1.19242	2.38483	0.063037
SF3B1_chr2_198267444_24_-_A1_GSP2	SF3B1	0.399284	1.31885	2.63771	0.212712
SF3B1_chr2_198267565_34_-_A1_GSP2	SF3B1	0.149091	1.10887	2.21774	-0.0448443
PBRM1_chr3_52582024_29_+_A1_GSP2	PBRM1	0.349661	1.27426	2.54852	0.161629
PBRM1_chr3_52582289_30_-_A1_GSP2	PBRM1	0.21493	1.16065	2.3213	0.0229322
PBRM1_chr3_52584391_28_+_A1_GSP2	PBRM1	0.167995	1.1235	2.24699	-0.0253837
PBRM1_chr3_52584607_21_+_A1_GSP2	PBRM1	0.517322	1.4313	2.86259	0.334224
PBRM1_chr3_52584657_21_-_A1_GSP2	PBRM1	0.29347	1.22558	2.45117	0.103784
PBRM1_chr3_52584727_29_+_A1_GSP2	PBRM1	0.294205	1.22621	2.45242	0.104541
PBRM1_chr3_52584849_23_-_A1_GSP2	PBRM1	0.191693	1.1421	2.28421	-0.000989096
PBRM1_chr3_52588700_35_+_A1_GSP2	PBRM1	0.0718956	1.0511	2.10219	-0.124312
PBRM1_chr3_52588898_28_-_A1_GSP2	PBRM1	0.607471	1.52359	3.04717	0.427026
PBRM1_chr3_52595754_25_+_A1_GSP2	PBRM1	0.178872	1.132	2.264	-0.0141866
PBRM1_chr3_52595799_26_-_A1_GSP2	PBRM1	0.38438	1.3053	2.6106	0.197369
PBRM1_chr3_52595990_28_-_A1_GSP2	PBRM1	0.15881	1.11637	2.23273	-0.0348398
PBRM1_chr3_52597256_32_+_A1_GSP2	PBRM1	0.250894	1.18994	2.37989	0.0599545
PBRM1_chr3_52597529_26_-_A1_GSP2	PBRM1	0.564711	1.47909	2.95818	0.383008
PBRM1_chr3_52598010_29_+_A1_GSP2	PBRM1	0.530532	1.44446	2.88892	0.347822
PBRM1_chr3_52598276_32_-_A1_GSP2	PBRM1	0.353637	1.27778	2.55556	0.165721
PBRM1_chr3_52610476_23_+_A1_GSP2	PBRM1	0.332738	1.2594	2.5188	0.144207
PBRM1_chr3_52610752_33_-_A1_GSP2	PBRM1	0.522306	1.43625	2.8725	0.339354
PBRM1_chr3_52613038_29_+_A1_GSP2	PBRM1	0.296044	1.22777	2.45555	0.106434
PBRM1_chr3_52613086_21_-_A1_GSP2	PBRM1	0.476236	1.39111	2.78222	0.291928
PBRM1_chr3_52613230_30_-_A1_GSP2	PBRM1	0.310119	1.23981	2.47962	0.120923
PBRM1_chr3_52620401_35_+_A1_GSP2	PBRM1	0.306433	1.23665	2.47329	0.117128
PBRM1_chr3_52620456_23_-_A1_GSP2	PBRM1	0.577005	1.49175	2.9835	0.395662
PBRM1_chr3_52620516_23_+_A1_GSP2	PBRM1	0.469708	1.38483	2.76966	0.285208
PBRM1_chr3_52620619_27_-_A1_GSP2	PBRM1	0.425819	1.34333	2.68667	0.240027
PBRM1_chr3_52620715_31_-_2Y_A1_GSP2	PBRM1	0.440813	1.35737	2.71474	0.255463
PBRM1_chr3_52621330_31_+_A1_GSP2	PBRM1	0.4166	1.33478	2.66956	0.230537
PBRM1_chr3_52621482_26_+_A1_GSP2	PBRM1	0.66667	1.5874	3.17481	0.487966
PBRM1_chr3_52621528_19_-_A1_GSP2	PBRM1	0.602904	1.51877	3.03754	0.422324
PBRM1_chr3_52623030_33_+_A1_GSP2	PBRM1	0.13954	1.10155	2.20311	-0.0546765
PBRM1_chr3_52623300_25_-_A1_GSP2	PBRM1	0.302901	1.23362	2.46724	0.113492
PBRM1_chr3_52637477_27_+_9S_A1_GSP2	PBRM1	0.464989	1.38031	2.76061	0.28035
PBRM1_chr3_52637606_30_-_6R_A1_GSP2	PBRM1	0.156168	1.11432	2.22865	-0.0375591
PBRM1_chr3_52637754_31_-_A1_GSP2	PBRM1	0.236807	1.17838	2.35676	0.0454527
PBRM1_chr3_52643264_38_+_A1_GSP2	PBRM1	0.374625	1.2965	2.59301	0.187327
PBRM1_chr3_52643328_24_-_A1_GSP2	PBRM1	0.503531	1.41768	2.83536	0.320026
PBRM1_chr3_52643541_29_+_A1_GSP2	PBRM1	0.46456	1.3799	2.75979	0.279908
PBRM1_chr3_52643570_25_-_A1_GSP2	PBRM1	0.478481	1.39328	2.78655	0.29424
PBRM1_chr3_52643766_30_+_A1_GSP2	PBRM1	0.575305	1.48999	2.97999	0.393913
PBRM1_chr3_52643798_27_-_A1_GSP2	PBRM1	0.498199	1.41245	2.8249	0.314538
PBRM1_chr3_52644025_26_-_A1_GSP2	PBRM1	0.281694	1.21562	2.43124	0.0916608
PBRM1_chr3_52649325_35_+_A1_GSP2	PBRM1	0.210062	1.15674	2.31348	0.0179205
PBRM1_chr3_52649509_40_-_A1_GSP2	PBRM1	0.236763	1.17835	2.35669	0.0454072
PBRM1_chr3_52651237_24_+_A1_GSP2	PBRM1	0.412646	1.33112	2.66225	0.226467
PBRM1_chr3_52651506_30_+_A1_GSP2	PBRM1	0.692537	1.61612	3.23225	0.514595
PBRM1_chr3_52651556_23_-_A1_GSP2	PBRM1	0.348235	1.273	2.546	0.16016
PBRM1_chr3_52661255_27_+_A1_GSP2	PBRM1	0.287149	1.22023	2.44045	0.0972762
PBRM1_chr3_52661392_24_-_A1_GSP2	PBRM1	0.133705	1.09711	2.19422	-0.060683
PBRM1_chr3_52662819_31_+_31M_A1_GSP2	PBRM1	0.356306	1.28014	2.56029	0.168469
PBRM1_chr3_52663107_29_-_A1_GSP2	PBRM1	0.369169	1.29161	2.58322	0.181711
PBRM1_chr3_52668561_20_+_A1_GSP2	PBRM1	0.582351	1.49729	2.99457	0.401166
PBRM1_chr3_52668854_31_-_A1_GSP2	PBRM1	0.0502711	1.03546	2.07092	-0.146573
PBRM1_chr3_52675940_27_+_A1_GSP2	PBRM1	0.33176	1.25855	2.51709	0.1432
PBRM1_chr3_52675987_28_-_A1_GSP2	PBRM1	0.325449	1.25305	2.50611	0.136704
PBRM1_chr3_52676078_36_-_A1_GSP2	PBRM1	0.382206	1.30333	2.60667	0.195131
PBRM1_chr3_52677226_27_+_A1_GSP2	PBRM1	0.282449	1.21626	2.43252	0.0924382
PBRM1_chr3_52677381_31_-_A1_GSP2	PBRM1	0.172506	1.12701	2.25403	-0.0207409
PBRM1_chr3_52678688_22_+_A1_GSP2	PBRM1	0.341079	1.2667	2.53341	0.152793
PBRM1_chr3_52678834_29_-_A1_GSP2	PBRM1	0.26945	1.20535	2.4107	0.0790566
PBRM1_chr3_52682296_39_+_A1_GSP2	PBRM1	0.238451	1.17972	2.35945	0.0471449
PBRM1_chr3_52682479_30_-_A1_GSP2	PBRM1	0.263469	1.20036	2.40072	0.0728997
PBRM1_chr3_52685717_34_+_A1_GSP2	PBRM1	0.0997717	1.0716	2.14321	-0.0956153
PBRM1_chr3_52685842_31_-_A1_GSP2	PBRM1	0.247002	1.18674	2.37348	0.0559483
PBRM1_chr3_52692181_29_+_A1_GSP2	PBRM1	0.22859	1.17169	2.34338	0.0369946
PBRM1_chr3_52692238_26_-_A1_GSP2	PBRM1	0.234085	1.17616	2.35232	0.0426513
PBRM1_chr3_52692376_36_-_A1_GSP2	PBRM1	0.128652	1.09327	2.18654	-0.0658854
PBRM1_chr3_52696114_22_+_A1_GSP2	PBRM1	0.0282823	1.0198	2.03959	-0.169209
PBRM1_chr3_52696221_29_+_A1_GSP2	PBRM1	0.213031	1.15912	2.31824	0.0209771
PBRM1_chr3_52696252_19_-_A1_GSP2	PBRM1	0.461614	1.37708	2.75416	0.276876
PBRM1_chr3_52696346_28_-_23R_A1_GSP2	PBRM1	0.320787	1.24901	2.49802	0.131905
PBRM1_chr3_52702452_33_+_A1_GSP2	PBRM1	0.365173	1.28804	2.57607	0.177596
PBRM1_chr3_52702730_31_-_A1_GSP2	PBRM1	0.0933627	1.06685	2.13371	-0.102213
PBRM1_chr3_52712486_23_+_A1_GSP2	PBRM1	0.14655	1.10692	2.21384	-0.0474605
PBRM1_chr3_52712543_25_-_A1_GSP2	PBRM1	0.444507	1.36085	2.7217	0.259266
PBRM1_chr3_52712648_26_-_A1_GSP2	PBRM1	0.09664	1.06928	2.13856	-0.0988391
PBRM1_chr3_52713556_26_+_A1_GSP2	PBRM1	0.139911	1.10184	2.20367	-0.054295
PBRM1_chr3_52713660_21_-_A1_GSP2	PBRM1	0.35078	1.27525	2.5505	0.16278
PBRM1_chr3_52713756_33_-_A1_GSP2	PBRM1	0.204051	1.15193	2.30386	0.0117333
MDM2_chr12_69202938_31_+_A1_GSP2	MDM2	0.128681	1.09329	2.18659	-0.0658548
MDM2_chr12_69203134_28_-_A1_GSP2	MDM2	0.243653	1.18399	2.36797	0.0525003
MDM2_chr12_69207272_21_+_A1_GSP2	MDM2	0.150118	1.10966	2.21932	-0.0437874
MDM2_chr12_69207412_37_-_A1_GSP2	MDM2	-0.117912	0.92152	1.84304	-0.319705
MDM2_chr12_69210490_32_+_A1_GSP2	MDM2	0.164079	1.12045	2.2409	-0.0294155
MDM2_chr12_69210757_26_-_A1_GSP2	MDM2	0.29504	1.22692	2.45384	0.105399
MDM2_chr12_69218103_25_+_A1_GSP2	MDM2	0.269245	1.20518	2.41035	0.0788456
MDM2_chr12_69218257_33_-_A1_GSP2	MDM2	0.0968048	1.0694	2.1388	-0.0986694
MDM2_chr12_69222483_36_+_A1_GSP2	MDM2	0.156085	1.11426	2.22852	-0.0376442
MDM2_chr12_69222727_30_-_A1_GSP2	MDM2	0.0850029	1.06069	2.12138	-0.110819
MDM2_chr12_69230407_29_+_A1_GSP2	MDM2	0.19782	1.14696	2.29393	0.00531826
MDM2_chr12_69230571_33_-_A1_GSP2	MDM2	0.115696	1.0835	2.167	-0.0792224
KRAS_chr12_25362527_29_+_25M_A1_GSP2	KRAS	-0.647429	0.638417	1.27683	-0.864806
KRAS_chr12_25362882_27_-_A1_GSP2	KRAS	-0.780263	0.582261	1.16452	-1.00155
KRAS_chr12_25369037_25_-_A1_GSP2	KRAS	-0.815125	0.568359	1.13672	-1.03744
KRAS_chr12_25369562_36_+_A1_GSP2	KRAS	-0.815119	0.568362	1.13672	-1.03743
KRAS_chr12_25370475_34_-_A1_GSP2	KRAS	-1.20342	0.434245	0.86849	-1.43716
KRAS_chr12_25375755_31_+_A1_GSP2	KRAS	-0.996763	0.501123	1.00225	-1.22442
KRAS_chr12_25375817_25_-_A1_GSP2	KRAS	-0.8849	0.541525	1.08305	-1.10927
KRAS_chr12_25376291_30_+_A1_GSP2	KRAS	-1.06988	0.476358	0.952716	-1.29969
KRAS_chr12_25376359_24_-_A1_GSP2	KRAS	-0.891609	0.539013	1.07803	-1.11617
KRAS_chr12_25378036_25_-_A1_GSP2	KRAS	-0.73349	0.601447	1.20289	-0.953399
KRAS_chr12_25378386_26_+_A1_GSP2	KRAS	-0.862434	0.550024	1.10005	-1.08614
KRAS_chr12_25378514_38_+_A1_GSP2	KRAS	-0.839497	0.558838	1.11768	-1.06253
KRAS_chr12_25378592_25_-_A1_GSP2	KRAS	-0.745055	0.596645	1.19329	-0.965305
KRAS_chr12_25378765_31_-_A1_GSP2	KRAS	-1.04531	0.484542	0.969085	-1.27439
KRAS_chr12_25379668_31_-_A1_GSP2	KRAS	-0.952413	0.516768	1.03354	-1.17877
KRAS_chr12_25379959_22_+_A1_GSP2	KRAS	-0.793181	0.57707	1.15414	-1.01485
KRAS_chr12_25380237_25_+_A1_GSP2	KRAS	-0.376595	0.770253	1.54051	-0.586001
KRAS_chr12_25380283_27_-_A1_GSP2	KRAS	-0.641409	0.641087	1.28217	-0.858608
KRAS_chr12_25380359_28_-_A1_GSP2	KRAS	-0.500426	0.706898	1.4138	-0.713477
KRAS_chr12_25382570_27_-_A1_GSP2	KRAS	-0.961764	0.513429	1.02686	-1.18839
KRAS_chr12_25388860_21_+_A1_GSP2	KRAS	-0.970857	0.510203	1.02041	-1.19775
KRAS_chr12_25388911_22_-_A1_GSP2	KRAS	-1.61845	0.325685	0.65137	-1.86441
KRAS_chr12_25391462_28_-_A1_GSP2	KRAS	-1.0305	0.489541	0.979083	-1.25915
KRAS_chr12_25392488_39_-_A1_GSP2	KRAS	-1.17948	0.441511	0.883022	-1.41251
KRAS_chr12_25398155_27_+_A1_GSP2	KRAS	-0.998051	0.500676	1.00135	-1.22575
KRAS_chr12_25398252_23_+_A1_GSP2	KRAS	-0.678518	0.624807	1.24961	-0.896809
KRAS_chr12_25398296_32_-_A1_GSP2	KRAS	-0.879803	0.543442	1.08688	-1.10402
KRAS_chr12_25398364_35_-_A1_GSP2	KRAS	-1.12072	0.459864	0.919728	-1.35203
KRAS_chr12_25400159_39_+_A1_GSP2	KRAS	-1.12259	0.45927	0.91854	-1.35395
TP53_chr17_7572900_25_+_A1_GSP2	TP53	0.27269	1.20806	2.41612	0.0823923
TP53_chr17_7573015_23_-_A1_GSP2	TP53	0.270997	1.20664	2.41328	0.0806491
TP53_chr17_7573840_28_+_A1_GSP2	TP53	0.353557	1.27771	2.55541	0.165639
TP53_chr17_7574075_36_-_A1_GSP2	TP53	0.357379	1.2811	2.56219	0.169573
TP53_chr17_7576469_31_+_A1_GSP2	TP53	0.286553	1.21972	2.43945	0.0966632
TP53_chr17_7576685_30_-_A1_GSP2	TP53	0.546441	1.46048	2.92096	0.364199
TP53_chr17_7576821_25_+_A1_GSP2	TP53	0.277785	1.21233	2.42466	0.0876369
TP53_chr17_7576968_25_-_A1_GSP2	TP53	0.257342	1.19527	2.39055	0.0665922
TP53_chr17_7576967_24_+_A1_GSP2	TP53	0.169953	1.12502	2.25004	-0.0233681
TP53_chr17_7577174_26_-_A1_GSP2	TP53	0.199624	1.1484	2.2968	0.00717589
TP53_chr17_7577478_19_+_A1_GSP2	TP53	0.453651	1.3695	2.739	0.268679
TP53_chr17_7577617_21_-_A1_GSP2	TP53	0.357396	1.28111	2.56222	0.169591
TP53_chr17_7578133_22_+_A1_GSP2	TP53	0.598394	1.51403	3.02806	0.417681
TP53_chr17_7578290_27_-_A1_GSP2	TP53	0.139508	1.10153	2.20306	-0.05471
TP53_chr17_7578335_21_+_A1_GSP2	TP53	0.627216	1.54458	3.08916	0.447352
TP53_chr17_7578572_25_-_A1_GSP2	TP53	0.296391	1.22807	2.45614	0.10679
TP53_chr17_7579256_21_+_A1_GSP2	TP53	0.554857	1.46902	2.93805	0.372864
TP53_chr17_7579485_23_+_A1_GSP2	TP53	0.367455	1.29007	2.58015	0.179945
TP53_chr17_7579522_26_-_A1_GSP2	TP53	0.53012	1.44405	2.8881	0.347399
TP53_chr17_7579594_24_-_A1_GSP2	TP53	0.342678	1.26811	2.53622	0.15444
TP53_chr17_7579735_28_-_A1_GSP2	TP53	0.332579	1.25926	2.51853	0.144044
TP53_chr17_7579810_21_+_A1_GSP2	TP53	0.33029	1.25727	2.51453	0.141687
TP53_chr17_7579949_25_-_A1_GSP2	TP53	0.328497	1.2557	2.51141	0.139841
TP53_chr17_7590626_24_+_A1_GSP2	TP53	0.265984	1.20246	2.40491	0.0754889
TP53_chr17_7590902_23_-_A1_GSP2	TP53	0.376171	1.29789	2.59578	0.188918
GNAQ_chr9_80409268_30_+_A1_GSP2	GNAQ	-0.0587522	0.960094	1.92019	-0.258805
GNAQ_chr9_80409441_29_+_A1_GSP2	GNAQ	0.0871951	1.0623	2.12461	-0.108562
GNAQ_chr9_80409495_26_-_A1_GSP2	GNAQ	0.152699	1.11165	2.22329	-0.0411304
GNAQ_chr9_80409573_36_-_A1_GSP2	GNAQ	0.0512225	1.03614	2.07229	-0.145593
GNAQ_chr9_80412382_28_+_A1_GSP2	GNAQ	-0.420434	0.7472	1.4944	-0.63113
GNAQ_chr9_80412604_24_-_A1_GSP2	GNAQ	-0.511217	0.70163	1.40326	-0.724585
CCND1_chr11_69450794_22_+_A1_GSP2	CCND1	0.156517	1.11459	2.22919	-0.0372004
CCND1_chr11_69456099_22_+_A1_GSP2	CCND1	0.281445	1.21541	2.43082	0.0914044
CCND1_chr11_69456199_24_-_A1_GSP2	CCND1	0.232587	1.17494	2.34988	0.0411085
CCND1_chr11_69457266_18_+_A1_GSP2	CCND1	0.183227	1.13542	2.27084	-0.00970383
CCND1_chr11_69457348_26_-_A1_GSP2	CCND1	0.231968	1.17444	2.34887	0.0404713
CCND1_chr11_69457714_17_+_A1_GSP2	CCND1	0.369908	1.29227	2.58454	0.182471
CCND1_chr11_69458790_21_-_A1_GSP2	CCND1	-0.0702321	0.952485	1.90497	-0.270622
CCND1_chr11_69460695_21_+_A1_GSP2	CCND1	0.0924964	1.06621	2.13243	-0.103105
CCND1_chr11_69461345_23_+_A1_GSP2	CCND1	0.225271	1.169	2.33799	0.0335776
CCND1_chr11_69461396_24_-_A1_GSP2	CCND1	0.12706	1.09207	2.18413	-0.0675239
CCND1_chr11_69461705_20_+_A1_GSP2	CCND1	0.13792	1.10032	2.20064	-0.0563438
CCND1_chr11_69461733_25_-_A1_GSP2	CCND1	0.15239	1.11141	2.22282	-0.0414488
CCND1_chr11_69461808_21_+_A1_GSP2	CCND1	0.0901318	1.06447	2.12893	-0.105539
CCND1_chr11_69462575_19_+_A1_GSP2	CCND1	0.292039	1.22437	2.44874	0.10231
CCND1_chr11_69462666_20_-_A1_GSP2	CCND1	0.126533	1.09167	2.18333	-0.0680662
CCND1_chr11_69462882_25_+_A1_GSP2	CCND1	0.0259796	1.01817	2.03634	-0.171579
CCND1_chr11_69462958_20_-_A1_GSP2	CCND1	0.096785	1.06939	2.13878	-0.0986898
CCND1_chr11_69463825_20_+_A1_GSP2	CCND1	0.0276127	1.01932	2.03865	-0.169898
CCND1_chr11_69464761_29_+_A1_GSP2	CCND1	0.0402089	1.02826	2.05653	-0.156931
CCND1_chr11_69464799_25_-_A1_GSP2	CCND1	0.354881	1.27888	2.55776	0.167001
CCND1_chr11_69464992_22_+_A1_GSP2	CCND1	0.215994	1.1615	2.32301	0.0240272
CCND1_chr11_69465466_27_+_A1_GSP2	CCND1	0.161757	1.11865	2.2373	-0.0318054
CCND1_chr11_69465514_23_-_A1_GSP2	CCND1	0.314736	1.24378	2.48757	0.125676
CCND1_chr11_69465910_20_+_A1_GSP2	CCND1	0.24005	1.18103	2.36207	0.0487915
CCND1_chr11_69466125_25_-_A1_GSP2	CCND1	-0.269809	0.829429	1.65886	-0.476073
CCND1_chr11_69466707_25_+_A1_GSP2	CCND1	-0.593565	0.662704	1.32541	-0.809356
CCND1_chr11_69466747_20_-_A1_GSP2	CCND1	0.493467	1.40782	2.81565	0.309667
CCND1_chr11_69470994_21_+_A1_GSP2	CCND1	0.082835	1.0591	2.11819	-0.11305
ARID1B_chr6_157099042_19_+_A1_GSP2	ARID1B	-0.786707	0.579666	1.15933	-1.00818
ARID1B_chr6_157099249_21_+_A1_GSP2	ARID1B	-0.271178	0.828643	1.65729	-0.477482
ARID1B_chr6_157099270_19_-_A1_GSP2	ARID1B	-0.867326	0.548162	1.09632	-1.09117
ARID1B_chr6_157099461_24_+_A1_GSP2	ARID1B	-1.76936	0.293338	0.586676	-2.01976
ARID1B_chr6_157099519_18_-_A1_GSP2	ARID1B	-0.0866748	0.941691	1.88338	-0.287549
ARID1B_chr6_157099804_21_+_A1_GSP2	ARID1B	-0.458169	0.727909	1.45582	-0.669976
ARID1B_chr6_157099826_19_-_A1_GSP2	ARID1B	-1.08124	0.472622	0.945243	-1.31139
ARID1B_chr6_157099950_20_-_A1_GSP2	ARID1B	-0.534542	0.690378	1.38076	-0.748596
ARID1B_chr6_157099932_19_+_A1_GSP2	ARID1B	-1.40189	0.378433	0.756866	-1.64147
ARID1B_chr6_157100311_20_+_A1_GSP2	ARID1B	-0.873121	0.545964	1.09193	-1.09714
ARID1B_chr6_157100339_17_-_A1_GSP2	ARID1B	-0.905005	0.534031	1.06806	-1.12996
ARID1B_chr6_157100669_24_-_A1_GSP2	ARID1B	-1.17373	0.443274	0.886548	-1.40659
ARID1B_chr6_157150281_33_+_A1_GSP2	ARID1B	-0.750657	0.594333	1.18867	-0.971072
ARID1B_chr6_157150599_23_-_A1_GSP2	ARID1B	-0.790228	0.578253	1.15651	-1.01181
ARID1B_chr6_157192708_31_+_A1_GSP2	ARID1B	-0.991551	0.502937	1.00587	-1.21906
ARID1B_chr6_157192793_27_-_A1_GSP2	ARID1B	-1.12293	0.459161	0.918321	-1.3543
ARID1B_chr6_157222473_28_+_A1_GSP2	ARID1B	-0.917776	0.529325	1.05865	-1.14311
ARID1B_chr6_157222693_20_-_1R_A1_GSP2	ARID1B	-0.807517	0.571364	1.14273	-1.02961
ARID1B_chr6_157256541_39_+_A1_GSP2	ARID1B	-1.04817	0.483581	0.967162	-1.27734
ARID1B_chr6_157256723_33_-_A1_GSP2	ARID1B	-1.00761	0.497371	0.994742	-1.23558
ARID1B_chr6_157405740_31_+_21R_A1_GSP2	ARID1B	-1.22835	0.426805	0.85361	-1.46282
ARID1B_chr6_157406080_32_-_A1_GSP2	ARID1B	-0.875733	0.544977	1.08995	-1.09983
ARID1B_chr6_157431542_30_+_A1_GSP2	ARID1B	-1.07585	0.47439	0.948781	-1.30584
ARID1B_chr6_157431702_29_-_A1_GSP2	ARID1B	-1.09943	0.466701	0.933401	-1.33011
ARID1B_chr6_157454103_29_+_A1_GSP2	ARID1B	-1.14779	0.451317	0.902634	-1.37989
ARID1B_chr6_157454348_24_-_A1_GSP2	ARID1B	-0.84834	0.555423	1.11085	-1.07163
ARID1B_chr6_157469681_32_+_A1_GSP2	ARID1B	-0.734306	0.601107	1.20221	-0.954239
ARID1B_chr6_157469842_22_+_A1_GSP2	ARID1B	-0.336329	0.792054	1.58411	-0.544551
ARID1B_chr6_157469894_20_-_A1_GSP2	ARID1B	-0.7861	0.57991	1.15982	-1.00756
ARID1B_chr6_157470119_20_-_A1_GSP2	ARID1B	-0.948883	0.518034	1.03607	-1.17513
ARID1B_chr6_157488132_23_+_A1_GSP2	ARID1B	-0.953605	0.516341	1.03268	-1.17999
ARID1B_chr6_157488321_18_-_A1_GSP2	ARID1B	-0.890154	0.539556	1.07911	-1.11467
ARID1B_chr6_157495081_27_+_A1_GSP2	ARID1B	-1.09878	0.46691	0.933821	-1.32944
ARID1B_chr6_157495253_20_-_A1_GSP2	ARID1B	-0.960647	0.513826	1.02765	-1.18724
ARID1B_chr6_157495912_38_+_A1_GSP2	ARID1B	-0.885324	0.541366	1.08273	-1.1097
ARID1B_chr6_157496186_40_-_A1_GSP2	ARID1B	-0.939101	0.521558	1.04312	-1.16506
ARID1B_chr6_157502078_21_+_A1_GSP2	ARID1B	-1.03707	0.487317	0.974633	-1.26591
ARID1B_chr6_157502341_29_-_1R_A1_GSP2	ARID1B	-0.976141	0.508338	1.01668	-1.20319
ARID1B_chr6_157505333_24_+_A1_GSP2	ARID1B	-1.0083	0.497133	0.994266	-1.23629
ARID1B_chr6_157505520_18_+_A1_GSP2	ARID1B	-0.850409	0.554628	1.10926	-1.07376
ARID1B_chr6_157505633_22_-_A1_GSP2	ARID1B	-1.29257	0.408224	0.816448	-1.52893
ARID1B_chr6_157510746_23_+_A1_GSP2	ARID1B	-1.09778	0.467236	0.934473	-1.32841
ARID1B_chr6_157510811_23_-_A1_GSP2	ARID1B	-0.923357	0.527281	1.05456	-1.14885
ARID1B_chr6_157510931_28_-_A1_GSP2	ARID1B	-1.07641	0.474206	0.948412	-1.30642
ARID1B_chr6_157511116_27_+_A1_GSP2	ARID1B	-1.04308	0.485289	0.970578	-1.2721
ARID1B_chr6_157511372_23_-_A1_GSP2	ARID1B	-1.03107	0.489348	0.978696	-1.25973
ARID1B_chr6_157517243_24_+_A1_GSP2	ARID1B	-0.831509	0.561941	1.12388	-1.0543
ARID1B_chr6_157517482_25_-_A1_GSP2	ARID1B	-1.05786	0.480343	0.960686	-1.28732
ARID1B_chr6_157519911_31_+_27R_A1_GSP2	ARID1B	-1.01303	0.495503	0.991006	-1.24117
ARID1B_chr6_157520043_19_-_3Y_A1_GSP2	ARID1B	-0.906054	0.533643	1.06729	-1.13104
ARID1B_chr6_157521786_31_+_A1_GSP2	ARID1B	-1.07565	0.474458	0.948916	-1.30563
ARID1B_chr6_157522079_19_+_A1_GSP2	ARID1B	-0.905599	0.533811	1.06762	-1.13057
ARID1B_chr6_157522104_21_-_A1_GSP2	ARID1B	-0.787235	0.579454	1.15891	-1.00873
ARID1B_chr6_157522334_19_+_A1_GSP2	ARID1B	-0.763482	0.589073	1.17815	-0.984275
ARID1B_chr6_157522359_24_-_24Y_A1_GSP2	ARID1B	-0.986268	0.504782	1.00956	-1.21362
ARID1B_chr6_157522630_31_-_A1_GSP2	ARID1B	-0.746732	0.595952	1.1919	-0.967031
ARID1B_chr6_157524953_33_+_A1_GSP2	ARID1B	-1.05315	0.481915	0.963829	-1.28247
ARID1B_chr6_157525024_27_+_A1_GSP2	ARID1B	-0.883381	0.542095	1.08419	-1.1077
ARID1B_chr6_157525132_25_-_A1_GSP2	ARID1B	-0.948875	0.518036	1.03607	-1.17512
ARID1B_chr6_157527243_30_+_A1_GSP2	ARID1B	-1.02793	0.490412	0.980825	-1.25651
ARID1B_chr6_157527519_23_+_A1_GSP2	ARID1B	-0.820203	0.566362	1.13272	-1.04266
ARID1B_chr6_157527549_23_-_A1_GSP2	ARID1B	-0.749644	0.59475	1.1895	-0.970029
ARID1B_chr6_157527781_23_+_A1_GSP2	ARID1B	-0.801774	0.573643	1.14729	-1.02369
ARID1B_chr6_157527819_21_-_A1_GSP2	ARID1B	-0.86567	0.548792	1.09758	-1.08947
[truncated: 265 more rows]

## Sheet: HCI-CM053
Primer	Gene	Normalized Log2 Value	Fold Change	Observed Copies	Z-Score
[truncated: 1,398 more rows]

[truncated: 11 more sheets: HCI-ASM020, HCI-ASM021, HCI-ASM084, HCI-AM085, HCI-AM086, HCI-AM087, HCI-AM088, HCI-AM090, HCI-ASM091, HCI-AM092, HCI-AM093]
