# Supplementary material for: Receptor tyrosine kinase inhibition leads to regression of acral melanoma by targeting the tumor microenvironment
Source: J Exp Clin Cancer Res. 2024 Dec 3;43:317. doi: 10.1186/s13046-024-03234-1 (PMC11613472; doi:10.1186/s13046-024-03234-1)
Supplement: Supplementary file 14 — Supplemental Material 14. Supplemental Table 1. [file 13046_2024_3234_MOESM14_ESM.xlsx]

## Sheet: Clinical Tumors
PDX ID	Other Alias IDs	Melanoma Subtype	Gender	Patient Age at diagnosis	Race, Ethnicity	Stage at presentation	Primary Tumor Location	Known distant metastic sites	PDX tumor origin	PDX tumor tissue type	Clinical molecular pathology tissue source and method	Clinically identified Mutations	Treatments prior to PDX collection	Treatments during PDX collection	Treatments after PDX collection	Patient status, 3/2024 (alive/dead)
HCI-AM085	MTG085	acral	F	64	White, Non-Hispanic	3B	R palmar thumb skin	R middle lobe lung	R middle lobe lung	distant metastasis	Right middle lobe of lung, NGS	CDK4/MDM2 amplification, NF1 splice site 4826_4835+4del14	pembrolizumab	pembrolizumab	radiofrequency ablation of lung nodule, ipilimumab	alive
HCI-AM086 (same Pt as HCI-CM087)	MTG086 (same Pt as MTG087)	acral	M	58	White, Non-Hispanic	2A	L great toe skin	L groin LN, epidural spine, C1-C5 lamina, bilateral lung	L groin soft tissue	regional metastasis	Left groin lymph node, NGS	KRAS c.35G>A p.G12D, CDK4/MDM2/GLI1 amplification	none	none	Nivolumab + ipilimumab, Temodar + ipilimumab, pembrolizumab, VLA trial, ipilimumab, Cavatak	dead
HCI-AM087 (same Pt as HCI-CM086)	MTG087 (same Pt as MTG086	acral	M	58	White, Non-Hispanic	2A	L great toe skin	L groin LN, epidural spine, C1-C5 lamina, bilateral lung	L groin LN	regional metastasis	not performed	not performed	pembrolizumab, VLA trial, ipilimumab, Cavatak	ipilimumab, Cavatak	Nivolumab + ipilimumab, Temodar + ipilimumab	dead
HCI-AM088	17-0017594	acral	F	69	White, Non-Hispanic	3C	R foot acral skin	R inguinal LN, R humerus, T1 -2 vertebral bodies, C1-C5 epidural soft tissue, brain	R groin lymph node	regional metastasis	R foot, NGS	BRAF c.1799T>A p.V600E, PTEN c.697C>T p.R233*, PIK3CA c.1035T>A p.N345K, RB1_2 with 94 reads, RB1_9 with 136 reads	none	none	Dabrafenib + trametinib, 10Gy X-ray therapy to humerus and 25Gy to spine	dead
HCI-AM090	21-0022458	acral	M	59	White, Non-Hispanic	3B	L 4th dorsal toe including nail	L groin LN	primary tumor	primary tumor	unknown, NGS	No pathogenic or likely pathogenic mutations	none	none	pembrolizumab	alive
HCI-AM092	22-0015686	acral	F	67	White, Non-Hispanic	3D	R lateral distal ankle, at junction with glaborous skin	R superficial inguinal and obturator LN	primary tumor	primary tumor	not performed	not performed	none	none	Nivolumab	alive
HCI-AM093	23-0006803	acral	M	57	White, Non-Hispanic	3C	L 5th toe, lateral volar skin	L medial calf skin and LN, peritoneal carcinomatosis	primary tumor	primary tumor	L 5th toe, NGS	NRAS p.Q61R (45.4% VAF), CDKN2A p.P81L (24.4% VAF), CTNNB1 p.S33C (15.9% VAF), CRKL and MAPK1 amplification. 0.6 m/MB tumor mutation burden	pembrolizumab	pembrolizumab	ipilimumab + nivolumab	alive
HCI-ASM020 (same Pt as HCI-ASM021)	MTG020 (same Pt as MTG021	acral subungal	M	83	White, Non-Hispanic	3C	L hallux toenail	Left lower abdominal wall and inguinal lymph nodes, iliac lymph nodes, external iliac lymph nodes	Abdominal wall LN	distant metastasis	Left groin lymph node, NGS	KIT c.2466T>G, p.N822K, CDKN2A loss	ipilimumab	ipilimumab	pembrolizumab, Gleevec	dead
HCI-ASM021 (same Pt as HCI-ASM020)	MTG021 (same Pt as MTG020)	acral subungal	M	83	White, Non-Hispanic	3C	L hallux toenail	See MTG020	Left great toe	primary tumor	not performed	not performed	ipilimumab	ipilimumab	pembrolizumab, Gleevec	dead
HCI-ASM084	MTG084	acral	F	53	White, Non-Hispanic	3C	L thumbnail	bilateral lungs, R upper arm	L lower back or R anterior thigh	distant metastasis	Lung nodule, BRAF/cKIT/NRAS pyrosequencing	Negative for BRAF, cKIT, and NRAS mutations	unknown	unknown	unknown	dead
HCI-ASM091	22-0007900	acral	M	54	White, Non-Hispanic	2C	L thumbnail	none	primary tumor	primary tumor	not performed	not performed	none	none	none	dead
HCI-CM002	MTG002	cutaneous	F	85	White, Non-Hispanic	1B	R cheek skin	lung	R superficial parotid	local metastasis	lymph node, NGS	NRAS c.182A>G p.Q61R, CDKN2A low coverage (<200 reads)	unknown	unknown	unknown	dead
HCI-CM004 (same Pt as HCI-CM019)	MTG004 (same Pt as MTG019)	cutaneous	M	24	White, Non-Hispanic	1	scalp skin	brain, bilateral lungs, back skin, supraclavicular LN	omentum	distant metastasis	L frontal brain, pyrosequencing	BRAF c.1799T>A p.V600E	immunotherapy	unknown	Radiosurgery, IL2, ipilimumab, GSK BRAF inhibitor, TVEC, ELIOS, Cavatak	alive
HCI-CM005	MTG005	cutaneous	M	62	White, Non-Hispanic	2B	L temporal face skin	none	L parotid	local metastasis	L temple skin, NGS	TP53 c.637C>T p.R213*, PDGFRA c.2536G>A, p.D846N	ipilimumab, chemotherapy	unknown	unknown	alive
HCI-CM013	MTG013	cutaneous	M	64	White, Non-Hispanic	2A	R midline thoracic back skin	L iliac wing, L external iliac LN	Left external iliac LN	distant metastasis	Left iliac wing, BRAF pyrosequencing	BRAF c.1799T>A p.V600E	Zelboraf	Cavatak	Pembrolizumab	alive
HCI-CM019 (same Pt as HCI-CM004)	MTG019 (same Pt as MTG004)	cutaneous	M	37	White, Non-Hispanic	1	R forehead	omentum, RLL and LLL lung, supraclavicular LN, posterior neck LN,	R posterior back LN	regional metastasis	Left frontal lobe brain, BRAF pyrosequencing	BRAF c.1799T>A p.Val600E	Radiosurgery, IL2, ipilimumab, GSK BRAF inhibitor	Cavatak	TVEC, ELIOS	alive
HCI-CM053	MTG053	cutaneous	F	50	White, Non-Hispanic	1A	L shoulder	L axillla LN	L axilla LN	regional metastasis	Left axilla, NGS	BRAF c.1799T>A p.V600E, TP53 c.722C>T p.S241F	none	none	48Gy adjuvant radiation, interferon	alive
